# Supplementary material for: Transcriptomic Analysis of Prunus domestica Undergoing Hypersensitive Response to Plum Pox Virus Infection
Source: PLoS One. 2014 Jun 24;9(6):e100477. doi: 10.1371/journal.pone.0100477 (PMC4069073; doi:10.1371/journal.pone.0100477)
Supplement: Table S1 — Differentially expressed unigenes. The raw number of reads found on each sample is given in columns Jojo-W1, Jojo-W2, Jojo-W+PPV and Jojo-M+PPV. Fold changes between infected and non-infected samples and FDR values are detailed in columns FC and FDR, respectively. Column labeled Description expands on the details of each unigene, including length in nucleotides. (XLS) [file pone.0100477.s004.xls]

## Sheet: Total-FDR001
Table S1. Differentially expressed unigenes.
Unigene	Sequence	Jojo-W1	Jojo-W2	Jojo-W+PPV	Jojo-M+PPV	FC	logFC	logCPM	PValue	FDR	Description	AccPrunus	DescPrunus	AccNCBI	DescNCBI	AccPlants	DescPlants	AccPRG	DescPRG
10005	TCACGGTAGGTGTACAAACATTCTCTTGTTCTGGATCAACAAGCTCATCATTCCATTTTAAATCCATTCTGGAACCTTTGTTGTCAAAAGAGAGCATTATCTTATCCAACATGCTCGTCAGTTGTTTATCTGTACTGGAGAACTCGCCGATCTTATCACCCAGCCCTCCAATAAACACCAATAAGTTTTCCTTTTCTGATGACAACTTAATGACATCTTCAAGTAAATTTCTTCTTTCACTTTTTAGCTCCTCAATCAAGGCATCTGAGTTTATCAGCTTTGTCTTCATTTGATTAGTCAGTCTCTTCACTTCTAGCTCTTTTGTTTCCAGTTCAGCTTCAGCCTCCAATGCTTGTTGTTTTGACTCACACAAGGATGTTTGCTGTGATTCCAGTTTCT…	0	2	20	199	79.7143	6.31677	1.64178	3.83e-09	1.99e-07	Locus_10005_Transcript_2/3_Confidence_0.333_Length_887	NA	NA	CBI38267	unnamed protein product [Vitis vinifera]	18517093	EST Mdfw2038k04.y1 Mdfw Malus x domestica cDNA clone Mdfw2038k04 5' similar to TR:Q9SZK7 Q9SZK7 HYPOTHETICAL 173.3 KD PROTEIN, mRNA sequence.	NA	NA
10015	AACACTGTGAGAGCTGAGCGGAGCTTGGACACTGACATCAGAGAATGTTTCTTGCGTGGTATTATTGCGGGGATCAAAGCAGTGTCTGTTGGGACTGGGATTCTAAGCTCCTGTTCATCTTTCTCTGATTCCTCAGAGAAATGCGAGTATGATGAGTTGAAGTTTAAGATTTCGTGGTCATCTTCTTCATCATCCTCCACTTTCTTTTTCCAGTGGAAGTACCTCCTGGAGAAAGAGAAAGAAGAGTCATGAGGGGTCTTGGCCATAATTGTCCTCATCTGGGAAATTTAGGACG	1	2	7	59	16.6193	4.05479	0.00339284	0.000153224	0.00188733	Locus_10015_Transcript_1/1_Confidence_0.000_Length_295	NA	NA	XP_002524384	conserved hypothetical protein [Ricinus communis] >gi|223536345|gb|EEF37995.1| conserved hypothetical protein [Ricinus communis]	10399512	EST Pm_2537 Fruits and flowers of Prunus mume cv. Xiyeqing Prunus mume cDNA, mRNA sequence.	NA	NA
10021	GTCGCTGGCCATGAGAAGGCGGGCTTCCACCTCATTGACGGCCCGAGCGGCACTGGTGGAAAGGGGTAACAAGGAAGGAAACAGAGAAACCTTTACCCAATCCAGAAGTTCTTCTCCATAGTAATCCCCTGTTTCAAGCGACTTGCTAGAAACTTCATTGCTACTACTGCTACTTTCAACCTTTACAACTCCGTCCACGATCAACAACATCATTCCAAGTGGCTCATTCTCTTTTATGATGTAGGTATTTGCAGCATATTTCTTAAGTGTCAGATGCTCGGACATTGCTTTTAACACCACTTCATCCATAGACTGAAGCTTTGGTATTGCCTCGAGCTTTTTCAATATCATACGAGACTCGATTTGGTTTCGAAGTTCGAAGGGAAGAATAGAGAGGAT…	3	3	18	66	10.9459	3.45232	0.410241	3.33e-05	0.000509136	Locus_10021_Transcript_1/1_Confidence_0.000_Length_588	NA	NA	XP_002865954	hypothetical protein ARALYDRAFT_918383 [Arabidopsis lyrata subsp. lyrata] >gi|297311789|gb|EFH42213.1| hypothetical protein ARALYDRAFT_918383 [Arabidopsis lyrata subsp. lyrata]	NA	NA	NA	NA
10022	GGAATTTAAAGAGAGTTCATGTGAAAATATTAAACCATGGATTAAAGGAGTACTCAATTTCTTTTTGTACATCCTTGCTAGTCATGTACTCGGGGCCTTTTGGTACTTTTTTGCCATTCAACGAATGACAACTTGCTGGAAAATTGCATGTCAAACAGGCAATAGATGTGAATCTAGTACTAATTTTGTCTGCGAGGATAATCAGTTCAGAAATACCACACTTTTAAATGACTTATGCCCAATAAATTCACCAAATGTAACGCTCTTTGATTTTGGTATATTTGTTGGTGTCCTTCAATCTGGTATATCGGAGTCAACAAATTTTCCACAAAAGTTCTCCAACTGTTTTTGGTGGGGTCTGCGCAATTTGAGTTCTCTTGGCTCAAACCTCCAACCCAG…	5	9	21	92	6.43746	2.68649	0.908453	0.000338517	0.00375613	Locus_10022_Transcript_2/2_Confidence_0.000_Length_565	21693	EST AM287840 Prunus persica fruit skin mature fruit Prunus persica cDNA clone Skin21C10, mRNA sequence.	AAF33670	cyclic nucleotide-gated calmodulin-binding ion channel [Nicotiana tabacum]	10600306	EST DC601586 Castanopsis sieboldii inner bark cDNA library Castanopsis sieboldii cDNA clone Cc_TUM05_06I03 5', mRNA sequence.	NA	NA
10029	GTGATGAGGCAAATGAGTAAACAACATCGACGAGTTTACTCTCTTCATCCCATCAAATTGGCACGTTCTGTGTTTGCAAGAAAATATCTAAGTCACTTATTGCCGGCTCTGAAGAAGATGTTTGAAGAAAACACCATTTCTTCATCAAACAAAAATGTTGATGAAGACTACTCTAACTCTAAGTTAGAGAAACTTGTTGGGTACCAAGTGAACATGGCAATGGTATTCTCTGCCTCAACTTATCAGTTTGCATGGAGCCGTGCCTTGAAACAACAGCTCCAAACAAGACATGTACTCATATATGGTGAGGGATTATTGCCACGTCATCATGTTCCTAAGCCCTTGAACTTTCTCCCAAATCTCAGTGTTAGTGCCAGCAAGATGAAGAGGTACTCGAAT…	5	3	50	207	25.2886	4.66041	1.9312	9.58e-10	6.03e-08	Locus_10029_Transcript_1/2_Confidence_0.500_Length_638	39118	EST PP_LEa0016B07f Peach developing fruit mesocarp Prunus persica cDNA clone PP_LEa0016B07f, mRNA sequence.	XP_003546414	PREDICTED: uncharacterized protein LOC100805301 [Glycine max]	13609575	EST Iag04-11-c12.ab1 Iag04 Ipomopsis aggregata cDNA clone Iag04-11-c12.ab1, mRNA sequence.	NA	NA
10044	CTGGTTTTCATTCCCCCAAAAGCTAAGTTTTAAGCTTTCCTGGAAGAAGTGAAGCAGAGAAAGAAGGGGAGAAATAGATTCATCTATTGAGTGTTGTTTCTGCAACTTGGGTTTTGTTGATGGTTCTAATGGCAAAGCTAGTTTGCCATTCACATCTTCTTCTGCTCATCATAGTTTTCCTCTCTCTCCATCCTTCAAGCCAGCTACAACAACACACTCAGTCACAAACCCTTCTGAAGATCAAGCAGCTTCTCAACTACCCATCAGCCTTAACCAGCTTCAGCCATGGAAGCAACATCAGAGATTTCTGCAAAATTGAACCAACTCCATCTTTGACTCTATCCTGTTATGAAGGCAACATAACCCAGCTGCATATTATTGGCAACAATGGGTTTCCTC…	10	11	38	155	7.36111	2.87992	1.65056	2.9e-05	0.000453526	Locus_10044_Transcript_1/1_Confidence_0.000_Length_426	NA	NA	XP_002514446	leucine-rich repeat protein, putative [Ricinus communis] >gi|223546442|gb|EEF47942.1| leucine-rich repeat protein, putative [Ricinus communis]	20850353	EST sT7aVVM027M08020 VVM Vitis vinifera cDNA clone VVM027M08020 5' similar to emb_CAO67481.1 unnamed protein product [Vitis vinifera]. Expect = 5e-44, mRNA sequence.	16141	60806_VV_PEd20b05.g1_Vitis_vinifera_cv._perlette_LibD_Vitis_vinifera_cDNA,_mRNA_sequence__Putative_R-Genes,_predicted_from_NCBI_UniGene
10055	TAGCAACATTCAAACCGTTTGAGGTAGGTTCATTCATAAAGCTCGCCTCAAAGCTTTTCCCTTCGGAGCCCATTATGGCACATAGGCTGCAAATGATCCACGGTGGAAGATATGCGTCCTTAATTTCAACACTTGAGCAGAGACCAGCTGATGAGCTTTTAATGGATCCATCATCATTAATGATGGATCCTTTATTGGGAGCAACAATCCAGCTGATGAGCTTTTAATGGATCCATCATCATTAATGATGGATCCTTTATTGGGAGCAACAATATGGTCCGGTCTTTTCAATTCCATGCATTTAACCTCTGGAGAAGAAATTGCAGCATTCTGAAATGGCACAGGTGAATATAATACAGGAACATCTATTCCCATCAAGATAGTCAAGAAAGATCTATA…	3	0	5	86	22.8883	4.51654	0.422734	2.92e-05	0.000455267	Locus_10055_Transcript_1/2_Confidence_0.333_Length_553	39817	EST PP_LEa0018E24f Peach developing fruit mesocarp Prunus persica cDNA clone PP_LEa0018E24f, mRNA sequence.	XP_002323361	predicted protein [Populus trichocarpa] >gi|222867991|gb|EEF05122.1| predicted protein [Populus trichocarpa]	13609351	EST Iag04-10-i10.ab1 Iag04 Ipomopsis aggregata cDNA clone Iag04-10-i10.ab1, mRNA sequence.	NA	NA
10075	TGTGACTCCAACAAGCACAAAAAACAAATTTAAAAGTGTGCTTTTGAGAAGATTGGCTAACACTATAAGATTGGTTCCTCAGCCATTGTTGTGGATTGTGGTGGAAGCAAAAACAGAATCAAATGGAGTGTCTGAAGCTCTCAGGAAAACAGGGATTATGTATAGGCATTTGGTTTTCAAGGAGAATTTCACAGACGCAGAGGCGGAAATGGATCATCAGAGGAACATTGCACTTAAGCACATTGAGCAGCACAAACTTAGTGGGATTGTTCACTTTGCTGGCCG	2	3	10	58	10.5655	3.40129	0.100601	0.000269157	0.00306082	Locus_10075_Transcript_1/1_Confidence_0.000_Length_285	NA	NA	CAC84115	hypothetical protein, partial [Gossypium hirsutum]	4709029	EST Mdrtp1006K22.g1 Apple_EST_Mdrtp Malus x domestica x Malus sieversii cDNA similar to ref|NP_181246.1| glycosyltransferase family 43 [Arabidopsis thaliana] pir|D84788 hypothetical protein At2g37090 [imported] - Arabidopsis thaliana gb|AAD18150.1| unknown protein [Arabidopsis thaliana], mRNA sequence.	NA	NA
10077	CCCGCATTTATATATTTGTCCTTTTTTTCTTCTCCATTGCTACTATCTCTGGAGTCTAAAGTAATAGCGAGAGAGATGGGATTGAAGAAGGCGACGACGTCGTTGGAGGAAGTGATAGAGAAAGCAGGAGGTTGTGCTGTGGTGGACGGAGGGTTCGCTACCCAGCTGGAGAGACACGGCGCTGCCATCAACGACCCTCTCTGGAGCGCCGTCTGCCTCATCAAAGACCCCGACCTCATCAAGAGGGTCCACTTGGAATACTTGGAAGCCGGCGC	15	5	70	58	5.1271	2.35814	1.18297	0.000185245	0.00222663	Locus_10077_Transcript_1/2_Confidence_0.667_Length_275	41914	EST PP_LEa0025J15f Peach developing fruit mesocarp Prunus persica cDNA clone PP_LEa0025J15f, mRNA sequence.	XP_002315941	homocysteine s-methyltransferase [Populus trichocarpa] >gi|222864981|gb|EEF02112.1| homocysteine s-methyltransferase [Populus trichocarpa]	18696813	EST Mdfrs3142N13.g1 Apple_EST_Mdfrs Malus x domestica cDNA 5' similar to ref|NP_189219.1| homocysteine S-methyltransferase AtHMT-1 [Arabidopsis thaliana] pir|T51941 homocysteine S-methyltransferase (EC 2.1.1.10) AtHMT-1 [imported] - Arabidopsis thaliana gb|AAF23821.1|AF219222_1 homocysteine S-methyltransferase AtHMT-1, mRNA sequence.	NA	NA
10082	GCAGTCATGGTGAAGCTGGACTCTTGCTCAGTGGCCGACATCCTAGTCCAGTCTCTGTTCTGGAACCTTCTTTTTCAAATGAAAGTTACGACTCTTCAATTAGCACTGATAGTAACAGTACAGAAGCAAGCAGATTGTGTTCATCCGTTCAAGCTCAGGAAGTTCATGTTTTCAGTTCTTCAAAGAAGTTCCATTCAGTAGAAGCTGACACCGAGTTGTTAGATTCTGCTTCTTCAACATCTACAGGAACTGTGGCAAGAAACCATGCAGCTACAGTTTACATGCCAGAACCTTTGAGATCAAATGAGTGGGAATTGGAATATATAAAGGAGACACTATGTAATGTGGAATTGATGTTTAGAGACTTCTCGTTGGGCCGAGCCCGAGAGATCATAAATC…	26	28	87	387	7.0701	2.82173	2.9431	5.11e-06	0.000101937	Locus_10082_Transcript_2/2_Confidence_0.000_Length_850	31117	EST PPN049B05-T7 PPN Prunus persica cDNA clone PPN049B05, mRNA sequence.	XP_002271833	PREDICTED: uncharacterized protein LOC100256774 [Vitis vinifera]	18677387	EST Mdfrt3040i15.y3 Mdfrt Malus x domestica cDNA clone Mdfrt3040i15 5' similar to TR:O04635 O04635 A_IG002P16.18, mRNA sequence.	NA	NA
1012	TGTCAATTGAAGACCCAATTTTATACAAATGAAACTCTAACTAAAATTTAAGTTGGAGAAAGTGAGATGTGATCACAAGCTTTTCAACCTTCCACTGCAACACCTACCACCTGGCCAAGACTGGAAGGCATTGTCAGCTTGAACACCACAGCCCAGGATATATAGAGGCCTAAACCTCAGCTATATTCCCATTGTTTTCTCAGACAACATTTCTATCTACTTCCTTCATTTTCTCCATAGCTGCCTGATAATCATACCCTTCAAAACTCACAGCCACACTAAGATGGGTACTGAAGTGGTATTGGTAGATGAAGTTCCTTTTCCTTCTCAGATCACAACCACCAAGCCATTGTCTCTGCTGGGTCATGGGATCACTGACATTGAGATACACTTTCTTCA…	64	54	664	1629	15.6796	3.97081	5.12548	9.7e-15	2.31e-12	Locus_1012_Transcript_2/5_Confidence_0.429_Length_1027	19493	EST PU4_plate11_L07 PU4 Prunus persica cDNA similar to similar to chalcone-flavanone isomerase family protein [Arabidopsis thaliana] contains InterProScan IPR003466: Chalcone-flavanone isomerase, mRNA sequence.	AEJ88218	chalcone flavonone isomerase [Prunus persica]	11155366	EST EST 544 Green Apricot Fruit Lambda Zap II Library Prunus armeniaca cDNA clone ba003b04 3', mRNA sequence.	NA	NA
10152	GTTAGATCTGGCTCTTCAAGGCATTGCCACGTCGGATCTTAAACCCGTGGATACCGGCAACGGGTTGGAGCTTGAGGAAGCCAAGGGTTTTGAGGGTCCCGTCATTTCCGGGACGAGTCAGGGAAGCGGCGAGTACTTCTCCCGAGTTGGAATCGGCAAACCGCCGAGTCCGGCCTACGTGGTGCTCGACACGGGCAGTGACGTCAGCTGGGTGCAGTGCGCACCCTGCGCCAACTGCTATCAGCAAGCCGACCCCATCTTCGAGCCGACTTCCTCGGATTCCTTCTCGCCTGTCTCGTGCGAAAACCAACGGTGCAAGTCCCTCGACGTGTTCGAGTGCCGCAACGACACGTGTCTCTACGAGGTGGCCTACGGCGACGGCTCCTACACCGTCGGCGA…	6	7	71	111	11.1421	3.47794	1.53994	8.53e-08	2.93e-06	Locus_10152_Transcript_1/1_Confidence_0.000_Length_435	34241	EST PPN051D07-T7 PPN Prunus persica cDNA clone PPN051D07, mRNA sequence.	XP_002529147	Aspartic proteinase nepenthesin-1 precursor, putative [Ricinus communis] >gi|223531426|gb|EEF33260.1| Aspartic proteinase nepenthesin-1 precursor, putative [Ricinus communis]	18489366	EST 001203AAOA007223HT (AAOA) Royal Gala phloem Malus x domestica cDNA clone AAOA007223, mRNA sequence.	NA	NA
1016	AAGGTTTTCTGATTTACCAGAATTGCGTGACCTTAGGCAACTATTTCAAGAGAGATACGAGAATTCGCTGGTGTATTTTGTGAATCAAAAGTTTGTTGAGAACTTAGCTTCAAAGCCTCCTACATTGGAGAAGAAGGTTCAGTTAATGAAAGACATAGCATTGGAATTCTCAATAAAGTGGGACTCCAAGGCCTTTGAACAGAGGATGTCTAAACCTCCTGCATTTATACAGGAAAAGCCAAAAACTTACGGATCTTCCCATGTTCCTGATAATAAAGGCAAATTGTCTAATGGGGCATCTGCAGTCCCAAAAGGAGATAAGCATAATATTTTGCCTACAGAAAGGAGGCTTGATGCCCACAAATTACACAATGACAAGGACGGTACTGTGTTGAAGAC…	111	75	367	736	4.78885	2.25968	4.26475	2.26e-06	5.05e-05	Locus_1016_Transcript_8/12_Confidence_0.480_Length_2032	33203	EST PPN050C01-T7 PPN Prunus persica cDNA clone PPN050C01, mRNA sequence.	XP_002514318	conserved hypothetical protein [Ricinus communis] >gi|223546774|gb|EEF48272.1| conserved hypothetical protein [Ricinus communis]	18670504	EST Mdfr3025l14.y1 Mdfr Malus x domestica cDNA clone Mdfr3025l14 5', mRNA sequence.	NA	NA
10163	AATTCAGTTGAAAATCCCACCCAAATTTCGCGCCAGAAATTGCCGCACGAATTTCTCAGCAGTCTCAGCTCGTCTTGACAATTCCAAAAGCAACTCAGCAGAACCACAACTCAATCTCTCCGTCCTCCGCTTCACATTAGGAATACCTGGGCTTGACGAATCCTACTTACCCAGATGGATTGGATATGGGTTTGGTTCGCTTTTGATTTTGAACCATTTTGCTGGTTCCATTTCACCCGCCAGCACAACCCCGGCTCAGCTTAGAACAGAGGCTTTGGGTCTATCTTTGGCTGCATTTTCCATAGCACTTCCCTATCTGGGAAGATTTCTCAAGGGTGCTACTCCAATGGATCAAACTAGCATCCCACAAGGGTGTGAGCAAATATTTGTGATATCACA…	281	241	106	98	-3.16269	-1.66115	3.62897	0.000349558	0.00385677	Locus_10163_Transcript_1/3_Confidence_0.400_Length_932	5008	EST PU2_plate23_A14 PU2 Prunus persica cDNA similar to expressed mRNA inferred from Contig1236 Prunus persica weakly similar to AT5G52110.2 expressed protein, similar to hypothetical protein OSJNBa0096G08.1 [Oryza sativa (japonica cultivar-group)] (GB:AAO00695.1), mRNA sequence.	XP_002322447	predicted protein [Populus trichocarpa] >gi|222869443|gb|EEF06574.1| predicted protein [Populus trichocarpa]	13541514	EST Mdfbg8013C20.g1 Apple_EST_Mdfbg Malus hybrid rootstock cDNA 5' similar to ref|NP_200024.1| expressed protein [Arabidopsis thaliana] dbj|BAB11059.1| gene_id:MSG15.21 pir|S76150 similar to unknown protein [Arabidopsis thaliana], mRNA sequence.	NA	NA
10164	ATTTGCTCAAGAGTTGAATTTTCAATCCCTTTTTCCTTGGTAAGAAGAGCCTTTGATATCATCTCATATCCTCATAGTGTCGACATGTGTTGCCATGGTGATGCTTTGGTACAAAGAGTCTGTGAATTGTATGAGCAAATCTCAAGCCTTGAGAGCCTCAAACCCTCCAAAGATGTCAACATGCTCTTCACCCAACTTGTGCTCACATGCATGCCACCAAGTCCAATTGATGTTTCCAAGTTATGCCAAGGGGTGCAAGAAATAAGGTCAAAGCTTATTAGGCTTTGTGGAGAGGCAGAAGGACTTTTGGAGAATCATTTCTCAACCATCTTAGGCTCATATGAACACCCTCTTGACCATCTCACCATTTTCCCTTATTACTCTAATTACCTCAGGCTT…	1791	1702	922	406	-3.25354	-1.70201	6.37367	0.000452048	0.00477636	Locus_10164_Transcript_2/5_Confidence_0.643_Length_1249	57960	EST PPL-12-D09 Prunus persica L. leaf tissue, Plum Pox Virus infected Prunus persica cDNA, mRNA sequence.	ABD64879	nicotianamine synthase [Malus xiaojinensis]	18611899	EST 010717ABAA001847HT (ABAA) Pacific Rose spur buds from ON trees Malus x domestica cDNA clone ABAA001847, mRNA sequence.	NA	NA
10174	ATTGAATTTACAGTTGGGCCTATACCAATTGGTGATGGAATTGGAAAAGAGATTGTAACTAAGATTACAACCAGCATGGAAACTAACAAAACATTCTACACAGATTCCAACGGGCGTGATTTTATTGAAAGAATCCGAGACTATAGAAAAGACTGGGACTTGCAAGTGAATCAACCTGTTGCAGGAAATTATTATCCGATTAACCTCGGAATCTACGCAAAAGATAACAACACAGAGATGTCAGTACTAGTAGATAGATCTGTAGGTGGATCCAGCATTGTGGATGGGCAATTGGAACTGATGGTTCACAGGAGGTTGCTCTATGATGATGACAGAGGTGTTGCAGAACCACTAAATGAAACTGTGTGCATTCAAGATGTTTGCAAAGGACTAACAATC…	8	9	34	67	4.75301	2.24884	0.838157	0.00055287	0.00560642	Locus_10174_Transcript_1/1_Confidence_0.000_Length_441	6671	EST PU2_plate17_A02 PU2 Prunus persica cDNA similar to similar to glycosyl hydrolase family 38 protein [Arabidopsis thaliana], mRNA sequence.	ADD54604	putative alpha-mannosidase [Linum usitatissimum]	10400872	EST Pm_3897 Fruits and flowers of Prunus mume cv. Xiyeqing Prunus mume cDNA, mRNA sequence.	NA	NA
10175	GAGAGAGAGAGAGGGAGAGAGAGAAGGTTTGGTGTTCTTGTAGTCTTTCTTTCTAACATTTTGCCATTTTACAGTGAGCAAACAAAGGAGAGGGTAAAGAAGAGAGAAACACACAAACACACACTCAAACAACAAACACACACAAACATGTTTGATGGAGTCCCAGCTGAGCAGTTGCACCAATTCATAGCAGCCTCCAGAACTTCCCTCCCTCTCCCTCTCCCTCTCCCTCTCTCTTCCTTCCCAGCAGCTCTCCATGCCTCTTCATCCCCTCCACCTAATATTAACACCTTCTCTGCTGCTGCTGCTGCT	18	35	72	266	5.13747	2.36106	2.52949	0.000160639	0.00196797	Locus_10175_Transcript_1/1_Confidence_0.000_Length_312	NA	NA	NA	NA	18601478	EST 010604AAWA006533HT (AAWA) Royal Gala 59 DAFB seeds Malus x domestica cDNA clone AAWA006533, mRNA sequence.	NA	NA
10203	GCCCCTGGTCCGGGCCTTAACCCACCATACTTTTCACCCTGCAAACCTGAGCACATCTTCTGCGTCTGCCCTTTACTCCCAGAACACCATCCCCCATAAGAAAACTGTCCACGGTGTCGTTTAAGAAGTTCGCGATCGATTTTGTTAAGAACGGGTACATTTTTCTTGAACTTTCGAGCAAAAGGACGGTTGCTTAGAATCATTCTTGGAAAATCTCTGAGTCCCAGAGACCTGGGATGTTGCTTTGGAGGCGTGTCCCATGTAATGTAGTGGAGGTCATGGTTGACAGTGGTGTTCTTGTATTCTTGGGAGTTGCATATGACTGTCTGGAAGTAGCCTTCAGGTGATGACACAAAGTTGGTGTAGTAGAGGAGGAGAGTCCTTGGCAAATTGTCCCAC…	14	13	75	169	7.25302	2.85858	2.00732	1.87e-06	4.27e-05	Locus_10203_Transcript_3/3_Confidence_0.000_Length_847	41636	EST PP_LEa0024L11f Peach developing fruit mesocarp Prunus persica cDNA clone PP_LEa0024L11f, mRNA sequence.	ADC84481	glycosyltransferase family 14 [Salix sachalinensis]	11688091	EST M111B07R Fragaria x ananassa var. Carisma green fruit receptacle UMA library M1 Fragaria x ananassa cDNA clone M111B07R, mRNA sequence.	6727	51392_Arabidopsis_thaliana_clone_RAFL08-11-L01_(R11180)_mRNA_sequence__Putative_R-Genes,_predicted_from_NCBI_UniGene
1021	CATCTGGAACAGGAACGACCCGCCGCCGGAGCCGGCGGGGCTGCTCAGCTGGCGCATCTGGGTGAGCGAATCGTGAATCTGGCCCACAGCTTCGTCGAAGTTGGAGAAGCAGTCGTGAAGGGCGGCTGCGGATCGCGGGTCGGCGCCGTAGTCGGCTTGGCGGGAGATGTCGGAGACGTAAGCGGCCATGCGCCTGGCCTTAGCGAGGCTGACGCCGATGGCTACCTTGGCGAGCTGAGCCGGGTTGTTCTGGATGGCGCTGGCGTAGCGGGAGAGAGAGGTGTAGCAGACTTGCGGGTAGAGCGTGGTGCCGCAGCTTGTACGGATGAAATCAGCGTCGGCGTAGCGGGAGAGAGAGGTGTAGCAGACTTGCGGGTAGAGCGTGGTGCCGCAGCTTGT…	50	47	576	746	10.9934	3.45857	4.39413	5.03e-13	7.64e-11	Locus_1021_Transcript_3/4_Confidence_0.286_Length_615	18508	EST PU4_plate54_D20 PU4 Prunus persica cDNA similar to weakly similar to invertase/pectin methylesterase inhibitor family protein [Arabidopsis thaliana], mRNA sequence.	XP_002527780	21 kDa protein precursor, putative [Ricinus communis] >gi|223532815|gb|EEF34590.1| 21 kDa protein precursor, putative [Ricinus communis]	18717729	EST Mdfrjg3504E05.g1 Apple_EST_Mdfrjg Malus x domestica cDNA 5' similar to ref|NP_178270.1| pectinesterase - related [Arabidopsis thaliana] pir|H84426 hypothetical protein At2g01610 [imported] - Arabidopsis thaliana gb|AAD12710.1| unknown protein [Arabidopsis thaliana] gb|AAM15060.1| unknown protein [Arabidopsis thalian, mRNA sequence.	NA	NA
10210	GCACACTGTTTTTAATCTTTTCCTTCTCTGTCCTGTGGGAGCTTCCATCACTCTCTCACTCAGAGATTGCACCGAGGAAGACACACACTACGGCACTCACTCTCTTAGATCTGAAACCCACAAACCCCAAAAACCCTGAGCTCCGAGGACGATCTGTCTAGGTGGTGATTTAACAAAAATGGCTGTCGCAGATGCTGAAAACCCTCGTCTTGGAGGAGCGACTTGCGGTTCTTTACTGCAGAAACTACAGGAAATTTGGAATGAAGTTGGCGAGAGTGATGAAGAACGAGACAAAATGCTTCTTCAATTAGAGCAAGAGTGTCTAGATGTATACAAGAGGAAGGTCGAGCTGGCAGCAAAGTCAAGGGCACAGCTTCTTCAGGCATTGTCTGATGCCAA…	445	410	1095	2422	3.32436	1.73308	6.0395	0.000155907	0.00191691	Locus_10210_Transcript_4/4_Confidence_0.200_Length_2093	41709	EST PP_LEa0024P17f Peach developing fruit mesocarp Prunus persica cDNA clone PP_LEa0024P17f, mRNA sequence.	XP_002531201	Protein regulator of cytokinesis, putative [Ricinus communis] >gi|223529203|gb|EEF31178.1| Protein regulator of cytokinesis, putative [Ricinus communis]	11159724	EST EST 5134 Ripe Apricot Fruit Lambda Zap II Library Prunus armeniaca cDNA clone bh002g24 3', mRNA sequence.	NA	NA
10229	GGAGGGGTTGGACTTCTATTTGCGCAGTTTCCCAATGATGGGCTAGCGTCATGCGATATTCCATGCATCAGAGTAGGTTATGAAGTAGGGACACAAATACTTTCCTACATCAGAAAAGCACGGTTTCCAATTGCAAAGCTCAGTGACCCAAAAACTGTTATTGGGCAATGGGTCTCTCCACGAGTTGCCTCTTTCTCAGCTAGAGGACCTAGTTCCATGACACCAGAAGTTCTAAAGCCTGACATAGCTGCACCGGGTGTAGACATCATAGCTGCATTTCGACCACGTGACACGGAACATATCAACGGTTATGCGCTGCTATCAGGAACTTCAATGGCATGCCCTCATGTTGCAGGGATAGCAGCTCTAATCAAATCTGCACATCCAAATTGGTCTCCT…	49	39	159	371	4.85847	2.2805	3.20215	1.58e-05	0.000271376	Locus_10229_Transcript_1/1_Confidence_0.000_Length_955	NA	NA	CBI34615	unnamed protein product [Vitis vinifera]	18682930	EST Mdfwg2105G04.g1 Apple_EST_Mdfwg Malus x domestica cDNA 5' similar to ref|NP_564412.1| subtilisin-like serine protease [Arabidopsis thaliana] pir|A86454 hypothetical protein F9L11.11 - Arabidopsis thaliana gb|AAF31278.1|AC006424_7 First of four adjacent putative subtilase family [Arabidopsis thaliana] gb|AAL67022, mRNA sequence.	NA	NA
10237	CCGTCCCCATTGCGATCAAACATTTGAAACACACGTTTTAGCTCATTGGGGTCCATTCGAATAACTTTTGGAGCACCACAGGGCAAAGAAGACGAAGATGAAGATGGTGGAAAATGGGGTAACGGTGTATTGGTAGCAACAAGATTGGTTTGGCAGGGGAACCAAGAAGAAGGGAGGAGAGGCCTTAGATTCTTGGGGACCAAAGAGAGGAGGAATGTATTAAGAAGGTTGTAAATAAGGAAAATCCTTGGGAAAATGGTTGGCATTGGGAGAGTTTGTTGGATGGTGGGTGTTGCTTTGCCTAATACTACTAGTGTGGTTGAGAAATTCTTGGAGACAAAATTGGCTTCTTAACGAAGGAGGTTATTGGATGCATGTTACCAAAGTTTGGTGTGCAC	4	7	47	232	20.1135	4.33009	2.05789	1.36e-08	5.95e-07	Locus_10237_Transcript_1/2_Confidence_0.667_Length_398	3875	EST PU2_plate10_C17 PU2 Prunus persica cDNA similar to weakly similar to calcium-binding protein [Lotus corniculatus var. japonicus], mRNA sequence.	ABK93135	unknown [Populus trichocarpa]	10399752	EST Pm_2777 Fruits and flowers of Prunus mume cv. Xiyeqing Prunus mume cDNA, mRNA sequence.	NA	NA
10242	ACCAAAACCAAAACACTCTCTCACTGTGAGAGGCTATGGCGTTGCTCTCTTCAGCCATCTCTAATCCAGGCCACAATCTCTCCCCCAACGCATTGCCTCATGGCGCCAAGCCCAAGAAGATCTGCTACTCTCAATGCCCTACATTCCTTCTCCCTCCTCAGCGCTCTCCTATTTGCAGGATGGGTTTTGTTTCTGGGCTAGGAAGGAAAAAGACACTAAAAACCCGGAC	14	14	85	127	6.07956	2.60397	1.85301	9.03e-06	0.000166186	Locus_10242_Transcript_1/1_Confidence_0.000_Length_229	6584	EST PU2_plate15_O05 PU2 Prunus persica cDNA similar to weakly similar to aspartate kinase (EC 2.7.2.4) / homoserine dehydrogenase (EC 1.1.1.3) precursor - (fragment) (pir T06246) [Glycine max] contains InterProScan IPR001341:Aspartate kinase, mRNA sequence.	NA	NA	10399407	EST Pm_2432 Fruits and flowers of Prunus mume cv. Xiyeqing Prunus mume cDNA, mRNA sequence.	NA	NA
10249	CTAGCTAAAATGAAGGGTCTCAGCAACCAAGGTTTATCAAATTTCATTAATCATTGAAACAGGGAAAAAAGGGAATGGCTAGGGTGAATCAAATCAGATTCCGAATATGGGAGTAGCCCACAATGTGCATGTTCCTCATGCAGCACCGACACAGATGAATCATATAGTCTTTTGCCAGGATCAGTGGTATTCAACTAGTACATACAATGGCTTGCCGTTCAATCGCACACGACCCTGTAAATCTGGTAATTCAATTACACATGCACATTCAACTACTTCTGCTCCAACACGTTCCAATAAATTCATTGCAGCACAGAGTGTGCCTCCTGTGGCTATTAAATCATCAACCACCAGAGCTCGCTCACCAAGTTCTACTGCTCCAACATGCATCTCAAGACG…	641	638	104	308	-3.83863	-1.94059	4.85299	3.78e-05	0.00056949	Locus_10249_Transcript_4/5_Confidence_0.333_Length_885	30629	EST PPN060E01-T7 PPN Prunus persica cDNA clone PPN060E01, mRNA sequence.	XP_002329870	predicted protein [Populus trichocarpa] >gi|222871107|gb|EEF08238.1| predicted protein [Populus trichocarpa]	18629082	EST 030203ABPB004615HT (ABPB) M9 root tips Malus x domestica cDNA clone ABPB004615, mRNA sequence.	NA	NA
1025	AAATATTTATTGAACCCATGAGGGCGTGTTAAAAGTACAGAAATCATCACTAGATTCAATTTGTAAAGCCAAAGACAAGCATGAATGATAACTGGGAACCATCATCTAAAGGTATATGAACTATACACACATGCCCCCCCAACCCAACCATATAAAAACTCTATCCACCCTCAATAAATTTGTGCTTCCCCTCCCTCTCTATACACCGAAAAACTGACTCAGCGACATCAACTGAATGCCAATGGAGATGAACATAGTGCTTGCTCAAAACTGACTCAGCGACATCAACTGAATGCCAATGGAGATGAACATAAAAACTCTATCCACCCTCAATAAATTTGTGCTTCCCCTCTCTATACACCGAAAAACTGACTCAGCGACATCAACTGAATGCCAATG…	12969	13893	3750	1054	-6.91724	-2.7902	9.12396	5.65e-07	1.49e-05	Locus_1025_Transcript_16/16_Confidence_0.258_Length_2308	20668	EST PU4_plate51_E08 PU4 Prunus persica cDNA similar to weakly similar to endoxyloglucan transferase [Daucus carota], mRNA sequence.	ACD03234	xyloglucan endotransglucosylase/hydrolase 10 [Malus x domestica]	10400135	EST Pm_3160 Fruits and flowers of Prunus mume cv. Xiyeqing Prunus mume cDNA, mRNA sequence.	NA	NA
10270	CGGGGGGAGATTTCGTTGATAGTTCCAGCAGCTCTGCAGTCACTTGGGAAGCTGGCCAAGATTTGCTTGAAGGATGCCTGTTGTTCTCGACCCTGTGTCGACATGTGAACAGATTCTTGTACATGGCCCCAAAGGGTTTCTTTCAGAACCTGGACATCAACTTGTTTGGAAGTCTTGTCATAGTGGACTTCAATTTTGTTTACCTGGCGAGGCTGAGAAACAAGTGTGCTAAAGTCCTCCACATCACTATGGCTAATTCCGTCATCATATTGGCCACCAAATACATTATCATCATCGTCGAATGGCGATTGCCCATAATCATCAGACTGTTGCCTCGATTCATCTGAGGACTTCTTGCCTCTCCTTCCAAGGAACTTTACATTAGGTATCAGAAATAGC…	8	4	38	366	26.734	4.7406	2.55506	1.29e-08	5.67e-07	Locus_10270_Transcript_4/5_Confidence_0.200_Length_1044	64899	EST PP_LEc0003H21f Peach shoot Prunus persica cDNA clone PP_LEc0003H21f, mRNA sequence.	CBI28838	unnamed protein product [Vitis vinifera]	18620066	EST 030109ABLC001233HT (ABLC) Braeburn cell culture three days after subculture Malus x domestica cDNA clone ABLC001233, mRNA sequence.	NA	NA
10272	CCTCCAACTTCCTTCTTCATCATTCCTTTAATCTGCTTCGCTGAAAGTCCAATCTCTTTTAAATCATCAAGATTCTTGAAGGGCTTAGGAGATTCATCACGCAATTCAAGTATGTAGGTTGCTCTTTTCTCACCAATCCCATTTAATCTTTTCAATTCTTCCTTGCTAGCTGTATTCAAGAAGCTAAGATAGTCTTGGACAAGGGAATGCTTCACTTCGGAATTGCGCGTACTAAGTGTCTCCCAAGGGCTGTTGAAATTTCCAACCTCCCATCTATCATTATCTTTCGTACCCTTATTGATAACTGGAGTTTTTGGTTCTTCAATGTTAGTAGAGAGGTGATTGTAGGATGAAGCATCATTCCCCTCTGGCATATTTATGCACAACGGAGTTGCAGGA…	13	6	26	220	10.3555	3.37233	1.92795	1.39e-05	0.000241863	Locus_10272_Transcript_1/1_Confidence_0.000_Length_650	NA	NA	CBI22700	unnamed protein product [Vitis vinifera]	5547518	EST FN718965 WZOAQRAQ Quercus robur cDNA clone WZ0AQRAQ10YC14FM1, mRNA sequence.	NA	NA
10277	TTCGTGTTTGAATGTCCTGGAAAGTCGGAGATTTGATAAGGTGAAGGTAGTCCGGGAGACTATGAACCATACGTTGGAGTTGTGGAAGGTTCTTATTGCAGGAGATTCCGAAGAGAATTCTGCTCCAATTCAATCCAGATCTTCAACTGATAATGGGTTTGGTCGATGCTTTCCTCCCATATCCAAAAGTTCCGATGATTCCAGTTTTAGGACTCCTCAACCAAAGAAAACAGTCCCCACCACAAACAGGTCCCCTCCATCCGATGGTTCTTTGGTGACCACAGCTAAAAAAGGAAATGAGAGAAAATCAGAAACATCCTTGTTCTCTAAGCAGGACCACAAGAAGCCCTCTGATTGGAAAATTGAAATCGCAATGCCAAACTCTCCC	12	5	33	141	8.17897	3.03192	1.48218	2.41e-05	0.000386815	Locus_10277_Transcript_1/1_Confidence_0.000_Length_388	3437	EST PU1_plate42_C12 PU1 Prunus persica cDNA similar to weakly similar to T7N9.27 [Arabidopsis thaliana] contains InterProScan IPR000357:HEAT, mRNA sequence.	CBI32067	unnamed protein product [Vitis vinifera]	18611115	EST 010703AAZA007047HT (AAZA) M9 xylem Malus x domestica cDNA clone AAZA007047, mRNA sequence.	NA	NA
10295	TGGAAAATTCATAGTGTTGATGAAGGAATTGGTGTCATAAAAGAACGGTTGAGCCATAAAAAAATTCTCTTAATTCTTGATGATGTGAATCAATTGAAGCAATTAGACAATTTGGCTGGTGTTGGTTGGTTTGGTGAGGGAAGTCGAGTCATTACAACTACACAAGATAGCGGATTGCTAAAATGTCATGGAATTGATTCGATATACGAGGTCCAAAAGTTATATGGCAACCGAGCTCTTGAGCTTTTTAGTTTCAGTGCCTTCGGAACCAACAAACCTCCAAAGGATTATTTGGAACTCACACAACGTGCACTAGCGTATGCTCAAGGCATTCCACTAGCTCTAACACTTTTAGGTTCTCATCTTCGTAATAAAGACAAAGATCGTTGGCAAGATATT…	45	36	133	281	4.12278	2.04362	2.89362	0.000112827	0.0014668	Locus_10295_Transcript_1/6_Confidence_0.455_Length_708	35189	EST PP_LEa0003A21f Peach developing fruit mesocarp Prunus persica cDNA clone PP_LEa0003A21f, mRNA sequence.	ADZ44604	TIR-NBS-LRR type protein [Fragaria x ananassa]	NA	NA	48	47908_Pyrus_hybrid_cultivar_clone_Ph-Hg-3_nucleotide_binding_site_leucine-rich_repeat_disease_resistance_protein_gene,_partial_cds._Putative_R-Genes,_collected_from_NCBI_Protein
1030	TTCTTCTTGGTTTTCTATAACAGGGAGCTTGTAGCTCTTTTTAGAGCAAAAACTGAAGCAACTTATTGTTAGATTGCAAATAACATAACATATTATTTCATTCCTTCTTCTTCTTTTTTTATTTTTTTTATTTTTTATGTTATTCTTTCTTTCATGAAAGTGAGTGTTGTGATTCTGTACAAAACTGGAAAGTCTTTTACTATTGGTCCAGTGAAGGCCCTTACTCTCTCTATTAACCAGGCTTTGTATTTTGATAATAATACTTTGCATTTTAGAGCCAAATTTTCTATGAAATTTCCCAGCTTGAGCTTCTCTCTCTTTCAGCAAGACCATGCTGCTGGTTTTGAGTCCCAGTTCCTTGTTGTTCAGAAACCAGGAGCAGTTGTGAGTCAAACCCAT…	18	19	53	136	4.11018	2.0392	1.76391	0.000805171	0.0076998	Locus_1030_Transcript_1/1_Confidence_0.000_Length_750	NA	NA	XP_002299530	predicted protein [Populus trichocarpa] >gi|222846788|gb|EEE84335.1| predicted protein [Populus trichocarpa]	13206091	EST STRC913JX cold-stressed Fragaria vesca seedlings cDNA library Fragaria vesca cDNA clone STRC913, mRNA sequence.	NA	NA
10308	CACGCATATTTGGACAGTAACTATGACAATTAAGCCAAGGGACAACACCAGAGTCAAAAATCAATGACAATACAATGAGCCTTCACTTCCCCAAAAATGCTCCTACAAAAAGCCCCATGCCCACATCCATACCATCCTCCTCCTCCATCCTCACCCACAACATTCAGATTCAAAAGCAGCAACATTGTCACCTTTCTCCGCCATAACCATAACAATAATCAACCTCACCTTTCTACGAGCTTCCATAATCACAAACCCACTACAACAATAGCAACAGAAAAATTGAGCAAAAGCTCTAGTACCAGTAACTCCTGCATTTCTTCTTCATCATCTGGGTCTTTTTCTTTGATTCGGACCAAGATGGTGGCAATGGTGGCGGTAGATCCCTACGTTCTCTGG…	126	139	509	1389	5.78534	2.5324	4.99293	2.47e-07	7.29e-06	Locus_10308_Transcript_4/8_Confidence_0.312_Length_2194	11767	EST PU3_plate42_F06 PU3 Prunus persica cDNA similar to similar to squalene monooxygenase, putative / squalene epoxidase, putative [Arabidopsis thaliana], mRNA sequence.	XP_002530610	Squalene monooxygenase, putative [Ricinus communis] >gi|223529858|gb|EEF31790.1| Squalene monooxygenase, putative [Ricinus communis]	11146478	EST EST 7421 Green Apricot Fruit Lambda Zap II Library Prunus armeniaca cDNA clone bga019n18p 3', mRNA sequence.	NA	NA
10328	AATGAAAAGCATCTTTTCAAGTGTTTTATCCTTTTCAATAATGATTTGTCCACGAGTATACTTCTCGGGATGAAGCTTCCCAGATATTTTTTCCAAAACTCCTTCGTCCATGTCTTTAAGTAGTGGCACCTTCCTCAGCCTACTCATCGGGCTGCAACTTTTGATTTCTTCGTGGGGAAGAATAGAGAGGATTTCCCTCTCCACATCAAAATCCGAGGTTTTAAAAAGCTCCCTTTGTATCTTTTCCATGATCCTCGGCTTTCTACTAAGGGGGATGCCATGGCCAGATAACCATGATTCTACTTTTCCGTCAATTTCTTCAATCTTTC	1	0	7	50	37.8402	5.24185	-0.24622	9.17e-06	0.00016828	Locus_10328_Transcript_2/4_Confidence_0.500_Length_329	NA	NA	XP_002453628	hypothetical protein SORBIDRAFT_04g009250 [Sorghum bicolor] >gi|241933459|gb|EES06604.1| hypothetical protein SORBIDRAFT_04g009250 [Sorghum bicolor]	NA	NA	NA	NA
10331	GAAGCCACATGCAGTTTGCATACCATTCCCAGCTCAAGGCCACATTAACCCAATGCTGAAACTAGCCAAACTCCTCCACTACAAAGGTTTTCATATAACTTTTGTGAACACTGAGTTCAACCACAAACGCCTCCTTAAATCCCGAGGTCCCAACTCTCTTGATGGCTTTCCATCCTTTCGATTCGAGACCATCCCCGATGGCCTGCCTCCAACTGATGCCAATGCCACCCAAGACATACCATCCTTATGTGATTCCACTAGGAAACGCAGCTTGCCTTACTTCAGAGACCTTTTGTCCAAGCTTAACTCTTCGCCCGATTGCCCTCCTGTAAGTTGCGTAGTTTCTGACGGTGCCATGGGCTTCACTCTTGATGCAGCCCAAGAACTTGGCCTTCCAGA…	1038	876	113	137	-9.46218	-3.24217	5.25123	7.79e-13	1.12e-10	Locus_10331_Transcript_1/4_Confidence_0.545_Length_1559	33687	EST PPN007F06-T7 PPN Prunus persica cDNA clone PPN007F06, mRNA sequence.	XP_002285767	PREDICTED: UDP-glycosyltransferase 85A3 [Vitis vinifera]	8622409	EST EST1488 almond cDNA library Prunus dulcis cDNA 5' similar to UDP-glucuronosyltransferase, mRNA sequence.	NA	NA
10342	CTGGGAAGCTTTCATCTTTGATATCTCTTCTAGCAAAAGCTTTGATTCAGCAGCAAAATCAACAGGAGCAACTGCCCTGGCAGTTATCCTTTTCCTCTTCTCGTTATTGTACTCATTCTGAGAAACACTGACCCTAAAAAGATGAGGAACCCAAGTAGCTTGTTTCAGCTTCAGTTGGTATACGTTCTCCTCTCCCTCCTGTGATTTCAATTTGTCCAGCTCAGCTTGTTTCAGCTTCAGTTGGTATACGTTCTCCTCTCCCTCCTGTGATTTCAATTTGTCCAGCTCATCTGCAGAGCACCCAATAACCCTCTCTGCTTCTTCATTAAATAGAGAAAGATATGCTTCCCCACTTGCGTCAGTGACTCTTGCAACTAATATATACCTTAAACTGCATTC…	5	3	18	182	19.6859	4.29909	1.56626	9.37e-07	2.34e-05	Locus_10342_Transcript_3/3_Confidence_0.000_Length_726	7553	EST PU2_plate47_M16 PU2 Prunus persica cDNA similar to similar to replication protein A 70b [Oryza sativa (japonica cultivar-group)], mRNA sequence.	CBI15109	unnamed protein product [Vitis vinifera]	18502925	EST 010813AASB005838HT (AASB) Royal Gala 10 DAFB fruit Malus x domestica cDNA clone AASB005838, mRNA sequence.	NA	NA
10344	GGCCTATGGCTGCGGCGCCGGTGCAGACTAAAGAGAAAGAGTACGTGAGGAGCTTGAGGCCGTCTGTATGGTTAACGGAGCAGTTTCCGCTGAAGACGGAGGAGCTGTTACCGTTACTCGACATTCTGGCGAACAAGGTGAAGGCAGTGAGGAGGATGAGGGAGTTGCTCACCACCAAGTTCCCGCCAGGATCTTTTCCGGTGAAGGTGGCGATACCGGTTGTCCCCACAGTCAGAGTGGTGATAACATTCACTAAGTTCGTCGAGCTCCCGCCAACCGAGCAGTTCTTCACTCCAATGTCAAGCCCCAGACAGTTTATCCACGAAGGAAGAGGCCAGCACCAACATCTACAACAGGAGGAGGAGGAGGAGGAGGAGCACAAGTACAAGTCACAGAAAC…	4	3	28	105	14.9138	3.89857	1.03169	8.11e-07	2.05e-05	Locus_10344_Transcript_1/1_Confidence_0.000_Length_439	NA	NA	CBI41108	unnamed protein product [Vitis vinifera]	18518026	EST Mdfw2036g23.y1 Mdfw Malus x domestica cDNA clone Mdfw2036g23 5' similar to TR:O80709 O80709 F8K4.24 PROTEIN, mRNA sequence.	NA	NA
10345	GACATACACATGCAGACACAGACACAAGCGTCCCACGCAGTTATATTATTGAGTGGGGGTCTTCCTCTCTTTGCCTAAAACCAACTCAACAACACAACACAACAAGACACAAGAAAAAAAGAGGCAGCAGCAGCTCTCTAAACATCACCACCAATACAAGCGCAAGCACAGCTTTTTATTTTATTTTATATCAAACCATTTTCTTGGTTTCTTTTCTCTTTGGCCGTGGCTGAGTTTCCATGGCAGCTTCTGCTGTTAGCCGCAAGATGCCGAACATGCTTGGGGTCGAGCGCGATCTGAATCTCAAAGAGACTGAGCTGTGCCTTGGTTTGCCTGGTGGGGGCACTGTTCCTGAGCCAGAGACTCCCAGGGCTTCTGGAAAGAGAGGCTTCTCTGAGA…	1495	1402	736	485	-2.93486	-1.55329	6.13647	0.000510207	0.00526199	Locus_10345_Transcript_9/9_Confidence_0.308_Length_1295	56673	EST HPL-02-D09 Prunus persica L. leaf tissue, healthy Prunus persica cDNA, mRNA sequence.	ADL36585	ARF domain class transcription factor [Malus x domestica]	10398315	EST Pm_1340 Fruits and flowers of Prunus mume cv. Xiyeqing Prunus mume cDNA, mRNA sequence.	NA	NA
10348	AAGCTGGGAAGAATTTGTCTGAAGAACTAGATGTTCCTTTTGATAAACGCTACAACCATCCTGCAGCTTTAGCAACTTCTCGCTTTGGCATGAAGCGGCGTGAGCTTCTCAAAACAAGCTTTAACTGGCAAGTGCTACTGATGAAGCGGAATGCATTTATCTATGTTTTCAAGTTCGTTCAGCTTCTTTTTGTTGCTTTGGTTACAATGAGTGTTTTTTTCCGGACGACAATGCGCCACAATACAATTGATGACGGAGGCTTATATCTTGGGTCCATATACTT	4	7	55	110	11.9032	3.57328	1.38343	2.35e-07	7e-06	Locus_10348_Transcript_1/1_Confidence_0.000_Length_283	NA	NA	ACZ98533	putative ABC transporter [Malus x domestica]	NA	NA	NA	NA
1035	TTCCTCTCTCTCCCTCTCTCTCTCTCTCTCTCTAGAAATTTCAAAAGCGAAGACTCTGTTTTTCTTTAGCCTCAGCTCCCCTGCTTCTTCTCTGTTTCTCCCAAACTTTGTGAAGCTTTAGCTAATTAAGCTTAATGGCCAAGGACGTTGAAGTTGCAGAGAGAGGCTCTTTCTCAGCCAAGGACTACCATGACCCACCTCCTGCACCACTCTTCGATGCAGTGGAGCTCACCAAATGGTCCTTTTACAGAGCTCTCATAGCTGAGTTCATAGCCACTCTTCTTTTCCTCTATGTCACTGTGCTTACTGTGATTGGGTACAAGAGCCAGACAGATCCAACTGTCAATGCTGACGCTTGTGGTGGGGTTGGGATTCTGGGTATTGCTTGGGCCTTTGGGG…	943	873	2958	5467	3.7497	1.90677	7.26609	2.33e-05	0.000376664	Locus_1035_Transcript_3/3_Confidence_0.067_Length_1411	36678	EST PP_LEa0007P15f Peach developing fruit mesocarp Prunus persica cDNA clone PP_LEa0007P15f, mRNA sequence.	BAB40143	plasma membrane intrinsic protein 2-2 [Pyrus communis]	10397975	EST Pm_1000 Fruits and flowers of Prunus mume cv. Xiyeqing Prunus mume cDNA, mRNA sequence.	NA	NA
1036	CTTTGTTATTTCCGATTTTTATTATGTGTGGCTGCAGCTCAAAATGAAAAAGGCCAAACTGTGAAAAATCTTGGATTTTGATTTTGAGGTCCAGGGATGGATCAGTTTATGGTGGTGTGACGAAGAGGCACGACGCACCAAAAAGGAGAGAAATTTGGTTTCTGAAACTGGGTATCTCTCGGCCATGGCAGATAATCTGTGTTTGATGGCTTCTCATGGCTACCCTCACGGCCTTGTTTTACAGCAAGAGCAGGGCATGGGTATTATCAAGGATTTTCAACCCCTTCTGCCGAGTTATGGAGCAAAGCAGGAAATCACAAAACTGAGGATTTTCAACCCCTTCTGCCGAGTTATGGAGCAAAGCAGGAAATCACAAAACTGGGATCTTTGAAAGGATCT…	8400	8745	3395	2728	-3.464	-1.79244	8.64329	5.25e-05	0.00075905	Locus_1036_Transcript_38/40_Confidence_0.363_Length_2320	9912	EST PU3_plate28_K01 PU3 Prunus persica cDNA similar to weakly similar to NP_849293.1 expressed protein [Arabidopsis thaliana], mRNA sequence.	XP_002274278	PREDICTED: uncharacterized protein LOC100259706 [Vitis vinifera] >gi|296086692|emb|CBI32327.3| unnamed protein product [Vitis vinifera]	10400469	EST Pm_3494 Fruits and flowers of Prunus mume cv. Xiyeqing Prunus mume cDNA, mRNA sequence.	NA	NA
10361	CGCACACAGAGAGAGAGAGAGAGAGAGAGAGAGAGAGAGAAACATTTGGGGAAGTGGATCTAGTACAAGCGAGAACATCATAGGTTCGTGCGGCTCTCCCTCGCCTTCTCGCCATCGCATCAGAATGTCGGGTCGCCACGATAAGGAGAAGGGCGTCAACGTCCAGGTCCTCCTTCGTTGCAGGCCGTTTAGTGACGATGAGTTGCGGAGCAATGCCCCGCAGGTTATTACTTGCAATGAATATATGAGAGAAGTGGCTGTGTCCCAGAACATTGCAGGCAAGCATATCGATAGGGTTTTCACTTTCGATAAGGTTTTTGGTCCCAATGCTCAGCAGAGGGATCTTTATGAGCAAGCTGTGATTCCGATAGTGAATGAAGTCTTTTGGTCCCAATGCTC…	0	3	19	120	34.9246	5.12617	1.02608	1.94e-07	5.93e-06	Locus_10361_Transcript_3/3_Confidence_0.000_Length_633	NA	NA	XP_002276356	PREDICTED: 125 kDa kinesin-related protein-like [Vitis vinifera]	18489423	EST 001203AAOA008616HT (AAOA) Royal Gala phloem Malus x domestica cDNA clone AAOA008616, mRNA sequence.	NA	NA
10375	ATGGTACCTCCTGCCTCTCTCTGCAAACCCATTTCCACCTAAAGCCTTTTCCTCCATCCATCCACCAAAAGCCCTTTCCTTTTTCCATTTTCTTTTTCTTTATCACTCCCCGCACTCTCTCTCACTTTAACTACTTCAACTCTTGTATACTGGCTCTCCCAACCATGGAAGCTTTCAGCTTGCTCAAGTACTGGCGAGGCGGTGGTGTTGTAGCCAACCCCGTTCCCAATAGCACAGACACTGCTTCTTCCGCTAACATGCGCGCCCCTTCGACCTCCACCACCACCACCACCACAATCCTCACCGCCGTCGCCCAACACAGAGACGAGACTGACGACGACGACAGCGACGGCGACGATGGGCCTTTCTTCGACTTAGAGTTCGCTGTCCCCGACGAGG…	9	10	31	274	12.8364	3.68217	2.2108	1.78e-06	4.09e-05	Locus_10375_Transcript_1/2_Confidence_0.333_Length_635	NA	NA	XP_002272569	PREDICTED: probable membrane-associated kinase regulator 2-like [Vitis vinifera]	18636586	EST 000512AENA001498HT (AENA) Northern Spy expanding leaf Malus x domestica cDNA clone AENA001498, mRNA sequence.	NA	NA
1039	GTGGGCACTAGTCCCTCCGATCAACCAAAACTGCTCGTTTCTCCACCACTCTTCTAGCTCAATGCCAGACCATTTAATCTCAAGCACAGCAAGCATGCATAGAGTGAGGGTGATGGTCAAAAGATAGGTCAGGAATGTAACATTGAGGCTCTGGACAATGAATTGACCAGAGAAGAGGGAAAGGGCCGGGAGGAAGCAGTAGACGATGAGGAAGATGGAGGTAAAGGGGTAAATACCCACATTGAGGTATGCTATCCTTTGCAGAAGCTTCATTCTTGGGCTGGCTAGGAGGGCATTGTTGCGAGAGAAGAATATCTCAACTGAGCCAGTAGCCCAGCGCAGAACCTGATGCAACCTATCAGTAAGATTAATAGGAGCAGTTCCACGGAATGCATCTCG…	45	35	141	197	3.40841	1.7691	2.67288	0.000528587	0.00541469	Locus_1039_Transcript_1/1_Confidence_0.000_Length_543	55433	EST AJ876047 Prunus persica fruit mesocarp plus epidermis 80 days after bloom Prunus persica cDNA clone PR0210C11, mRNA sequence.	NP_001169669	uncharacterized protein LOC100383550 [Zea mays] >gi|224030759|gb|ACN34455.1| unknown [Zea mays]	10399398	EST Pm_2423 Fruits and flowers of Prunus mume cv. Xiyeqing Prunus mume cDNA, mRNA sequence.	NA	NA
10392	TAAAAGAGAAGGGGTTTTGCTTCTAAGAGGCTTGGATTCAAGGCTCTCTAAGGATCTTCCATCTGATCTTCAAAAACTTCGATGCAAGGTTGCCTTTCATGCATTGAGGTTTGCTCCTCCAATTTTGGGAATTGGTAACAAGCTTGCAGAGAGGATGAGCAGTAAGGGACCTTACCTTGCCCTTCATCTCAGAATGGAGAAGGATGTATGGGTGAGGACTGGTTGCCTTCCTGGTTTGAGCCCTGAATATGATGAGATAGTAAACAATGAGAGGATACAGCGGCCAGAGCTCCTAACTGGAAGATCAAACATGACGTACCATGAAAGAAAACTTGCAGGTCTCTGCCCCTTGAATGCCTTGGAGGTGACCAGGTTGCTTAAAGCTCTAGGAGCACCAAA…	28	32	328	166	6.63415	2.72991	3.08736	4.77e-07	1.28e-05	Locus_10392_Transcript_1/2_Confidence_0.333_Length_949	44654	EST PP_LEa0037O07f Peach developing fruit mesocarp Prunus persica cDNA clone PP_LEa0037O07f, mRNA sequence.	XP_002330879	predicted protein [Populus trichocarpa] >gi|222872701|gb|EEF09832.1| predicted protein [Populus trichocarpa]	18693974	EST Mdrtb1023B16.g1 Apple_EST_Mdrtb Malus x domestica cDNA 5' similar to ref|NP_181978.1| axi 1 protein from Nicotiana tabacum -related [Arabidopsis thaliana] pir|T02405 Nicotiana tabacum axi1 protein homolog [imported] - Arabidopsis thaliana gb|AAC16096.1| similar to axi 1 protein from Nicotiana tabacum [Arabidopsis t, mRNA sequence.	NA	NA
10410	TCTCAAGCTTGAGAAGAAAACACCATCTTTCTGCAAGAGCATGGACTATAAGAATGGTAGAGCTAAAGGACCGCATTCATTGCCAGTGCTCATGACTTCTTAACCCCTTGAAGATACTTGGTACAAACACGATATCAGCTTTTCCATTACTCTATGAAGGATTGAGGCATATTCTTGATGTTTTTTGGCAATGTATATCAATGGTTGAGAAGGTAGACCAGTCGGAGATCCTTGCAGTGAATGCACGTCCATGGAAATAAGGGAGGGTCCAGGCAGTAGGAATGGATGCACCGGCTGTGGCAGAGATTGCAAGCGACCAGAAGTTCTTCAGGTTCCCGACCACTACATGCAACACAAACAGTTCCTGATGAGGACTGAGCACCAAAATTGGGTATTCCT…	12	8	47	277	12.9611	3.69611	2.30462	4.23e-07	1.16e-05	Locus_10410_Transcript_3/4_Confidence_0.200_Length_1207	NA	NA	CBI16878	unnamed protein product [Vitis vinifera]	18480913	EST 000802AAHA999163HT (AAHA) Pinkie expanding leaf, normalised 5h +M13 Malus x domestica cDNA clone AAHA999163, mRNA sequence.	NA	NA
1043	GGGGAGGTGGGGGAGGTGGTGGTGGTGGTGGGGGTAGCGGTGAAGGAGGTGGTGGGGGTGGTGAGTAAACTGGAGGCGGTGGTGGGGGTGGTGAGAAAACCGGTGGCGGTGGAGGTGGTGGCGATTGGGGTAAAGCAACCGGGGGAGGCGGTGAAGGAACCAAAACAGGCGGCGGCGGCGAAGGCGGAGGAGGAGAAGGCAAAGAAGGAACAAAAGGTTTACATCTAAAGAGAAGGCAAAGAAGGAACAAAAGGTTTACATCTAAAAGACTTACAATCCACAGGCCTAGACAAGAACGACTTACAACTCGCCGCGGGCCTCTGCGCCGGCCTATTCGGCAAGCAATTCCTCTTATCATCGAAACCCGCCAAGCCCAGACACACCGGCGGCTCGCCGGTG…	439	339	1387	2952	4.50707	2.17219	6.25173	2.87e-06	6.15e-05	Locus_1043_Transcript_2/8_Confidence_0.474_Length_1657	7208	EST PU2_plate31_L16 PU2 Prunus persica cDNA similar to similar to leucine-rich repeat family protein / extensin family protein [Arabidopsis thaliana] contains InterProScan IPR001611:Leucine-rich repeat, IPR007090:Leucine-rich repeat, plant specific, mRNA sequence.	XP_002331736	predicted protein [Populus trichocarpa] >gi|222874139|gb|EEF11270.1| predicted protein [Populus trichocarpa]	18626456	EST 021210ABNB999078HT (ABNB) Braeburn cultured fruit cells, boron exposed, phytoremediation Malus x domestica cDNA clone ABNB999078, mRNA sequence.	10343	55008_021210ABNB999078HT_(ABNB)_Braeburn_cultured_fruit_cells,_boron_exposed,_phytoremediation_Malus_x_domestica_cDNA_clone_ABNB999078,_mRNA_sequence__Putative_R-Genes,_predicted_from_NCBI_UniGene
10436	AGCAGCAATGCTAAGAGTAACTACTAGTTTCGGACCCAGAGAAGGTGGGGTAAAGCCAAGTTCTGATAATTTCTTGTGTGAAACTGCATAACCTCTGAAGAATGCTTCATTATCCTTTGCATATAGCTCAACATATCGACGGAACACAGGATCCTCCACTAAAACCTTGTCTGTGGGAAGTTTCAACAGTCCCTCTGATTCCCCTTTCAGCAGTTCCACAAAATATGAGTTATCAAACTTTTCAGGCTCCTTTGTCCAGGGGCCATCAAAGCCAGATCTGTTCTGATGTGCCCTTCCCAGTGTATGGCCTCCAGACAATACCACAATGTCCTTGTCAGACAGGCCCATACGATAGAAAACTTCCCTCAAATGGGATGCACCAAGTTTGGCATCGGGAAC…	14	11	86	63	4.78374	2.25814	1.4224	0.000152417	0.00188012	Locus_10436_Transcript_1/3_Confidence_0.400_Length_530	77454	EST PU2_plate42_H16 PU2 Prunus persica cDNA clone PU2_plate42_H16 5' similar to PU2_plate42_H16 L-ascorbate peroxidase (EC 1.11.1.11), glyoxysomal homolog upland cotton, mRNA sequence.	XP_002446119	hypothetical protein SORBIDRAFT_06g001970 [Sorghum bicolor] >gi|241937302|gb|EES10447.1| hypothetical protein SORBIDRAFT_06g001970 [Sorghum bicolor]	18727449	EST Mdfw2045C07_e17650.g1 Mdfw Malus x domestica cDNA 5' similar to gb|AAL35365.1|AF442387_1 ascorbate peroxidase [Capsicum annuum], mRNA sequence.	NA	NA
10455	TGGGTTTCAGCCACCACCACCACCACCACAACCCGCATTCGCCACTCGGCATCAACGGCCACCATCATCCAAGCTTCTTCCCCTTCCCGAGTCGTGGCAGCATCTCCCCCTCGGACTCGGACGAGCCGCCCAACTGGTGTGACTCGGACTCACCACCTCTCCCATCCCCAACCGGAGGTATTAACAATCACAACAACAACAATAATAATTTTATGAATATTAATAATGCTTCGGTGACGGGCTTGGCGGAGGACAATGAGAGGCTGCGGCGGAGCAACTCCGTGCTGATGTCAGAGCTAGCCCACATGAGAAAACTCTACAACGACATCATCTACTTTGTTCAGAACCATGTCAAGCCTGTGGCTCCAAGCAATTCCTACCCTTCTTCTTTGCTTCTCT…	10	7	63	258	15.0778	3.91436	2.28656	1.55e-08	6.66e-07	Locus_10455_Transcript_1/2_Confidence_0.333_Length_646	NA	NA	ADL36735	HSF domain class transcription factor [Malus x domestica]	3112000	EST 020903KAAA008606HT (KAAA) A. deliciosa developing shoot buds Actinidia deliciosa cDNA clone KAAAA00860, mRNA sequence.	NA	NA
10462	TGGGGTGTATTTAATGGTAGTTTGGGAAGATAGTGGGGTTTTCTTAGAAATTGTGAAAATTTAAATTAAAAATTGGGGTGAACTTAGAACATGGAGTGAACTATGAGAAGTGTGGGGTTTAAATAGAAAATCTCTTTAAAATATTGTTTTGAATAAGAGAGAAGTGCCACATGTCATTAGAAAAAGAGAGAATGTCCAAAGGAGAAGGTTAGAGAGAAAGTTGCTAGCATTCCCCTTCCAAGACAAGCTTCACAAATTCAACTCCAGAATAATCCCTTCGAGA	41	29	4	10	-6.08526	-2.60532	0.520092	0.00013595	0.00170468	Locus_10462_Transcript_1/2_Confidence_0.333_Length_283	66191	EST PP_LEc0013I24f Peach shoot Prunus persica cDNA clone PP_LEc0013I24f, mRNA sequence.	NA	NA	NA	NA	NA	NA
10467	GAAACTTGCAGGCTGTTGGGAATGAGTTTTTTGAGCTTCCACAGGAGGAAAAGGAGGCTTATGCCAAGCCTCTCGACTCTGACTCAATGGAAGGCTATGGGACAAAGCTTTTCAAGGAGTTTTCTGACGGCAACGTTACGAAAAAAGGTTGGGTGGACCATATGTTCAATAAGATCTGGCCTCCTTCTGTCATTAATTACCAGTTCTGGCCTAAGAACCCGCCTTCTTACAGGGAAGCTAATGAGGAGTACGCTAAGCATATGCAAAAAGTGGTGGAGAAGCTGTTCAGGCTCCTATCTCTAGGGTTGGGGCTCGAAGGACAAGAGTTAAAGAAGGCTTCTGGTGGAGATGACTTGATTTACCTTCTCAAAATTAATTATTACCCACCATGTCCCCGCC…	23	31	326	746	15.9846	3.99861	4.03235	2.57e-13	4.32e-11	Locus_10467_Transcript_1/2_Confidence_0.500_Length_800	NA	NA	ADY15309	flavonol synthase [Prunus avium]	18681500	EST Mdfwg2099C04.g1 Apple_EST_Mdfwg Malus x domestica cDNA 5' similar to sp|Q9XHG2|FLS_MALDO Flavonol synthase (FLS) gb|AAD26261.1|AF119095_1 flavonol synthase [Malus x domestica], mRNA sequence.	NA	NA
10468	TCCTGCTTTCTGTTTTCCTCCAGAACTTGGAGCTCCAAAAATCACGACCAGGTAGAAGGCAACATGTTCTGCTCCGTGAGTCAATTTTGGTCATCCTTCCACTTGACAAAGCCAAATCATATGAGATCTCATCCAGTGCTAGCTCTAGCCCATGCACACGTGTCTCCAAAGAGCGCATTCCATTTTGCGAACTACCCATGAATCTCTGCACGAGATCAAGTAAACTGGATTGCTGCTTTTCAATCTGAACAAGTTGACTGCGGATCAGGGATAAATCCTCACATTCTCTGTGATTCTTATGGATATCATCAGTAACATTACTGACTATAACTGTAGAATCTGGGGTATCCTCTTGACAGGGAGCCACACGAGATCCCGACCTTGAACCCCCAAATTTGT…	27	29	75	192	3.84259	1.94208	2.27873	0.000735315	0.00713717	Locus_10468_Transcript_2/2_Confidence_0.000_Length_653	33311	EST PPN057C08-T7 PPN Prunus persica cDNA clone PPN057C08, mRNA sequence.	CBI15107	unnamed protein product [Vitis vinifera]	18679498	EST Mdstw6031J05.g1 Apple_EST_Mdstw Malus x domestica cDNA 5' similar to ref|NP_201064.2| expressed protein [Arabidopsis thaliana], mRNA sequence.	NA	NA
10487	CGCCGCCACCAGCACCCCCTCCTTTGCCAATGCCGCCTCCGACACCCCCTCCTTTACCGATGCCGCCACCGACACCCCCTCCTTTGCCAATGCCACCACCAACACCACCTCCTTTGCCAATGCCTCCATGACCAGCTCCTTGAGCACCATGACCTCCACCACCAATTCCTTTGCCGATGCCTCCCCCAATTCCACCTCCAGCACCACCTTGATGGTGCTTCTTCTCTATTTTAGTCTTATGGTGGCTTCCACCACCAGACCCTCCACCTTTGCCTATCCCACCACCAGCTCCTCCACCTTTGCCTATCCCACCACCAGCTCCGCCACCTTTGCCTATCCCCAGCTCCGCCACCTTTGCCTATCCCACCACCAGCTCCGCCACCTTTTCCAACACAGTCA…	0	0	22	63	308.414	8.26872	0.317663	2.17e-09	1.21e-07	Locus_10487_Transcript_1/1_Confidence_0.000_Length_522	NA	NA	NA	NA	17766869	EST AB450703 National Institute of Fruit Tree Science_NFR2 Pyrus pyrifolia cDNA clone TsuENH018_03702m 5', mRNA sequence.	NA	NA
10505	AGACACAGCTAAAGCTACAGCTACAGCTCAGCTGCATGCAGCAGAGATGTCAGACTTCGATCGACTAAATACAAGGGAGACACAGCTTCAATTCAATAGGAGGAAGGGAAGTGTGTAGTTAATAGTTAATTGATTATGAATATATAACCTCTGTGTGTGCGCTCTGCTCTGAATGAAAAATAAATACTCATAAATTAATAAGCAAGCAAAGCACTATTTAATTAATATTTAATTTAGGAGACTTTGGTTTCAAAATGCACAGAAAATGCCAATTTTGCACAACCGCTACATCCCACGCGTCCAAACCACACTGTTCTCTTCTTTATTAACAACTCAACTTTGGTCAGACTATTTACTGTAGCTTAATTGCAAACTTTATCTCGGAAATCATACCTTTTC…	4446	4103	1750	1387	-3.37126	-1.75329	7.64736	7.49e-05	0.00103274	Locus_10505_Transcript_15/17_Confidence_0.419_Length_2319	NA	NA	ADN34129	high mobility group family [Cucumis melo subsp. melo]	18706546	EST Mdltx7526C05.g1 Apple_EST_Mdltx Malus x domestica cDNA 5' similar to ref|NP_177738.1| expressed protein [Arabidopsis thaliana] pir|B96789 protein T23E18.4 [imported] - Arabidopsis thaliana gb|AAF17649.1|AC009978_25 T23E18.4 [Arabidopsis thaliana] gb|AAM20481.1| unknown protein [Arabidopsis thaliana] gb|AAP68262.1, mRNA sequence.	NA	NA
1052	TGGTACTTCATCTCCTTCCTCTGTCTTTTTTTCATCAACCTCCTCTGCTTTCTCTTCCTTCTTTCCTTCCTCTGTCTCTTCCTTCTTCTCTTCCTCCTCTGCTACTTTTTTTTCCTTCTCCTCATTCTCCTTTGGCTTCTCTTCCTCCTCTGCTACTTTTTTTTCCTTCTCCTCATTCTCCTTTGGCTCCTCTTTCTTGAGCACCCCTCTTCAGGCTTCTTCTCTTCCTCACCTTCTTGGGCTGCTGCTTCTTTCTCTTCAGCTACTGGTACTTCATCTCCTTCCTCTGTCTTTTTTTCATCAACCTCCTCTGCTTTCTCTTCCTCTTTTTTTCATCAACCTCCTCTGCTTTCTCTTCCTTCTTCTCGTCCTCCTTCTCTTCCTTCTCCTCTTCCTTCT…	5	6	115	924	74.8487	6.2259	3.88089	1.35e-14	3.04e-12	Locus_1052_Transcript_4/4_Confidence_0.143_Length_687	13459	EST PU3_plate31_G13 PU3 Prunus persica cDNA similar to weakly similar to SEC14 cytosolic factor family protein / phosphoglyceride transfer family protein [Arabidopsis thaliana], mRNA sequence.	NA	NA	3228828	EST FES008N04_4681 Ficus elastica stem cDNA library (FES) Ficus elastica cDNA clone FES008N04, mRNA sequence.	NA	NA
10524	TAAGAGCCTCTGGATTTTGATCACACACATCACAATTTTACAATAGTGCTAATTTATTTTGTAGTAAAACTTAGCATCCCAATAGTAATTATTCGGAGGGAAGAAGAGAAGTAACTGAAACTAAGACAAAAATCAGAGTGAGTAAACGTGAGGTGGAAGACGAGGTTCACAGACTGCAACAAGAGGATACTTCTTTGGAGTTGAAAGCCCAAAAATTTCCTCCATGTTCAAATCCTCCTCCTTCAAGTTGTCAGGCAATCTCCATGTAAACCCATGTAGGAGATTGGCCAGGCTTGCCTGGATCACCTTGATGCCAAGGCTGTAGCCAGGGCACATCCTCCTGCCTGACCCAAATGGGAGCAGCTCAAAGTCCTGGCCTTTGACATCAATGTCCTTGCC…	224	151	1403	655	4.43399	2.14861	5.23308	5.3e-06	0.000104811	Locus_10524_Transcript_5/6_Confidence_0.545_Length_1555	65689	EST PP_LEc0008L24f Peach shoot Prunus persica cDNA clone PP_LEc0008L24f, mRNA sequence.	XP_003547756	PREDICTED: flavonoid 3'-monooxygenase-like [Glycine max]	13174670	EST JS1AZ41JG Salt stressed Fragaria vesca (strain Hawaii-4) cDNA library Fragaria vesca cDNA clone JS1AZ41, mRNA sequence.	NA	NA
1053	AACACCTCCCCTGCGTAAAAACCAAAGCTCCTCCTCTCTCTTCCTTTCTCCTATTGAAAAATCATATCAAAAAATGGCACCTCAGGCATTGTCTTTAGCTCCTCTAGCCCTCTCTCTTGTTCTCTTCAATCTTCATCTTCATGGTGCTTTTGCTGATTATGGTGGCTGGGAAGGCGCTCATGCCACTTTTTATGGTGGCGGTGATGCCTCGGGAACAATGGGGGGAGCATGTGGGTATGGGAACTTGTACAGCCAAGGGTATGGAACCAACACTGCAGCTTTAAGCACAGCCTTGTTTAACAATGGCTTGAGCTGTGGCTCTTGTTATGAAATGAGATGCAACAATGACCCTAATGGCTTGAGCTGTGGCTCTTGTTATGAAATGAGATGCAACAATGA…	262	233	1160	771	3.15228	1.65639	5.23269	0.000130772	0.00165256	Locus_1053_Transcript_5/5_Confidence_0.067_Length_1162	35456	EST PP_LEa0003N18f Peach developing fruit mesocarp Prunus persica cDNA clone PP_LEa0003N18f, mRNA sequence.	AAC33529	expansin [Prunus armeniaca]	1151535	EST SD6MrC11 YG/PR Prunus cerasus cDNA, mRNA sequence.	NA	NA
10532	CACACATACCATGGGCCGCCTCTGAAATAGGGTAACGGTTAATTATCAAATAATCGTTCAAGAATCTAATCGGTTAGTCTTACATCAACAGCATCATATAAAATTCACTAATTGAAGTTTATAAGGAAATATATAGGGCAAAGACAATTAGTTGTGTAACTTTTTCTTTCATCAAACTCTTTTTTATCTTTCTCCTCTCTGTTCTGGTGTTAGTCCTCCTTGTCCACAGGTGGGGCAACCCTTTAGTCCGAATCCTTGGCAATCAAAACACTTCCAGCGCTCAAAAATATTCCCATTCTTCTTATTTCTTCCCGTTCCCTTGCATCCTAGACATTCAATTGCACACATACCATGGGCCGCCTCTGAAATAGGGTAACGGTTAATTATCAAATAATCGTT…	672	599	240	226	-3.37285	-1.75397	4.8934	4.96e-05	0.000720589	Locus_10532_Transcript_2/5_Confidence_0.385_Length_1079	NA	NA	XP_002327355	predicted protein [Populus trichocarpa] >gi|222835725|gb|EEE74160.1| predicted protein [Populus trichocarpa]	18587466	EST 011029ABEA006599HT (ABEA) Royal Gala seedling leaves infected with Venturia inaequalis Malus x domestica cDNA clone ABEA006599, mRNA sequence.	NA	NA
10547	ATTGCCCCTCCGAGCCCATTTTCCCACCACCATAACAACAAAGACGTTGATGGAGAAGATGAAGAAGAGGAAGAGGAGATGGAAGAGCTGGAATATGAGGACTTGGGTTATGAAGATGAGGTTCAAAACAATCCCATGTCGGCCCCATTTCTTTATCCTACAAGTAGAGCCCATGGGAGCAATATAGGTCGAGACTTTCATGCTCATAATGGTCACCAGCAGCAAAACCAGTTTGCTGTACTGGACATTTTGGTGGCTGCTCTGAGGAAGTCTTTGATAACTTGCAGTGTGGAGAGGGATGACGTGGCTTCCTCTATCGATATCAGTTCTCCTACTGAGGTGAGGCATGTTTCGCATGTCACATTTGACAGGTTTAATGGGTTTCTGGGTTTGCCCACT…	100	113	42	32	-3.55142	-1.8284	2.29521	0.0006559	0.00646557	Locus_10547_Transcript_1/1_Confidence_0.000_Length_609	NA	NA	CBI38689	unnamed protein product [Vitis vinifera]	17849164	EST RH_MEa0014bD07 RH_MEa blackberry emerging leaf Rubus ulmifolius var. inermis x Rubus thyrsiger cDNA, mRNA sequence.	NA	NA
10553	TTGAGCTCTGTGGTGCATCTGAATCTGAATTCTCTTCGGTTTCTACTTCCATGAAGGACTTGTGCTTTGATATTTGTGGGATTGAAAAAGAAAAGAAAGATCCCAAGGATGTCAAGGGAAACCGAGAGCTTCTAGATGTTTTGCCAGAGAAAAGAAAACTTCAGGATGGTGGTTATTCATCTGATGAAGGAGCTGAGCCTTCAAGTTACAAGAAGCACAAAAAGATGCAAAAGCACGCCTATGAGGGTTGGAAAACCACTGTCATTGCATCAAATAACCAAACCAAGGCAAAAGTTCTTTGCAAGCCCACCAGACAAACTCGGCTAGACTTTCTCAAGGACGTACCCGATACCCAGAACTTGAAGGCTGTATAGGACGACATCTGAAAACAAACTTATC…	22	11	33	236	6.5514	2.7118	2.13234	0.000179436	0.00216991	Locus_10553_Transcript_1/1_Confidence_0.000_Length_467	NA	NA	XP_002270584	PREDICTED: origin recognition complex subunit 6 [Vitis vinifera] >gi|296086381|emb|CBI31970.3| unnamed protein product [Vitis vinifera]	5620619	EST FN702436 WZOAQRAR Quercus robur cDNA clone WZ0AQRAR12YL13NM1, mRNA sequence.	NA	NA
1056	CTTTGGGGACAATTTTATCTTTATTGAAGATCAAATGCTTGATACATAGCCAGACTATAATAATCGACACGTTACCAATTATATATCGAGAGTCTTACCTTTATTAAAGATCAAACGTTTAATATAGAGCCGGACTAATTATCAACACATTACATGTCGAGAGTCCTATTTTTATTAAAGATCTTGTGCTTTCTATAGTTAGATCATGGGCAGAAAGTAATGGCGTAGTTAGGTCCACCATTGCATGTAAATGTACCCTTGTTGTCGTCATAAGCATAGCTGTAAGCATTGGGGCATGCTTGACTGAATATCTTAGAGTAATTTGTCGGTGGGCATGTCTCTGGAGTGTTTTGAGGGGGAGTGCAACAGTATTGTGGCTGATTGAATTTAACACATGCG…	449	415	8639	6322	13.9934	3.80668	7.88812	1.75e-15	4.86e-13	Locus_1056_Transcript_3/15_Confidence_0.351_Length_626	6495	EST PU2_plate3_P21 PU2 Prunus persica cDNA similar to Thaumatin-like protein precursor homolog, mRNA sequence.	2AHN_A	Chain A, High Resolution Structure Of A Cherry Allergen Pru Av 2	8622835	EST EST62 almond cDNA library Prunus dulcis cDNA 5' similar to thaumatin-like protein precursor, mRNA sequence.	NA	NA
10573	CAGTAGTTAGTTTCAAAAGAGATAATATATCGGCTTTACTTACGGCGTCGTTATGGCTAGCTCTGGACAGCTCCTCAAGCTCGTTTGCCTTGTGGCGGTGATGTGCTGCATGGCGGTTGGTGCTCCCAAGGCCATGGCAGCTGTGACATGCGGCCAGGTGGTGAACAATCTGACCCCATGCATAAACTACGTGGCAAACGGTGGGGCTTTGAACCCTAGTTGCTGCACTGGGGTCAGGTCTCTCTACAGCTTGGCTCAGACCACAGCTGACCGCCAGAGCATCTGCAACTGCTTGAAGCAAGCCGTCAATGGCATCCCTTACACCAATGCAAATGCTGGCCTTGCCGCTGGCCTTCCTGGCAAGTGTGGGGTCAATATTCCTTACAAGATCTCTCCTTC…	7	7	101	247	19.7924	4.30688	2.39826	4.95e-11	4.29e-09	Locus_10573_Transcript_1/2_Confidence_0.333_Length_418	54636	EST AJ873704 Prunus persica fruit mesocarp plus epidermis 30 days after bloom Prunus persica cDNA clone PR0122F06, mRNA sequence.	Q43019	RecName: Full=Non-specific lipid-transfer protein 3; Short=LTP 3; Flags: Precursor >gi|1321915|emb|CAA65477.1| lipid transfer protein [Prunus dulcis] >gi|190613925|gb|ACE80966.1| putative allergen Pru du 3.02 [Prunus dulcis x Prunus persica] >gi|190613927|gb|ACE80967.1| putative allergen Pru p 3.02 [Prunus dulcis x Prunus persica]	8621471	EST PA__Ea0007K17f Almond developing seed Prunus dulcis cDNA clone PA__Ea0007K17f, mRNA sequence.	NA	NA
10578	AGAGGTGTCAGGTTGGCTAAGAGTCTTCGACGACGGCTCAGTCGACCGGACATGGACTGGACCTCCTGAAGTCAAGTTTATGGTGGAGCCAGTGGCACCGCACAATGAATTCATCGACGGAGTTGCCACTAAAGATGTGATCGTCGATGAACCCTCTGGCCTTCGCGTACGGATATATCTACCTGAGCAAAAGCCGGAGGGTCACGAAGACACCAAGCTTCCCATAATCCTCCACTTCCATGGGGGTGGCTTTTGCATAAGCCAAGCTGACTGGTACATGTACTACCACATATACACCAAGCTTGCTCGCGCCACAAACACCATTGTTGTCTCTGTCTATCAAAGACTAGCACCTGAGCACCGACTCCCTGCCGCCATCGACGACGGCTACACCGCTCT…	34	33	370	126	5.96738	2.5771	3.12446	5.62e-06	0.000110596	Locus_10578_Transcript_1/1_Confidence_0.000_Length_1013	33633	EST PPN050H01-T7 PPN Prunus persica cDNA clone PPN050H01, mRNA sequence.	XP_002525545	catalytic, putative [Ricinus communis] >gi|223535124|gb|EEF36804.1| catalytic, putative [Ricinus communis]	10398634	EST Pm_1659 Fruits and flowers of Prunus mume cv. Xiyeqing Prunus mume cDNA, mRNA sequence.	NA	NA
10594	CATTTCCTTGACATAGAGAGACAACCTATAGAACTGATCCTATTGAGGTGAGACTGAGCTAGTTTTATTACAATAAAATTTGGAAAAAGGAGGACAGGAAAGAATCGTCCTACTGTACATAAGCTTTGAAATGCATTTGCATTGGGATTTGGGACTGGATTTGGGACTTGGGAGACATATTATAGCCGTCTTTGCAATCTGCTTCTGCCTCGTGAAACCAGATAGATGGGAGACATATTATAGCCGTCTTTGCAATCTGCTTCTGCCTCGTGAAACCAGATAGATACTACCATATACCCATCTTCTACCTAGTGGTGAAATGGATTTCTCAACCTTGGTACGGAACTCTAACAAGCATTCGCATACATGACAATTTGCTCTATGTGGGGAGTTAGATTG…	970	968	370	376	-3.21309	-1.68396	5.51926	9.05e-05	0.001214	Locus_10594_Transcript_1/5_Confidence_0.471_Length_1298	3623	EST PU1_plate46_D09 PU1 Prunus persica cDNA similar to weakly similar to expressed protein (At5g59400.2) [Arabidopsis thaliana], mRNA sequence.	XP_002280802	PREDICTED: PGR5-like protein 1B, chloroplastic [Vitis vinifera] >gi|297746060|emb|CBI16116.3| unnamed protein product [Vitis vinifera]	11150882	EST EST 9580 Half-Ripe Apricot Fruit Lambda Zap II Library Prunus armeniaca cDNA clone bge014c10p 3', mRNA sequence.	NA	NA
10599	AAACGCTTCTTTTTGCTAGTCGAAGCTCATTCTTAAACCACTGCTAAACCCTTTTTCTCTTTTGCTCTATTGAGAGAGATAAATCCCAAAAATGGTGAATCAAAAACCTTTCCACAAAACCCACATCTTCCTTTCTCTTCTAGTCTTCACCAATGTGGCTCTGCTCGTGACCTCCAAGTCCACAATCGAGCCCTGCGCGAACTCAGACTCGTGCAACGCCTTGCTCGGCTACACCGTCTACACCGAGCTCAAGGTCTCCGAGGTGGCCTCGCTTTTCCAAATCGACCCAATTGCTCTTCTCACCGCCAATGCCATCGACATTTCGTATCCTGACGTCGAAAACCACATTCTCCCTTCCCAGCTCTTCCTCAAAATCCCAATCGTCTGTTCCTGCGTCGA…	156	116	292	1069	4.04205	2.01509	4.59537	0.000119932	0.00153858	Locus_10599_Transcript_3/7_Confidence_0.400_Length_1050	NA	NA	XP_002300994	predicted protein [Populus trichocarpa] >gi|222842720|gb|EEE80267.1| predicted protein [Populus trichocarpa]	18569325	EST 020805AVBC012381HT (AVBC) Royal Gala young shoot Malus x domestica cDNA clone AVBC012381, mRNA sequence.	NA	NA
10616	CGGTGAGCTTTATGGGCTTCTCAGGAAAACTAATTACCTCTCTGAGAAACAAGCCGCCACTTACATTCTGAGCTTGACGCAAGCTTTGGCGTATTGTCACGAGAAGAATGTCATTCATAGGGATATAAAGCCTGAAAATTTGCTTCTGGATCATGAGGGTCGACTGAAAATTGCAGACTTTGGATGGTCGGTACAGTCCAGAAGCAAGAGACAGACCATGTGTGGAACTTTAGATTATTTAGCACCAGAAATGGTGGAGAACAGACCTCATGATTATGCAGTTGACAACTGGACTGTGGGCATTCTTTGCTATGAGTTCCTCTATGGTATTCCTCCCTTTGAGGCAGAAAGTCAAACGGATACATTCAAAAGGATAATAAAGGTTGACCTAAGCTTCCC…	2	2	7	67	14.2154	3.82939	0.177001	0.000166292	0.00202627	Locus_10616_Transcript_1/1_Confidence_0.000_Length_434	NA	NA	XP_002270462	PREDICTED: serine/threonine-protein kinase Aurora-3 [Vitis vinifera] >gi|296089088|emb|CBI38791.3| unnamed protein product [Vitis vinifera]	2326746	EST FN765030 WZOAQPAA Quercus petraea cDNA clone WZ0AQPAH8YD20FM1, mRNA sequence.	7002	51667_Arabidopsis_thaliana_At2g45490_Putative_R-Genes,_predicted_from_NCBI_UniGene
1063	CACCCAACAATTCGCCACCACCACCACCCAACAAATCGCCTTCACCCCCTCCAAGTAATCCACCACCCCCACAACTAAACAATCCTCCACCACCCCCACCACCAACCAATCGACCACCACCACCACCTAACAATTCGCCACCACCACCACCACCCAACAATTCGCCACCACCACCACCAAACAATCCGCCACCACCCAACAAATTGCCTTCACCCCCTCCAAGTGATCCACCACCCCCACCACTAAACAATCCTCCACCACCCCCACCGCCAAACAATCCTACACCACCCCCACCGCCAAACAATCCACCACCACCTCCAAGAAGTCCGCCACCTCCATCACTAATAAGTCCTCCACCACCTCCTCCAAGAAGTCCGCCACCACCATCTCTAAAAAGTC…	31	16	248	1328	26.9808	4.75386	4.52369	4.88e-13	7.49e-11	Locus_1063_Transcript_12/28_Confidence_0.128_Length_803	NA	NA	XP_002949502	hypothetical protein VOLCADRAFT_89801 [Volvox carteri f. nagariensis] >gi|300265329|gb|EFJ49521.1| hypothetical protein VOLCADRAFT_89801 [Volvox carteri f. nagariensis]	NA	NA	NA	NA
10634	AGACTCAAAAACTTCCCCCGTCTTGGAACCAAATCAGAGACGAAGGTCAAAGAGAGGTATGGTGCCTGAGATGGAGGACACAAAAACTTTCCCAGACTCAGAACCAAATCAGAAACGAAGGTCAAAGAGAGGTACTGTGCCTGCAATGGTTGACACAAAAACTTCTCCAGACTCGGAATCGATTCAGAAACGAAGGTCAGAGAGAGGTGTTGTGCCTGTGATGGAAGACTCAAAAACTTCCCCCGTCTTGGAACCAAATCAGAGACGAAGGTCAAAGAGAGGTATGGTGCCTGTAATGGATGACACAAAAACTTCCCCAGACTCAGAATCAAATCAGAAACAAAGGTCAAAGAGAGGTATCGTGCCCGAAATGGATGACACAAAAACTTCTCCAAAGGC…	29	10	38	220	5.32255	2.41212	2.11989	0.00059003	0.00592142	Locus_10634_Transcript_4/6_Confidence_0.400_Length_780	64100	EST PP_LEc0020P16f Peach shoot Prunus persica cDNA clone PP_LEc0020P16f, mRNA sequence.	YP_293507	histone-like nucleoid-structuring protein H-NS [Ralstonia eutropha JMP134] >gi|72123496|gb|AAZ65650.1| Histone-like nucleoid-structuring protein H-NS [Ralstonia eutropha JMP134]	11146295	EST EST 7238 Green Apricot Fruit Lambda Zap II Library Prunus armeniaca cDNA clone bga019e15p 3', mRNA sequence.	NA	NA
10640	GAAATTGCAACATTGTGCCGCTGGTAACCCTTCTTGCAAAGACGACACCCCAACATAAAATGCACCTAAGTGTACGGTTCCGGACATGGTGATAAGAACTCTTGTACGTGGGTCAAGTTCAGTTGACCACACAAGCCTCCCATTTGATCGATCAACAGCAATCACAAGAGCAGGTCCATAAATTCCAACGATCAAGAGGTTACCGGCTATAGTTGGGGTTGATCTTGAAACGGTGACGTTCACAACAACTCCTGTTCCACTGAGTCCAGTCAAGGCACCAAGGTTCTGCTGCCATATTAAACGACCAGTGAACGCATCCACAGCATACAAATATCCATTCCATGAAGGAAAATAGACCCTTCCATCAGCTACTGCCGGCGTCGCAGATATGTCTTACCA…	30	25	368	106	6.94207	2.79537	3.03488	3.26e-06	6.9e-05	Locus_10640_Transcript_3/4_Confidence_0.667_Length_808	NA	NA	CBI31999	unnamed protein product [Vitis vinifera]	17687453	EST CMRMEa0002F13f CMRMEa Castanea mollissima cDNA, mRNA sequence.	NA	NA
10646	GTGGGATAAGTGGAAGAAAGAGAGTATTGCAGATATAATTTTCTAGTTTCAATGAAATGAAGCTAGCCTAGCAAGTGCATAAAGACTAGCTGTAGTAGTCCAAGTCCTCCTTAATTTATTAAACAAACTTGAATACATATTACTGGGCCCTCGCTCTAATTAACAACACAGGACAGGACAGGACAGGACATCTTTAAATACATACAGTACTACTGGGTACCCTAGCTAACTGGCCTTGTTTAATAATCGGGTGACCAGATAACCTAGATGAACACAATTTAACTATATAAATTCATCATCAAAACACAATTATATATAAATATATAATTAAGGGTCTGATGATCATGATGTAGCTGATCATCTACTGCGTAATCAAGCTCCTAATTATGGCGGCCTCCG…	63	31	249	450	5.99889	2.5847	3.56015	6.11e-07	1.6e-05	Locus_10646_Transcript_2/4_Confidence_0.286_Length_716	21181	EST AM287328 Prunus persica fruit skin mature fruit Prunus persica cDNA clone Skin15D05, mRNA sequence.	XP_002283094	PREDICTED: transcription factor bHLH135 [Vitis vinifera] >gi|296082887|emb|CBI22188.3| unnamed protein product [Vitis vinifera]	11154474	EST EST 3749 Half-Ripe Apricot Fruit Lambda Zap II Library Prunus armeniaca cDNA clone be006e11 3', mRNA sequence.	NA	NA
1065	GCTAATTCTTGGCCTTTTGAGCTTGAAAAAGGAACAACAGTTTCGGTTTTTGATTCACACACAGCTTCTGTTTCTCTCTGTTTTTTACTTTAAAAACTCAACTCTGTTACTGTTTCACATGGAGAAGTTTGTGAGACTCATTTCCATGGCTCCTCTGCTTCTGCTTCTCTGTTTCCCTCTTGCTTTAGCTGGCCATGACTATGGCCAAGCTCTGAGCAAGAGCATTCTCTTCTTTGAAGCTCAGAGATCTGGGTTCCTTCCAAACAACCAGAGAGTCACTTGGAGAGCCAACTCTGGCTTGTATGATGGCAAGGCTAGTGGGGTGGATCTAGTGGGAGGTTACTATGATGCAGGGGACAATGTGAAGTTTGGGCTAGCTCAGAGATCTGGGTTCCTTCC…	1456	1130	4181	4526	2.72143	1.44437	7.44178	0.000731829	0.00711095	Locus_1065_Transcript_17/17_Confidence_0.111_Length_3217	16467	EST PU4_plate36_E13 PU4 Prunus persica cDNA similar to endo-1, 4-beta-D-glucanase homolog [Pyrus communis], mRNA sequence.	CAI68019	endo-beta-1,4-glucanase [Prunus persica]	13195534	EST JS5CL08JG Draught stressed Fragaria vesca (strain Hawaii-4) cDNA library Fragaria vesca cDNA clone JS5CL08, mRNA sequence.	NA	NA
10660	TCTCCACCACCACCCGCTCCTCCTCCTCCTCCGCCACTGCATTAACTCCCAATGCATCTCTGCGAGCTGTTTCTTCTTCTTCAATTAGCCCAGCAGTGACAGAGCAGAAGCTTTCCACCCCAAAACCCAACGACCCCAACAAGCGCGTCTTTCAGTCATACGGCAACGCCGCCGCTCTCTTCGTCCAAATGGGGGCCTACCGCGGCGGCCCCACCACATTCGCCGTGGTTGGCCTCTCCTCCAAGCCCATCCACGTCTACAGCCGCCCCTGGTTCAAGTGCGAGTGGATCTCCTCCAACGGCTCCTCCACCCGCGCCTTGGCCTACAAGATGCTCCCCGATTGGGGCTACGGCCGCGTCTACACCGTCGTCGTCGTCAATTGCACCTTCCCCGTCAATC…	28	18	104	287	6.8423	2.77448	2.68617	1.89e-06	4.32e-05	Locus_10660_Transcript_1/2_Confidence_0.333_Length_1386	2251	EST PU1_plate47_N08 PU1 Prunus persica cDNA similar to weakly similar to expressed protein (At4g20170.1) [Arabidopsis thaliana], mRNA sequence.	XP_002307008	predicted protein [Populus trichocarpa] >gi|222856457|gb|EEE94004.1| predicted protein [Populus trichocarpa]	13183772	EST JS3B155JG Heat stressed Fragaria vesca (strain Hawaii-4) cDNA library Fragaria vesca cDNA clone JS3B155, mRNA sequence.	NA	NA
10664	TTGATCGCAGTGACCGATATGCCAACCGTAATACGGTTTTCTTTGATGTTAACATGAAAGGACTGGATGGCATTCAAGGTCCAGTATATGTGGGGACAGGTTGTTGTTTCAATAGGCAAGCCCTTTATGGCTATGGCCCTCATTCTATGCCCAGCTTATCCAAGGCTTCATCATCGTCCTGTTCATGGTGCGGCTGCTGCTCTTGTTGCTGCCCCTCTAAGAAGCCGTCTAAAGATCTGTCAGAGGCTTACCGAGATACAAAACGTGAGGAGCTTGATGCTGCCATATTCAACCTCAGGGAGATTGATAACTATGATGAGTATGAGAGGTCAATGCTGATTTCCCAGACAAGCTTTGAGAAAACTTTTGGCTTATCATCTGTATTTATAGAGTCTACAC…	11	8	36	65	4.25851	2.09035	0.868023	0.00101423	0.0092589	Locus_10664_Transcript_1/1_Confidence_0.000_Length_509	6226	EST PU2_plate51_B11 PU2 Prunus persica cDNA similar to cellulose synthase homolog [Populus tremuloides], mRNA sequence.	ABF58025	cellulose synthase [Hibiscus cannabinus] >gi|154744858|gb|ABS84948.1| cellulose synthase [Hibiscus cannabinus]	18611025	EST 010703AAZA005633HT (AAZA) M9 xylem Malus x domestica cDNA clone AAZA005633, mRNA sequence.	NA	NA
10672	AGCAGCGAAAGAGCAAAAAGTTAGGTCCGCACTAAGCCTATATAACTAAAAGCCCAAGCTCATCAAATTCGAAGCAAAGCAACCTGAGACATTCCGATGATGAAGACCCTAGTAGTAGTCCTCAGCCTCAGCTTAACCATGCTTTCCTTCGGAGGTGCATATGCGGCGACAATTTTTTCTCAGCCTCAGCTTAACCATGCTTTCCTTCGGAGGTGCATATGCGGCGACAATTTTTTTCAAAAACAATTGCGCCTACATGGTCTGGCCAGGAACCTTAACCTCCGAGCAAAAACCTCAATTATCAACCACAGGGTTCCAGTTAGCATCCCACTACATGGTCTGGCCAGGAACCTTAACCTCCGAGCAAAAACCTCAATTATCAACCACAGGGTTCCAGTT…	69	71	1740	521	13.0351	3.70433	5.20131	2.29e-11	2.18e-09	Locus_10672_Transcript_2/2_Confidence_0.100_Length_621	6495	EST PU2_plate3_P21 PU2 Prunus persica cDNA similar to Thaumatin-like protein precursor homolog, mRNA sequence.	P50694	RecName: Full=Glucan endo-1,3-beta-glucosidase; AltName: Full=(1->3)-beta-glucan endohydrolase; Short=(1->3)-beta-glucanase; AltName: Full=Allergen Pru a 2; AltName: Full=Beta-1,3-endoglucanase; AltName: Full=Thaumatin-like protein; Short=TLP; AltName: Allergen=Pru av 2; Flags: Precursor >gi|1144346|gb|AAB38064.1| thaumatin-like protein precursor [Prunus avium]	1152410	EST sd18_F05.m13r YG/PR Prunus cerasus cDNA, mRNA sequence.	NA	NA
10691	CATTTGATTTAGGGTTTGCGTTGGATCTGGAGGCTCTCTCTCACCTCATCTCACCTCACCTCACCTCACTTCATCTCACTCTGTCACAACACCAAAAGATGGTAGATATGGAGAGAACAGAAATGGAGAAGTCAGATTCATGTGGGCAGGACAATACTAATAATCCAGAAAGTTCTATATGGCTGGTAGAAAATCTTGAAGAGATGGACCAGAGCATTAAGCAAATGCTGAAGCTGATCAAAGAAGATGGTGATTCTTTGCCAAAAACTGTTGAACATTATAGTCAGGGGAAGCCAGAGTTGATTGAGGAATTTTACCGGATGTATCGATCACTGACTGGGTGCTATGTTCACTTGACAAAAGAAGCACATAAGATTATGCCATCTGTGATTCCAGTGC…	90	74	200	581	3.84548	1.94316	3.81702	0.000181213	0.00218751	Locus_10691_Transcript_1/9_Confidence_0.643_Length_1442	NA	NA	XP_002329237	predicted protein [Populus trichocarpa] >gi|222871018|gb|EEF08149.1| predicted protein [Populus trichocarpa]	18620465	EST 030109ABLC001881HT (ABLC) Braeburn cell culture three days after subculture Malus x domestica cDNA clone ABLC001881, mRNA sequence.	NA	NA
10718	GTGGCATGCTCACATTTCATGGCTAAGATCAACTCTTTATGGCCCCATAGTCATCCTTCCCAAGCTTGGTGTGCCTTACCCATTCACTAAACCCTACAAGGAGGTTCCGATCATCTTCGGAGAGTGGTGGAATGCAGACCCTGAGGCAGTCATTAAGCAGGCCTTGCAAACAGGAGGAGGGCCAAATGTTTCCGATGCTTATACCTTTAATGGACTTCCAGGGCCCCTGTACAACTGTTCTGCCAAAGATGCATAAATGTTTCCGATGCTTATACCTTTAATGGACTTCCAGGGCCCCTGTACAACTGTTCTGCCAAAGATGCATTCAAGCTAAAGGTGAAATCTGGGAAGACCTACCTTCTCCGCCTAATCAACGCAGCACTCAATGATGAGCTCTTC…	63	55	343	650	6.79122	2.76367	4.04022	2.01e-08	8.39e-07	Locus_10718_Transcript_7/8_Confidence_0.484_Length_1360	30966	EST PPN073F10-T7 PPN Prunus persica cDNA clone PPN073F10, mRNA sequence.	CBI16199	unnamed protein product [Vitis vinifera]	6402704	EST AU089110 Lotus japonicus flower bud cDNA Lotus japonicus cDNA clone Ljfb-l14, mRNA sequence.	NA	NA
10722	CGCGAACACCTTATGAGGATCCCCAAGTTTTGCACATTGGACAAAAAACGAGGATGTCATCTATCTTGACATGAAGCTAAATTATGTCCATACGACATTTTTAGTTTGGTTTATTGACCTGCTTTGCTTTCACATTGCAGTCAAGTTGATCCCATAGTGGCATCCTTCTCTGGAGGAGCAGTAGGTGTCATCTCTGCATTGATGATTGTTGAAATCAACAACGTAAAACAGCAGGAGCAGAAAAGATGCAAATATTGTGTTGGAACTGGATATCTCGCTTGTGCCCGCTGTTCAAGCACAGGAACCCTGGTTCTTACCGAACCAATATCAACAGTCGATGGAGATCAGCCCCTATCACAGCCGAAAGCGGAAAGATGTTCAAATTGCTCAGGAGCGGGA…	1928	1940	840	355	-4.0037	-2.00134	6.45507	4.77e-05	0.000696263	Locus_10722_Transcript_6/10_Confidence_0.182_Length_918	61085	EST PP_LEc0006N20f Peach shoot Prunus persica cDNA clone PP_LEc0006N20f, mRNA sequence.	NP_001047593	Os02g0651300 [Oryza sativa Japonica Group] >gi|49387879|dbj|BAD26566.1| chaperone protein dnaJ-like [Oryza sativa Japonica Group] >gi|113537124|dbj|BAF09507.1| Os02g0651300 [Oryza sativa Japonica Group] >gi|215704658|dbj|BAG94286.1| unnamed protein product [Oryza sativa Japonica Group] >gi|218191277|gb|EEC73704.1| hypothetical protein OsI_08297 [Oryza sativa Indica Group]	11151083	EST EST 9781 Half-Ripe Apricot Fruit Lambda Zap II Library Prunus armeniaca cDNA clone bge014m08p 3', mRNA sequence.	NA	NA
10729	CCCCCACTCTTACTATCAGATGCTTTTGTCCTGAGAGACAAGAAGACTCCCAAGAAGCCAATGTAGGAGGACTAAGGAATCTGGCGATATCATGTATAAGAACCAGCTGCAGGAGCTTGCACAGAGAAGCTGTTTCAACCTCCCTTCCTATGCGTGCATCAGACAAGGACCAGATCATGCACCCAGATTCAAAGCTTCTGTCAACTTCAACGGTGAGATCTTTGAAAGCCCAAACTACTGCACCACATTGAGACAAGCAGAGCACGCAGCTGCAGAAGTAGCCCTCAATAA	17	14	64	195	6.71217	2.74678	2.09645	1.07e-05	0.000193115	Locus_10729_Transcript_1/1_Confidence_0.000_Length_291	NA	NA	XP_002328933	predicted protein [Populus trichocarpa] >gi|222839363|gb|EEE77700.1| predicted protein [Populus trichocarpa]	18654104	EST 010920AVBC053027PG (AVBC) Royal Gala young shoot Malus x domestica cDNA clone AVBC053027, mRNA sequence.	NA	NA
10731	AGTGAAGAAAGCAACTATTCTGTTTCTTCAAAGAAGAAATTGGGGAGCAAGGTTCAGTCTGTTTCTTTTCAAGTGCATCCGACTGCGTCAGAGTTTTCTTCCATGGATTGCCCTTCATATGGAAGCTATATTACTCCTCAGAAGATCATAAATAAAAAGGAGGGTGGAAAAGATGAAGAAGTTACAACTCAGCTGAGACGATCAAGCAGAATTCGCAACCGAACAGTCATGTCTCCATGAATCTTCTGGCCTTAAATCTTATGTTCTGGCTTGCACCATAACACACAGCAGCC	4	2	10	80	11.7252	3.55154	0.478686	0.000110047	0.00143478	Locus_10731_Transcript_1/1_Confidence_0.000_Length_293	NA	NA	CBI36045	unnamed protein product [Vitis vinifera]	18670687	EST Mdfr3022h11.y1 Mdfr Malus x domestica cDNA clone Mdfr3022h11 5', mRNA sequence.	NA	NA
1074	CGGTTGCCTTCAATAAACTGGGCCACAGTATAGTTCTTGGCCTGAGTAGACTCGTTAAACACTTGATAGCCGGGCCACTTGACCCGGCTACCGAGACCTGCCCCGGGTCCATAATTCATGTACTCTCCATAAAACAATGAATTCAAAGCAAAGTCACCATTCCACTCAAGCCACCCTTCAGGCCTTATGACATTGCTCAAGAAAGACTGCATAATTACAGTTCTTGAATACAGCTTCCATGGCCTACCAAGGTATGTGGGTGTGGAGTTGACTGAGGCAGCTTCCAAGTCTGAATCTGCAGTTATGTTGCAGAATTGGATTGAAATTCCTGTTGGCTCATTTAGGTCCTTGCGGCCTTGGGCTGTGATGCTGTTCTTTTGGTTTGGGAGGCCTTTTTTG…	105	97	407	714	4.4819	2.16411	4.3102	2.76e-06	5.99e-05	Locus_1074_Transcript_2/4_Confidence_0.200_Length_1384	35486	EST PP_LEa0003P06f Peach developing fruit mesocarp Prunus persica cDNA clone PP_LEa0003P06f, mRNA sequence.	Q43062	RecName: Full=Pectinesterase/pectinesterase inhibitor PPE8B; Includes: RecName: Full=Pectinesterase inhibitor PPE8B; AltName: Full=Pectin methylesterase inhibitor PPE8B; Includes: RecName: Full=Pectinesterase PPE8B; Short=PE PPE8B; AltName: Full=Pectin methylesterase PPE8B; Flags: Precursor >gi|1213629|emb|CAA65237.1| pectinesterase [Prunus persica]	11147517	EST EST 8460 Green Apricot Fruit Lambda Zap II Library Prunus armeniaca cDNA clone bga009n04q 5', mRNA sequence.	NA	NA
10748	CAGATAAGGAGAGAGCTTGTCTTCTTTGTCTTAATTCCCCTCTTTATCATTATCTCTTCTGCAAGTTTCACAAACATTTTACAGAAAAACATGGAGGAGATAGAAAACTCTAAACCCTGTTCAGGACAAGATTCAGAAGCCAAGTCTAAGCCTATGGACATTGTAAGCTTTGATAAGTCTCTCCAGGAACTGAAAGACCTGCGCTCTCAACTTCATTATGCTGCTGACTACTGTGAATCAACATTCTTGAATACCAAAGAGAAGAAAGTTGTGATGGACAACACCAAGGAGTATGTATGCAGAGCTGTGGTTACTGTTGTTGATCATCTTGGATGCGTTTCTGCCAACCTGAATGGCCTCATTTCTGAGACTAACGCATTTTCGGAGACCGAGCTTCGA…	21	25	262	654	16.023	4.00208	3.80288	9.07e-13	1.28e-10	Locus_10748_Transcript_4/4_Confidence_0.111_Length_1126	NA	NA	XP_002514282	conserved hypothetical protein [Ricinus communis] >gi|223546738|gb|EEF48236.1| conserved hypothetical protein [Ricinus communis]	18501997	EST 010812AASB003083HT (AASB) Royal Gala 10 DAFB fruit Malus x domestica cDNA clone AASB003083, mRNA sequence.	NA	NA
10754	ACCAATACAACGATAAAGTTAAGCACCTTCTTCTTCTCTGCGCTTTCTCTCTCTCTCTCTCTCTCTCTCTCTGTGTGGGTATTTTGCAATCTGCTCTGAAGTTTGAATACCATCAATCATCAATGTCAAAGATGAAACCGGATCGCAAGCCTCCGCTTGCTAAATCACCCATCAGGCTTCGACCCCGTCGGGTCCTCGGATCAAACTCAAACTGTATGCCAACCCCAGCAGGGCGGTCCGAGATCGGGTTCGAGCAAACCGATAAAATTTTAACAGGCGGTTCTTTAAGAAAATCGGAGAAAGCAAGGCGCACAGGCACATGGGAGATGGAAGAAGCCGAGCTTCGACCTGAATACCGCTCCATTTCGTGGGAACTGAGGGCTTTAGAAAATATGGTAA…	6	5	29	302	23.8585	4.57643	2.27462	7.4e-08	2.61e-06	Locus_10754_Transcript_1/2_Confidence_0.333_Length_554	NA	NA	XP_002301923	predicted protein [Populus trichocarpa] >gi|222843649|gb|EEE81196.1| predicted protein [Populus trichocarpa]	10399586	EST Pm_2611 Fruits and flowers of Prunus mume cv. Xiyeqing Prunus mume cDNA, mRNA sequence.	NA	NA
1076	AGCTGTTTTCTTTTCCTTCCTATTCTTTGTTGGGGTGTGGTTCCCAATGAAGATTTTTCCTCTCTGTCAAGAAGCACTTTTGCAGAAGTGCTTCTTGTTGTCTTTGCTTTTTGTGAGCTTTTGTTATGCTGAACATAAGACGGTTGAGGTAGTTGGGGTTGGAGAATGTACCGACTGTGCTAAAAATAACATTAAGACTAGCCAGGCCTTTTCAGGTCTTCGTGTGACAATTGATACTGACTGTGCTACAAATAACATTAAGACTAGCCAGGCCTTTTCAGGTCTTCGTGTGACAATTGACTGCAAGCCAGCAAATGTGCACGCAAATGGGCACTTCAAAACAAGAGGGTTTGGGGAGCTCAATGAAGAGGGAAAGTTCGAAGTGTCCCTTCCCAAGGA…	2054	1437	9258	10120	4.48661	2.16563	8.43448	1.04e-06	2.56e-05	Locus_1076_Transcript_9/15_Confidence_0.442_Length_1728	53357	EST AJ872425 Prunus persica fruit mesocarp plus epidermis 30 days after bloom Prunus persica cDNA clone P1-18B07, mRNA sequence.	XP_002305487	predicted protein [Populus trichocarpa] >gi|222848451|gb|EEE85998.1| predicted protein [Populus trichocarpa]	1151556	EST SD6MrF8 YG/PR Prunus cerasus cDNA, mRNA sequence.	NA	NA
10762	GGTGTGGAGAGAAGAGACCGTTTACATGTCTGCGCACAACGCGCGTAATTCGTACCTACATCAAAATGGCGGGAAAACTTGGTTTCATCACGCGGGAAACACCATTATTGGCGGTACTTTCTCTATTTAAGCGAACCCCGTCTTCCTACCTGCCCCTAAAACCAGGTATTTGCAAATACCCACATCACCGTCGTCCTCTTTCTCAACTTCTCAGAATGGGCCAGCAAGACGTGCAGAACGGAAGCCACGAAGTCAAGGAGCCAACTCCTAAGATCGCCAAGCTTCACGAAAACAGCGACGTTTCGGGAAGCCCCACCTCTTTTTTCAGGGTGAAGAAGCTATCTGAGAAGGCCGTCTTGCCCTCGAGAGGCTCACCTCTCTCTGCAGGCTATGACCTCT…	41	35	107	925	10.9468	3.45244	3.98058	4.53e-07	1.22e-05	Locus_10762_Transcript_3/3_Confidence_0.167_Length_844	26338	EST PP_YEa0019G07 Peach developing fruit mesocarp Stage S4 Prunus persica cDNA clone PP_YEa0019G07 5', mRNA sequence.	XP_002282840	PREDICTED: deoxyuridine 5'-triphosphate nucleotidohydrolase-like [Vitis vinifera]	18445045	EST Mdfb8005I09.g1 Apple_EST_Mdfb Malus x domestica cDNA similar to ref|NP_190278.1| dUTP pyrophosphatase-related protein [Arabidopsis thaliana] pir|T12954 dUTP pyrophosphatase homolog T6H20.30 - Arabidopsis thaliana emb|CAB51171.1| dUTP pyrophosphatase-like protein [Arabidopsis thaliana] gb|AAK44149.1|AF370334_1, mRNA sequence.	NA	NA
10766	CCCTTACCCACTTTACAAAAGCCAGTTTCGTGGAAGTACCCTTTCTCTCTAAACTCCTCTAAAAAAAGGCTCAAAACCATCGGATTGGGCATCCAATCAAAACAGCAAATGCATGCACCTCTTCCCATATATAACTCAACACCCAAACCCATCCTTCCTCTCATTCTCTCCTTAACTTCCTCTCTCTCTGGCATTTTCACAAACACCACTCACTCATCTCACTCATCTCACTCACCTCACAAAACCAACCAACACTGTTTCAATG	2	0	7	31	13.9148	3.79855	-0.747566	0.000345311	0.00381456	Locus_10766_Transcript_1/1_Confidence_0.000_Length_265	NA	NA	NA	NA	7436652	EST CCXA5977.b1 CCXA Euonymus alatus seed tissues collected from 8/14 to 9/19/2007 normalized Euonymus alatus cDNA clone CCXA5977 5', mRNA sequence.	NA	NA
10768	CTGATATATTGGAGTGGCTAGATGGTCAGCCTCCTTCGTCAGTGGTGTTCCTGTGCTTTGGGAGCATGGGAAGCTTTGACGAGGACCAGCTGAGGGAGATAGCGATGGGGCTGGAGCGGAGTGGCCTCCGGTTCTTGTGGTCTCTACGCCAGCCCCCACCGAAGGGAACCGTTGTGTCCCCCGGTGACTACTCGGATCTCACGGGGGTATTGCCCGAAGGGTTCCTCGATCGGACGGCTGCGATGGGAAAGGTCATAGGGTGGGCTCCGCAGGTGGCGATCTTGGCCCACCCGGCAGTAGGAGGGTTCGTATCCCACTGCGGGTGGAATTCCACGCTTGAGAGCCTATGGTTCGGAGTGCCGATGGCCGCGTGGCCGGTGTACGCGGAGCAACAATTAA…	14	35	129	103	3.81429	1.93142	2.11628	0.000708316	0.0069165	Locus_10768_Transcript_2/6_Confidence_0.556_Length_643	64435	EST PP_LEc0022D18f Peach shoot Prunus persica cDNA clone PP_LEc0022D18f, mRNA sequence.	AAZ80472	glycosyltransferase [Malus x domestica]	18594021	EST 030128ABLC005408HT (ABLC) Braeburn cell culture three days after subculture Malus x domestica cDNA clone ABLC005408, mRNA sequence.	NA	NA
10772	GAGAACACAAAGTGAACATCCTGGACCATCTGTAGATGGAGGTGATCAGCAAAGTCTTCCATCTTCACCACCCAGTTCTGCTGTTACTGCCATAAGTGGAAGAAGCTCTCATGGAATGAATTTGCACTATAAAGCTGCTTGGTGCACCCCTCCAAGAATATTTATGGACCACCAGGATGAAATTATTCCACATTTGGAGCCAGGACGCCTACCATCCACAGTGGATCCAGATACAATACAGCAGCCTGATAAGGCAAAAAAGTTACCCCAGCGTCCAGTCCGAATAAGTGCATGGAAGCTTTCAAAGTTGGATTCTAATGAGGCAACCAAAGCAGGTGCCAAAGCTAGAGCATCATCATCTGTGCTTCGTCCAATTAGTTCTCGACATCAACCATATGA…	57	39	154	388	4.55534	2.18756	3.24792	4.28e-05	0.00063279	Locus_10772_Transcript_6/6_Confidence_0.083_Length_1191	3093	EST PU1_plate22_M01 PU1 Prunus persica cDNA similar to weakly similar to zinc finger (DHHC type) family protein [Arabidopsis thaliana] contains InterProScan IPR001594:Zn-finger, DHHC type, mRNA sequence.	XP_002510709	zinc finger protein, putative [Ricinus communis] >gi|223551410|gb|EEF52896.1| zinc finger protein, putative [Ricinus communis]	10213177	EST Y358H01 Hevea brasiliensis YLX600 library Hevea brasiliensis cDNA clone Y358H01 5', mRNA sequence.	NA	NA
10778	TTCCTTTAAGCGTCCGCCCGTTCCCCGTGCACACCGAGAACGCCATCTTCCCCGCAATACGACGCCGCACGATCACATGCGGCGGCACCATTTCTCCCTCGTCCCATTCCTCCTCCCTGTAATAATCGCCGTCGCTTTCGTTGTCGGCGCTGCCGAACCGGTCGAACGCGTTGTTTGGGATTTTCACCGGCACCGACTTGCTATTATCATTACTAATATTATTCCCCATTGCCTTCTTCTTCTTGGTGAAATTGGACTTGCTGTGGTGGTGAAGATGAGACCGGAAATCCAAGCAGCTTTCGAATTCGTGATTGTCGGAGAAGATGACCTCCGATTCTTGGAACTCGTAGTCGGCCATAGCCAGAGCCATAGAGTATTGCCTTCTTCTTCTTGGTGAAA…	5	12	152	19	8.03818	3.00687	1.55866	0.00013032	0.00164929	Locus_10778_Transcript_3/5_Confidence_0.250_Length_515	NA	NA	XP_002317313	predicted protein [Populus trichocarpa] >gi|222860378|gb|EEE97925.1| predicted protein [Populus trichocarpa]	4709712	EST Mdrtp1007I16.g1 Apple_EST_Mdrtp Malus x domestica x Malus sieversii cDNA similar to ref|NP_174257.1| expressed protein [Arabidopsis thaliana] pir|F86419 hypothetical protein F15D2.20 - Arabidopsis thaliana gb|AAG51753.1|AC068667_32 hypothetical protein; 98808-98386 [Arabidopsis thaliana] gb|AAO44021.1| At1g29640 [Arabidopsis tha, mRNA sequence.	NA	NA
10786	CTTGGATTTTCCCATATGATTAGGTTTGATCTGTGAAACCCAAAATTTTCAAGCTGAATCGAGAGGGTCTTTGCAGGGAACTTGTCCATTGTCGCTCTTCATTCGACGAAGTTGAATGCAAATGAGCGTGGTGGTGGTGGTGGTGATACTAGCTGGGTCGGGTTATCACTGACCCGGATGAAGTTGTAGGACCATGACCCAAGTAGGGTTCCTATCACTGGTCCAACGACGTAGACCCAGATTCCCTTGTAGTATGCGCTTGCAATTGCTGGGCCTATTGTCCTGGCTGGGTTCATGGATCCACCTGATATTGGGGTCCAGCAAAGATTGAAGTTATGCAAACTGCGGAGCCAATTGTTACACCTGCCAGCTCTCCT	1	5	19	94	14.7125	3.87897	0.791952	7.27e-06	0.000137533	Locus_10786_Transcript_1/1_Confidence_0.000_Length_377	NA	NA	XP_002534417	Silicon transporter, putative [Ricinus communis] >gi|223525328|gb|EEF27965.1| Silicon transporter, putative [Ricinus communis]	18158591	EST CU575469 HYPO23I_KZ0AAP Theobroma cacao cDNA clone KZ0AAP2YD20FM1, mRNA sequence.	NA	NA
10787	AGGAAACCCCTCAGAGTGTCTTTCTCATTGCCAAGCTATGCATGCCTTAACCTTCTTCATCCTCTTCTTCACTTCCATCTTTCTTGAAACACAAGCAAGCGATGAAAACTGCGCAACTATGTGCACTCATGGGACTCCCCATATTCAGTTTCCTTTCCATTTAAGAGGGCAGCAGCCTGAACACGGTGGTGACCCTATTTATGAGCTTGACTGCAACAACACCACCAAAACTACCACAATCCACTTCCCGTCTTATGGCGACTTGGTCGTCAAATCCATCTCGTATGACATGAAAAGGCTTGATCTTCTCGACCCCAGGAGTTGTGTCCATGAAGTCTTTCTTAACCTCAATCTCTCCCTCACCCCATTTCAATATTACTATGTTGTGAAGGAGCACTC…	27	21	392	134	8.82138	3.141	3.14278	1e-07	3.38e-06	Locus_10787_Transcript_1/2_Confidence_0.333_Length_410	NA	NA	CAN68814	hypothetical protein VITISV_001086 [Vitis vinifera]	18720472	EST Mdfwj2082M05.g1 Apple_EST_Mdfwj Malus x domestica cDNA 5', mRNA sequence.	NA	NA
10790	ATATGGCCTGGAAGGGGTAATTTATGCTGTAGTAATCTGCAGAGCGAAAGACAGCGGCGGCTAAAAGCAAAGCAGTCTTGCCAGAGGCCTTGGACTCATTGGCCACAGCAGCTCGCCACTCGGTGAGAAGGCTGCCCAAGTTGGTCATCTCAGTGGTGGAGGATGGATATTCCCAGTCGAGGTCTTTGGCCACAGCGGCTCGCCACTCGGTGAGAAGGCTGCCCAAGTTGGTCATCTCAGTGGTGGAGGATGGATATTCCCAGTCGAGGTCTAGGCCGTGGAAGTTGTAAGACCTTGCTAACGTGATGGAGGAGTTAATGAATGATTTGCGCCGGCTGGCTTGGCTGGCCAGGCCGTGGAAGTTGTAAGACCTTGCTAACGTGATGGAGGAGTTAATGA…	19	13	341	474	20.4509	4.3541	3.63908	1.2e-15	3.52e-13	Locus_10790_Transcript_1/5_Confidence_0.583_Length_802	32283	EST PPN080H10-T7 PPN Prunus persica cDNA clone PPN080H10, mRNA sequence.	ACM45717	class V chitinase [Pyrus pyrifolia]	18593404	EST 030123ABLC003341HT (ABLC) Braeburn cell culture three days after subculture Malus x domestica cDNA clone ABLC003341, mRNA sequence.	NA	NA
10810	GCTGGAGCCTAGAGGGGTGTGGTAAAACGGCCATGGATCAAGCCCTTGGCAATGTGCCCATAAGCTGCTTCTGTTAAGTGAATTCCATCCCAGTTTGCATAGGAAGATGGATCTTTACAGGCTGTTGATCCAATGTGCCCACACCTTGCTGAATTATTGAAGTTGTATGGCCCTCCCCCTCCACAACAAGCCCTTAACGTCCCACTTTTGAACCCATAATGCTGAGGGGCATGGTAAAAAGGCATGGCTGCACCATAGTAGTGAAGATGGATCTTTACAGGCTGTTGATCCAATGTGCCCACACCTTGCTGAATTATTGAAGTTGTATGGCCCTCCCCCTCCACAACAAGCCCTTAACGTCCCACTTTTGAACCCATAATGCTGAGGGGCATGGTAAAA…	79	89	1031	1257	10.9952	3.4588	5.18635	5.46e-14	1.05e-11	Locus_10810_Transcript_7/8_Confidence_0.345_Length_1488	NA	NA	XP_002334852	predicted protein [Populus trichocarpa] >gi|222875217|gb|EEF12348.1| predicted protein [Populus trichocarpa]	18731517	EST Mdstw6027F12_e31993.g1 Apple_EST_Mdstw Malus x domestica cDNA 5' similar to dbj|BAA94228.1| unnamed protein product [Oryza sativa (japonica cultivar-group)], mRNA sequence.	NA	NA
10817	GATGTATCTTGACCAGACGTCCAACAGGTGCTTTCTGGTGTATGCAAAGGCTCTTGATATCACTTGGTCTGGAGACCATCGTTACTGGCGCTGGGTGCAAGAAACCAGTGATGGCCCTACTGAAGCTGCTGAACTGTTAGGATTAAGTTGGCTAGAAGTGCGTGGAAAACTTAAGACCACAAAGCTGTCGCCAGGAATTCGGTATGAAGTTGTATTTGTGGTCAAGCTGCAAGCTAAAGCTTATGGCAGTCACAGGCACAGCCAACAGAATCAATGTATCTTGACCAGACGTCCAACAGGTGCTTTCTGGTGTATGCAAAGGCTCTTGATATCACTTGGTCTGGAGACCATCGTTACTGGCGCTGGGTGCAAGAAACCAGTGATGGCCCTACTGAAGCT…	61	71	269	725	6.07827	2.60366	4.05172	4.86e-07	1.3e-05	Locus_10817_Transcript_5/5_Confidence_0.222_Length_894	23010	EST AM289157 Prunus persica fruit skin mature fruit Prunus persica cDNA clone Skin89D02, mRNA sequence.	CBI27170	unnamed protein product [Vitis vinifera]	10398019	EST Pm_1044 Fruits and flowers of Prunus mume cv. Xiyeqing Prunus mume cDNA, mRNA sequence.	NA	NA
10818	ACTGAAAAATCCTGATACCAACATGATTGGGGTGTACGGATTGGGTGGTGTTGGGAAGACCACACTCGCCCAAGAAGTTTATAGACAAGCTACGGAAGAGAACTTATTTGATGAGGTGGTTATAGTCTTGGATGTGAAAATGTATCCAGACTTGGAAAAAATGGAAAGAATTCAAAAAAAAATTGCTGAAAAGTTAGGTATGGATGTTGATGAAACTCATGATATAGAAATCGAGTCTCTGAGATGAATGTGGAAAAAGAGTTTTGGCTTAAAGTTTTAAAGACGAAAGAAAATTGGAGTTTATTTGAGAAGATGGTAGGTGAAGTAGTTAAAGATGACCGTATACATGAAGAAGCAACTAAAATAGCCCAAAAATGTGGAGGTTTGCCGGTTTCAGTT…	5	5	19	50	5.47731	2.45347	0.252827	0.000944386	0.00876005	Locus_10818_Transcript_1/2_Confidence_1.000_Length_494	NA	NA	AED99246	NBS-LRR-like protein [Malus baccata]	NA	NA	NA	NA
10826	AGTTGTCAATATGTAATAAACGGTCAATGGGTGGGAGAGGATGTCAGCAACGGGGCTTGACAATGGCAGCGAGCGAAGATTATAGTATTCCGACCAGCCAGAGAGGAGGATTGGACTTGACATACCATCTCTTACATGATGGTGAAAGGACGAGTCACGTGGAAACTTTTCATCATCGAGCCCTCCCCAAGAATCCCAGAGTCCACCTTTAACAGGAAGAAGACCAAAGGGGCAGTGAGAATAGCAACTACACTTTCTCCTCCACATGCCCTTCTGATGGATGCCCAATGATTCAAG	2	0	9	21	11.0065	3.46029	-1.04046	0.000754034	0.00727977	Locus_10826_Transcript_1/1_Confidence_0.000_Length_297	NA	NA	XP_002518500	hypothetical protein RCOM_0905090 [Ricinus communis] >gi|223542345|gb|EEF43887.1| hypothetical protein RCOM_0905090 [Ricinus communis]	18652960	EST 010917AVBC042058PG (AVBC) Royal Gala young shoot Malus x domestica cDNA clone AVBC042058, mRNA sequence.	NA	NA
10831	TACCCTTCGACTCCAAAGGCACCGAGTCCTACATAGCCTCCCTCGAGGCCTCTCCCGTGTCGCCACGTGTCAACTTCATCACCCTCCCAAAAGTTCCTGCCATAGACAAGCACATGAGCCCCAACTCCTTCCGTAACCAATTCATCGAAAGTCACAAAACCCACGTCAAAAACGCGGTCGTCGAACTCACCGAGTCTGAGTCCGATTCAAGGCCTCGGCTGGCTGGGTTCATCATCGACATGTTTTGTACAACAATGATCGACGTGGCGGATGAATTTGGGGTTCCTACTTACATGTTCTTCACTTCACCAGCTGCGTTTTTGGGGTTGTTGTTTAACCTTCAGAGAATTCGTGACGTGTATAACAAGGAAGTGAGTGACTTCAAGGACTCGGACGCTG…	18	13	510	55	14.6339	3.87124	3.21181	2.49e-07	7.35e-06	Locus_10831_Transcript_3/8_Confidence_0.545_Length_1318	11786	EST PU3_plate42_J16 PU3 Prunus persica cDNA similar to weakly similar to UFO2_MANES Flavonol 3-O-glucosyltransferase 2 (UDP-glucose flavonoid 3-O-glucosyltransferase 2), mRNA sequence.	Q66PF3	RecName: Full=Putative UDP-glucose flavonoid 3-O-glucosyltransferase 3; Short=FaGT3; AltName: Full=Flavonol 3-O-glucosyltransferase 3 >gi|51705413|gb|AAU09444.1| UDP-glucose glucosyltransferase [Fragaria x ananassa]	10397376	EST Pm_0401 Fruits and flowers of Prunus mume cv. Xiyeqing Prunus mume cDNA, mRNA sequence.	NA	NA
10833	GTGTGTACAAATGGTAGTAAGTAACCACTAATTAAAGACCCCAACTGTGTTGGAAATTTTTTTGTTTTGAAGAAGAAGAAGAGGAAAAAAAATGGTGGCGGCTGAGTTCAGTTTTGGTGGTGGTGGTTTAGGCCACAAGGAGATGAGGAGCTTTGGCTTGCAGGTTGTCCATGGAAGATGGTTCATGGTTTTTGCTTCAATGTTGATCTTGTCAGTGGCTGGAGCAACATACATGTTTGGCCTCTACTCCAATGACATCAAAACATCTCTAGGCTATGACCAAACAACAGTCAATTTGCTGAGCTTCTTCAAGGACTTGGGGGGCAATGTTGGGATCATAGCCGGCCTCATCAACGAGTTCACAGGTCCGTGGGTGGTCCTGTTAATCGGTGCAGTCAT…	226	189	1639	841	4.82836	2.27153	5.47806	1.12e-06	2.72e-05	Locus_10833_Transcript_7/8_Confidence_0.600_Length_1887	227	EST PU1_plate18_J15 PU1 Prunus persica cDNA similar to similar to nodulin family protein [Arabidopsis thaliana], mRNA sequence.	XP_002268663	PREDICTED: uncharacterized protein LOC100248651 [Vitis vinifera]	11156578	EST EST 5441 Ripe Apricot Fruit Lambda Zap II Library Prunus armeniaca cDNA clone bh003h06 3', mRNA sequence.	NA	NA
10835	TCTTGTGAATTGGCATGCTGTCCAAAAACTCTATCAAATGCATATGCTGTGGCTGGATTGTATTCATTCCTCACTATCTTATCACCGTCCGCGTACCAAGTGATCTCGTCCCCTCTCTGAAACTCCCTCTCGCTCAGCGGCCTAAACCGAATCGTGACCGATATGCTATCCCCACCCCTCGGCGCCTCGAGCATCTCCGCCAAAAGCTCCTCGGACGCGAAGCCCACCGGCGAGCGAGTACTATAACCGCCTGAACCGTACTGCATTGAATCGGAGCGGCCGCGACTCGGCGTCATGGATCGGGACCCGAGTCCACCTCCCGAGTTGTAAAACGACGCGGCCGCGACTCGGCGTCATGGATCGGGACCCGAGTCCACCTCCCGAGTTGTAAAACGACGT…	12	19	56	149	5.31421	2.40986	1.81447	0.000112184	0.00145985	Locus_10835_Transcript_1/1_Confidence_0.000_Length_612	NA	NA	CBI38014	unnamed protein product [Vitis vinifera]	13212843	EST STRCJ40JX cold-stressed Fragaria vesca seedlings cDNA library Fragaria vesca cDNA clone STRCJ40, mRNA sequence.	NA	NA
10838	ATCTATCAGTGGCTCCAATGGTGTTCAAGTGAGGCCTCACAGAGAAGGAGGCCGGCTAGTTTTGAAAGCCGTTACTGTCAGCTCTCCTCCAACCGCCTATTTCCAAGCCGAGCGTGGTGATGGCAGGCTCAGGCTGCTTTTGTTGAAGGACCCTTCTCCGAACTGTGACATTGAAGAAGCTGGAGAGGATGAATGCGAAGAAGAATGCCCAGGGGAAGATGATCAAGCTGTTGACGTTGAAGAAGATGAGGTTCAAAATCAAATGGAAGTTCCCAGTGGAAGATGATCAAGCTGTTGACGTTGAAGAAGATGAGGTTCAAAATCAAATGGAAGGTGAAAATGAAGCTTATGATTGTGAGGAAGAAAATGGCTTTGATTTTGAAACAGAGGAAATGGATT…	2	7	15	89	9.13844	3.19195	0.723476	0.000132712	0.00167332	Locus_10838_Transcript_1/1_Confidence_0.000_Length_558	50930	EST AJ826339 S3 Prunus persica cDNA clone S33H14, mRNA sequence.	XP_002300849	predicted protein [Populus trichocarpa] >gi|222842575|gb|EEE80122.1| predicted protein [Populus trichocarpa]	18449334	EST Mdrta1017F05.g1 Apple_EST_Mdrta Malus x domestica cDNA similar to ref|NP_563678.1| expressed protein [Arabidopsis thaliana] dbj|BAC42659.1| unknown protein [Arabidopsis thaliana], mRNA sequence.	NA	NA
1085	CGTCCCTCTAACCCAACAAAACAAACCCAGCTCAAAGAGAATTCATACATATACTTTATATATAGTTAGTACATATAGCTAGGATAATTAAACTCAAAGTAGATAGTGGGTGGGCTGATCAATCAAAATCAAGGGCACTTGGGTCCTCCTTGCTGGGTCTTCCAGTTGTTGTAGCAAGGGCACACACCTTTGTTCCCATAGTACCCTGGGGGCACACACAGACACTTTTTGCAGCATTTCTGACAGAAGAACATGCAGGGCTTGTGGTATTGGGTCTGGCCGCATCTCCTCGAGCATTGTGATGGGCATTGGTAGCTCTTGAGGCTCCCAGGTCCATATGCATTATTGCCACCGTGATGACCTCCACTTCCATGATTTGCCATAACCGTGGTTTGAAGC…	28	23	478	2069	40.1965	5.329	5.20329	1.04e-17	4.24e-15	Locus_1085_Transcript_1/1_Confidence_0.000_Length_532	54700	EST AJ873768 Prunus persica fruit mesocarp plus epidermis 30 days after bloom Prunus persica cDNA clone PR0124C12, mRNA sequence.	XP_003621217	Gibberellin-regulated protein [Medicago truncatula] >gi|355496232|gb|AES77435.1| Gibberellin-regulated protein [Medicago truncatula] >gi|388513799|gb|AFK44961.1| unknown [Medicago truncatula]	18430420	EST Mddb5025c03.y1 Mddb Malus x domestica cDNA clone Mddb5025c03 5' similar to SW:GAS4_ARATH P46690 GIBBERELLIN-REGULATED PROTEIN 4 PRECURSOR. [1], mRNA sequence.	NA	NA
10856	CCTAAACACCATTCCAAAAGGGACCACCCAAGTTCTTCTCAGAGGCAACCTCACGAAGGTTGCTTATGCCATTGCTTTTACTTTGTGCCAGAAGGGTATCCAGGTAGTTACATTACACAAGGATGAGTATTCGAAGCTCACCAAATCATTCAGTAGCACTGAAAGTAGCTTGGTTCTTGCAAAAAGCTACGCACATAAGATTTGGTTAGTGGGTGATGGATTGAGTGAAGAAGAACAGCTGAGAGCACCAAAAGGAACAATATTTATTCCCTTCTCCCAATTCCCACCAAAAAAACTGCGCAAAGATTGCTTCTACCACTACCCACCAGCAATGAAGACTCCCACATCTCTTGAGAATATTCATGCTTGTGAGAATTGGTTGCCACGAAGGGTGATGAG…	2	3	366	667	159.896	7.32099	3.90893	2.14e-26	3.23e-23	Locus_10856_Transcript_1/1_Confidence_0.000_Length_598	24542	EST AM290689 Prunus persica fruit skin mature fruit Prunus persica cDNA clone Skin71H02, mRNA sequence.	XP_003530144	PREDICTED: protein WAX2-like [Glycine max]	18683429	EST Mdfwg2106M15.g1 Apple_EST_Mdfwg Malus x domestica cDNA 5' similar to ref|NP_181306.1| CER1 protein, putative [Arabidopsis thaliana] pir|T02536 CER1-like protein [imported] - Arabidopsis thaliana gb|AAC23640.1| CER1-like protein [Arabidopsis thaliana], mRNA sequence.	NA	NA
1086	TAGTCTTATGGTGATAATATAACTAAACTAGAATCTAAGCAACAGGGTAAACCCTAACTTGGTCTAGGATAGGGCCACAAAGAGCTCCGTAGTCATCAACCCTGGTGTGGTAGAAAGAGCTGTAGAATGTAATTCTGGTCCTGGGTGAAGCTGCTTTGAACTTGAGACTAGCAGCCTTGAACCCGCCTTTTCCTCCGCCTTTTCCTTGGGAGGTGAAGGGAACTTTTAAGGTGTCCTTGCCGGCAAATGCTTCAACCTGGGAGGTGAAGGGAACTTTTAAGGTGTCCTTGCCGGCAAATGCTTCAACCATCATCGAACCGTGGCAGCCGTTCCTTCAGCCGTTCCTTGCATCGCCAACGACGAATGAGAGATTGTAGATCTTGTTGGGCACAGTGGCTA…	156	125	1483	3586	14.5705	3.86498	6.27544	3.18e-14	6.61e-12	Locus_1086_Transcript_5/11_Confidence_0.444_Length_1332	78666	EST PP_YEb0027E09 Peach developing fruit mesocarp Stage S4 Prunus persica cDNA clone PP_YEb0027E09, mRNA sequence.	XP_002517797	conserved hypothetical protein [Ricinus communis] >gi|223543069|gb|EEF44604.1| conserved hypothetical protein [Ricinus communis]	10399576	EST Pm_2601 Fruits and flowers of Prunus mume cv. Xiyeqing Prunus mume cDNA, mRNA sequence.	NA	NA
10867	AGGTGTTTTAAAAAAAAACAGAAGCGCGTTGCGCTGCTTCTTCTTCCTCTTGCGCACAGCTTCCTCCCTCTTCCTCTCAGGCAAAACATCAAACACTTGGAGGGCAATCCAAGGGGTCACACAGCCAGCTCAAATGGACCTCCAAGCCTATTTCCATGGCTTCCATAGGGTCGTTTGACCCCAGTGACCCCACTGTGGGTCCGTCCCTGCCTGCACATGAATCTCCAAACTCTGTGGTTCCAGTCCCGCAACACCCTTTTGAAGTCTCAGACAAACCGTACAATGCTGGGTTGTTTATGGCATTTTGGATAATACCATAAGCATCAACAAAGGCAGTTTTCATTCTAGATGTTGTGCTTATGGTCTCCAATTTCTCTTGTATCTTGGAATTCAATGAGA…	3	2	67	533	92.8904	6.53746	3.08795	1.48e-13	2.58e-11	Locus_10867_Transcript_1/2_Confidence_0.333_Length_726	64780	EST PP_LEc0002J12f Peach shoot Prunus persica cDNA clone PP_LEc0002J12f, mRNA sequence.	CBI30639	unnamed protein product [Vitis vinifera]	18512083	EST Mdfw2011i01.y1 Mdfw Malus x domestica cDNA clone Mdfw2011i01 5' similar to TR:Q9SJG0 Q9SJG0 PUTATIVE GDSL-MOTIF LIPASE/HYDROLASE, mRNA sequence.	NA	NA
10883	AGGTCCGGGAAATTGCCGGCGAACCAGCGTGCCACTTGGAGGGCAAATTCTGGCTTGTCTGATGGCTCCTCATACCATGTGGACCTAGTAGGGGGCTACTATGATGCTGGAGATAATGTCAAGTTTGGCCTGCCAATGGCCTTCACAACCACATTACTTGCATGGAGTGTCATTGAGTTTGGTGACTCAATGCATAACCAGATTGAGAATGCCAAGGATGCCATACGTTGGAGCACAGATTATCTTCTAAAAGCAGCCACTTCAACCCCTGGAGCCTTATATGTCCAAGTGGCAGATCCAAACGCAGACCACCGGTGCTGGGAGAGGCCTGAAGATATGGATACGCCACGCAATGTGTACAAGGTGTCGGCTCAAAATCCAGGATCAGATGTAGCAGCA…	8	7	451	744	63.4651	5.98789	4.13611	5.83e-24	6.34e-21	Locus_10883_Transcript_7/7_Confidence_0.091_Length_1520	15093	EST PU4_plate8_J06 PU4 Prunus persica cDNA similar to identical to endo-beta-1, 4-glucanase, pcel1 [Prunus persica], mRNA sequence.	CAA65597	endo-beta-1,4-glucanase [Prunus persica] >gi|1657380|emb|CAA65600.1| endo-beta-1,4-glucanase [Prunus persica]	18594234	EST 020920ABLA999169HT (ABLA) Braeburn cell culture three days after subculture Malus x domestica cDNA clone ABLA999169, mRNA sequence.	NA	NA
10885	TGGGTCCTCCTCCACTCATTTAGTACAACTTAATTGGTTTGATTTTCTTTCTACGTAAGTGGCAAGAAAAATATAATTATTTTATTAATAATTATGGCAAATTATTCAACTACTCTCCAAGCCATTCTTCCCCTCCTTGATCCCCATCGAGAAAAGAAGTCAAGGAATGGAAATTAAGAACCAAATTTGGTTGAACTTGAACACAATCGTGGCTGCCACCATTCAAATGCTGCAACATTTCCTCTGAGAAAATTTGAGCTGTTTGGTCCACACAG	1	1	14	25	14.2783	3.83575	-0.682791	7.27e-05	0.0010061	Locus_10885_Transcript_1/1_Confidence_0.000_Length_275	NA	NA	NA	NA	18503722	EST 010815AASB006514HT (AASB) Royal Gala 10 DAFB fruit Malus x domestica cDNA clone AASB006514, mRNA sequence.	NA	NA
10902	TGTGTGTTGTTCTCATCCTTTTCGTCTCTGAGGCCTCAACTCAGGACCCCTACAACAAGGGAGAGGGAGGTGGAATCCTCGAAGACTTTTCTTCTTCTTGGCCTTGTGTGTGTTGTTCTCATCCTTTTCGTCTCTGAGGCCTCAACTCGTGAGTTTTTCTCTTTCTTGACTTTTAGACATATATATTTGTCTCTTTATTCCACCAGTTTCTGAATTTAATTAGGCACATTTTCTAATCTGCACAAGGGACCATGCCAATAATTAACATGCTATGAACTTGGAACATCCTTTTTTAGGCCAAACTACTAATCTAGAATACATTATATATATAATTAGGAACATGTGGATGTTTAGTAATTTTGAATATTGTATGTTTTGCTACTTACAGAATGCAAACTG…	2758	3576	303	600	-8.67544	-3.11694	6.99362	4.2e-11	3.72e-09	Locus_10902_Transcript_3/7_Confidence_0.500_Length_936	56725	EST HPL-03-A06 Prunus persica L. leaf tissue, healthy Prunus persica cDNA, mRNA sequence.	NA	NA	NA	NA	NA	NA
10906	AAAGAAACTTGTCTCCGGGGATCTTTTCTTCTGATGCTAATGACGAGCTTACAACACTGGTGAATGGTGGGAGTCCTGATTTAAAGCAGCAACGTCCTCCTCAAAGGCTCTTTCAGACCAGAAAGATCATTTCACCAGCTTCCCAAGAAAAATTGTGTAAGGCTATGAAGTCAATTGAGTTACAGGACGAAGATATCTCAAAGACACATCGCACTTGCAAGGGGAATCTATGTTTTGGAAAACAAGCCGAGAATACAATTGGTGGAGCTGGAGGCCTTGATCAGATCAGGAGAGCTATCAAAACGCAAAACAATAGGAATCCCAAATATGAGAAGATTCATTCCCATCCTAAAGGCATCCCTAAAGGTTCTAATGTTTCTGCTGCAGCACCGCGTTTTA…	0	2	8	73	29.5467	4.88493	0.256199	5.82e-06	0.000114048	Locus_10906_Transcript_2/3_Confidence_0.200_Length_424	36202	EST PP_LEa0006F12f Peach developing fruit mesocarp Prunus persica cDNA clone PP_LEa0006F12f, mRNA sequence.	XP_002320586	predicted protein [Populus trichocarpa] >gi|222861359|gb|EEE98901.1| predicted protein [Populus trichocarpa]	NA	NA	NA	NA
10911	GTCCTACATAATTCACAACAAAGTCCCTCATTACAATACCCTCTTCCAATCTTCGGGTTTGCATTCTTCCTCCAATTGCCCCACATCTTCTTCATCTTCCAATCTCCAGATCTTGCATTCCACGGTGTATTTTAATCGTCAGTTGGCTCATGCCTTAGCAATTCCATACACAGTGACCTCGGCCTCGACCAAGCAAGTATTGTTCACCAAATAACCGTTATCTAACATTGTGAAACTGTCCAATTTAATGAAACAAGACCAACCCCAAGACGACCTCGAGGCACTGAACCATGCATGATTCAATTTCCGACTCTTATCCTTCCTGTCCAATTGATTTACG	10	8	60	44	4.62526	2.20953	0.915187	0.000428616	0.00456961	Locus_10911_Transcript_1/2_Confidence_0.667_Length_340	59921	EST PP_LEc0001C01f Peach shoot Prunus persica cDNA clone PP_LEc0001C01f, mRNA sequence.	XP_002312298	predicted protein [Populus trichocarpa] >gi|222852118|gb|EEE89665.1| predicted protein [Populus trichocarpa]	NA	NA	NA	NA
10915	AAGCAGCAAAAAACTAAAAGACCATGAAGCTTTCACTGCTGCTTGGCTGCCTGTTAGCCTTCCTCATCATATCATGCAACGCCAACCAAATTGAAAACCTCAACAAGTTGCTCAGGTCTCGTAAATCTGCAAACCCTCCTCATCCCAAGTCATGGGAGAGCTTGGATGTTGCAGATGGCCATGTTTCTGCTTTGTATGTTGGAGCCCAAGATGGGTTGAAGGAAGC	1	2	21	17	9.59811	3.26275	-0.657568	0.000603548	0.00602595	Locus_10915_Transcript_1/1_Confidence_0.000_Length_226	NA	NA	XP_002282331	PREDICTED: serine carboxypeptidase II-3-like [Vitis vinifera]	NA	NA	NA	NA
10938	TCACGACCTAATAGGGTGTTAGAAAATCTGAGCTTTTCTATTGGAGCTGGCAAGACTTTTGCTGTTGTTGGTCCCAGTGGTTCTGGAAAGAGCACTATTATATCCATGATCCAACGATTCTACAACCCCATTTCAGGTAAAATACTGTTGGATGGACATGATGTTGGAATTCTCCAATTAAAATGGTTACGAGAACAGATGGGATTGGTAAGCCAAGAACCAGCATTGTTTGCCACCACCATAGCTGGTAACATTCTGTTTGGTAAAGAAGACGCGGACATGGATCAAATCATAGAAGCTGCTAAAGCTGCAAATGCACATTCTTTCATTCAAGGATTACCAGATGGCTACTACACTCAGGCAGGAGAGGGAGGAACTCAGCTTTCAGGAGGGCAAAAG…	39	35	183	307	5.33926	2.41664	3.07842	2.84e-06	6.12e-05	Locus_10938_Transcript_3/3_Confidence_0.000_Length_933	34447	EST PPN070B12-T7 PPN Prunus persica cDNA clone PPN070B12, mRNA sequence.	CBI19899	unnamed protein product [Vitis vinifera]	8489879	EST CG32-C1-003-045-G07-CT.F Mexican lime leaf, greenhouse plant Citrus aurantiifolia cDNA, mRNA sequence.	NA	NA
10946	CGTCCATGTCTATATATACTCCCCTCTCTCTATTCCCCGCTTCACAAACCAAGCTTTCATCTATAGTTAAGTACTTCCATCTCTATCCAACTATAAGAGATGACTTCTTCTTCTAGGCTTCTTCTTCTTGTGCTCTTTGGTGCTTTCGTTTTCACCACTGGTGCAAGGAAGCTTGGCAGTGAGAAGGCTTCCTTTGAGGATCAGAAAAACTTATTTCACCACGGCGGTGGCGGGCTAGGGGGTGGAGGTGGTGGTGGTCTTGGAGGCGGTGGAGGGTTAGGGGTGGTGGTCTTGGAGGCGGTGGAGGGTTAGGCGGCGGTGCTGGCGGCGGTGCTGGTGCTGGAGGAGGAGCTGGTTTTGGTGGGTGGTGGTGCTGGAGCTGGAGCTGGTGGCGGACTT…	6	14	333	917	49.9725	5.64306	4.18658	3.27e-19	1.62e-16	Locus_10946_Transcript_4/8_Confidence_0.429_Length_1022	21767	EST AM287914 Prunus persica fruit skin mature fruit Prunus persica cDNA clone Skin22B05, mRNA sequence.	NA	NA	18683693	EST Mdfwj2075L11.g1 Apple_EST_Mdfwj Malus x domestica cDNA 5' similar to emb|CAA11705.1| elongation factor 1 alpha subunit [Malus x domestica], mRNA sequence.	NA	NA
10954	AAACGTGAATCATATAGCGTACCAACCAATAATTCAATTCTTATTATGTTGCTTGCTATATGGTAGCTCCTTTTGTGCAGAGGAGACCAGTGAGGGGTGGCAATCATTGAAGACAAAGAAACAAAGCGTCTAACTGTCTTTTCATAATTATTGTTGTTTAGCAAGATGGCGTAAATTGAATAATGTCCTATGTGTCGTCATACATAAAAGAAGGCATGATGTCATGATTAAAGAGCCTGGGTAAAGTTATACAACCACCCAAAACGTGAATCATATAGCGTACCAACCAATAATTCAATTCTTATTATGTTGCTTGCTATATGGTAGCTCCTTTTGTGCAGAGGAGACCAGTGAGGGGTGGCAATCATTGAAGACAAAGAAACAAAGCGTCTAACTGTC…	1784	1387	435	285	-5.44686	-2.44543	6.08281	1.18e-07	3.91e-06	Locus_10954_Transcript_9/12_Confidence_0.294_Length_843	NA	NA	NA	NA	NA	NA	NA	NA
10959	ATTGATTGTTTTCATGGATTTCGTACAGTACCTTAACCCAAAATTCGTTTTGATGGAAAATGTGGTTGATATTGTAAAATTTTCTGAGGGACTCCTTGGACGTTATGCCTTGGGACGTCTTGTTGGTATGAACTATCAAGCTAGGATGGGAATGATGGCAGCAGGTGCATATGGGCTTCCCCAGTTTCGTATGCGTATGTTTATGTGGGGGGCCCGTCCTACTGAGAGGTTGCCTCAGTACCCACTTCCTACACATGATGTTGTTGTAAGGGGTGTTATTCCCACGCAATTTGAGGGGAACACTGTTGCTTATGATGAAGGTGGCCCGGTTCAATTAGAAAGAAAGCTTTTATTGGAGGATGCAATATCTGACCTTCCTGCTGTTGAGAATAGTGAAAA…	4	1	30	296	50.49	5.65793	2.22151	1.23e-09	7.4e-08	Locus_10959_Transcript_2/2_Confidence_0.000_Length_586	NA	NA	CBI16477	unnamed protein product [Vitis vinifera]	18579432	EST 010812AASB002417HT (AASB) Royal Gala 10 DAFB fruit Malus x domestica cDNA clone AASB002417, mRNA sequence.	NA	NA
1098	TGAATTGCTTCCCTCTTTCCTTTTCTCATATCATAAAAGCCATATCCCCTCCTCCTCTCATCCCATCCAGATACTCCCATTTCAGATTTTCATTTTTCACACAAAAACACAGACATCAGCACCAAAAAAAAAAAAAAAGAGCAAAAAACAGAGCAGCCTACTTAAAAAACCAAATGGGAAGCAACCATAAGAGACTGATCAAGGAGCTAGTTGAAGGGAAGAAGACGGCGACTGAGCTTCAGATGCTGCTTCACAAGCCCCTTGGAGATCATGGGTCGGCCTCAGCTGAGGAGCTTGTGGTGAAGATCATGACAAGTTTTACAGAGAGTCTCTCTGTTTTGGCTGCTGAGAAGAAGAACCCAGGTGATGGCCATGAAGATCACCAGTCTGGTGCTTTTG…	479	477	2216	2435	3.93182	1.9752	6.41327	4.71e-06	9.48e-05	Locus_1098_Transcript_1/5_Confidence_0.556_Length_1241	63505	EST PP_LEc0018O13f Peach shoot Prunus persica cDNA clone PP_LEc0018O13f, mRNA sequence.	ACU19563	unknown [Glycine max]	18680525	EST Mdstw6034I20.g1 Apple_EST_Mdstw Malus x domestica cDNA 5' similar to gb|AAF61863.1|AF193770_1 DNA-binding protein 3 [Nicotiana tabacum], mRNA sequence.	NA	NA
10987	GAAAGAAAAAGAAAACATTGCAACATTGCAACAAGTCAATATATAGAGAAAAACATGGGAGAAATCATCACCCTCATCTCAACAAGTGTAGTGAAAGCATCGAGCCCTAATAACGAGCACTCCTCAACTACAAGAGTTGAGTTAAACCCTTGGGACCTCCAGGTCCTTCTTGTTGATCAAAACCAGAAAGGCCTTCTCTTTCACAAACCCCAAACCCTTTCACAACACATTCAACATCTCAAAACTTCCCTTTCTCGCACGCTCGACTTCTTTCCACCACTTGCAGGCCGCCTTGCTGCTGTTCAACACGACGAAGATAACACTCGGTCCTTCTTCATCAACTGTAACAACGCAGGGGCTCTGTTTGTCCATGCCAAAGCTGATGGTGTCACTCTCTCT…	4	2	33	207	31.2074	4.96382	1.81088	5.34e-09	2.67e-07	Locus_10987_Transcript_1/1_Confidence_0.000_Length_494	NA	NA	XP_002336185	predicted protein [Populus trichocarpa] >gi|222831986|gb|EEE70463.1| predicted protein [Populus trichocarpa]	10401448	EST Pm_4473 Fruits and flowers of Prunus mume cv. Xiyeqing Prunus mume cDNA, mRNA sequence.	NA	NA
11007	ATTGAAGGGTGCCCATCTTTTCTAAGCTCTGAAAGCATTGTGATGTCTAGCAAAGATGCAGGGTTGCTCATGCCCCTGATCACATTGTCCACCACTCTCATTTGGTCTGGATATGTTGTCCCTGGATATGTTACTCCACTCGTTGTCATTGGTGCTGTTTCCCCATAGCAGTTCTTGGTGGTTGTAGGAGTTGCTCCCCCGTTCCATTCATTTGGGTTGTAGTGTGTGGGAGATATGGAAAGGAAGAAAACTCGGGTCCTTGTGGTGTCGATGTTTGAGTCGACCCAATTAGCCCATGTTCTCATCCCTTTCTCCAAAGCAGCCAATCGATCCATATCTCGGTAATACTTTCCTCCTGATTCCATGTAATCCCACCCCTGGAGACCTCCATTGTGGTTC…	8	9	86	357	20.8034	4.37875	2.72293	1.85e-10	1.41e-08	Locus_11007_Transcript_1/1_Confidence_0.000_Length_720	60164	EST PP_LEc0002C01f Peach shoot Prunus persica cDNA clone PP_LEc0002C01f, mRNA sequence.	XP_003539337	PREDICTED: uncharacterized protein LOC100813612 [Glycine max]	13183027	EST JS3AT09JG Heat stressed Fragaria vesca (strain Hawaii-4) cDNA library Fragaria vesca cDNA clone JS3AT09, mRNA sequence.	NA	NA
1101	TATAATTTCCCAGCTAGATCGAACGGTCGTTAAGCTCCAGGAGCAGCATCCTTGACCTTACTAAAAAAATATATACCGTACTCTCGAGCATAATCCTTCACATGGCTCGCCGTGTCGTAAATCCGGCTCCTCGCGTAAAATACCCACCGTACTCTCGAGCATAATCCTTCACATGGCTCGCCGTGTCGTAAATCCGGCTCCTCGCGTAGTCGACCCGGTCCGAACCGGGCGGGTGCATTCCCTTGAAGTACCTGTACATCCAAGATGAAACGGCCACCGCCGCCGCTCCGAAGCCGCACATGGAGACGAACCCGGCGACGGTCAGGAAGAGGAGGGCGCCGAGTCGACCCGGTCCGAACCGGGCGGGTGCATTCCCTTGAAGTACCTGTACATCCAAGA…	4339	3651	1334	1231	-3.85339	-1.94613	7.50537	9.13e-06	0.000167577	Locus_1101_Transcript_43/43_Confidence_0.122_Length_2120	NA	NA	XP_003524510	PREDICTED: oleosin 16 kDa-like [Glycine max]	8621245	EST PA__Ea0006P11f Almond developing seed Prunus dulcis cDNA clone PA__Ea0006P11f, mRNA sequence.	NA	NA
11014	ATTTGATCGAGTGTACACACCAAAAGATGATCAAGTGGATGTTTTTGTGGATGCTTCCCCCATGGTGGTTTCAGTTCTAGACGGTTACAATGTATGTATATTTGCTTATGGACAAACAGGGACAGGAAAGACATTCACAATGGAGGGCACTGAACAGAATAGGGGAGTCAATTATAGGACTCTAGAGCAGTTGTTTGAAATTGCAAAGGAACGAAGTGAAACTTTTTCATACAGCATATCTGTTAGCGTACTTGAAGTTTACAATGAGCAGATTAGGGACTTGTTAGCTACATCACCATCAGCAAAAAGGTTGGAGATAAAACAGGCTTCTGAAGGGTGTCATCACGTTCCAGGGATTGTAGAAGCCAAAAAAAGGTTGGAGATAAAACAGGCTTCTGA…	1	1	16	78	34.2726	5.09899	0.478433	7.58e-07	1.93e-05	Locus_11014_Transcript_2/2_Confidence_0.000_Length_594	NA	NA	CBI40845	unnamed protein product [Vitis vinifera]	2495733	EST FR615279 WZOAFSAA Fagus sylvatica cDNA clone WZ0AFSAA13YA23FM1, mRNA sequence.	NA	NA
11016	GCTTCCCCTTATGACCAATTTCTTCAAGTCTCTGAGTAGACTCCCTATGAATATCTTTGAGCACCTTCTCAATCTGCCTAGGATTGGCTGATACTATGGGAAGTAAAGGTTCGGCATGGAAATCCACGCCCTTGCTACCGCACATGCTGACCAAATCATCACAGAATCGGAAGTTAAAATCTTGTCTCAATCCCGAGAAATTGACAAATGCCCAGAAATCCACTTTTCCACCATTTACCATTTTCTTATTAATCATGTTCCATTGCCCCATCCGTGGAGTTTCCTTCGTTTCACGACCTTGGTCATGGTATTTTAGCAATGGAGGGGGCAAAACTCGAGCATCAACTAAAGCCATATCTTCTCTTACTTGCATCCCAAATTCATCTTTGATCAGTTGAT…	57	45	157	305	3.65538	1.87002	3.08941	0.000272748	0.00309113	Locus_11016_Transcript_3/6_Confidence_0.385_Length_1384	33219	EST PPN025H08-T7 PPN Prunus persica cDNA clone PPN025H08, mRNA sequence.	CBI17106	unnamed protein product [Vitis vinifera]	18684680	EST Mdfwj2078F07.g2 Apple_EST_Mdfwj Malus x domestica cDNA 5' similar to gb|AAO24917.1| putative argonaute protein [Oryza sativa (japonica cultivar-group)], mRNA sequence.	NA	NA
11033	CCGGGTTCGAGTTAGCAACCGGAGCTAGCAACTCTGTGGACGCTCCGTCCCCATGGTCCGGTCGCTTCTTTGGCAGAACCAGGTGCTCCACGGAAGCGTCAGGAAAGTTCACTTGTGCCACAGCAGATTGTGGCTCTGGCCAAGTCTCATGCAACGGTCCACGGAAGCGTCAGGAAAGTTCACTTGTGCCACAGCAGATTGTGGCTCTGGCCAAGTCTCATGCAACGGTAACGGCGCAGTACCTCAATTATCACTCACCGGGTTCGAGTTAGCAACCGGAGCTAGCAACTCTGTGGTCGCTCCTCGCTCCGTCCCCATGGTCCGGTCGCTTCTTTGGCCGAACCAGGTGCTCCACGGACGCATCAGGAAAGTTCACTTGTGCCACAGCAGATTGTGGCT…	199	202	15575	326	32.0352	5.00158	7.98919	1.34e-07	4.34e-06	Locus_11033_Transcript_10/10_Confidence_0.103_Length_1055	77350	EST PU2_plate40_N07 PU2 Prunus persica cDNA clone PU2_plate40_N07 5' similar to PU2_plate40_N07 identical to clone 2 thaumatin-like protein, mRNA sequence.	ACE80959	putative allergen Pru p 2.01B [Prunus dulcis x Prunus persica]	1152427	EST sd18_G11.m13r YG/PR Prunus cerasus cDNA, mRNA sequence.	NA	NA
1104	GGTTCACGGAAGTGGCCAATGGGACCAGAGAACTTCTCATTCCAAACAACCAAAAACACATAAAATGATCATGAAGTCAATCAAATTGCAAATTATTAAGAAGTGAACTGAGGGGTACTTTTCACTTTTGGGATCCTATATCCATGGCACAATTTCTAAGTTGAAGTTGTAAATCAAGTTCTAGTGTTCACTGCTCCAATGGCACAAGCATAGTGTTCACTGCTCCAATGGCACAAGCAAGCCTCTCTCACTTCTCATCCTTCCTTCTGATTCTTCTTCTCTTTGCACTGTCACTTGGGCAACAAACAACTGCAGGACATGGACTCTCAATCAGACTCTCAATCAAGGAAGAGGAAGCCACCATAGACGATCTCCAACTAGCTTTCAAGCACAAGCAGC…	658	640	8915	4867	8.58129	3.1012	7.83943	1.1e-10	8.97e-09	Locus_1104_Transcript_4/40_Confidence_0.463_Length_2376	25878	EST P1_D10 Differentially expressed cDNAs between wild-type and evergrowing Prunus persica from long-days to short-days transition Prunus persica cDNA clone P1_D10, mRNA sequence.	ADN34007	amidase [Cucumis melo subsp. melo]	11155356	EST EST 534 Green Apricot Fruit Lambda Zap II Library Prunus armeniaca cDNA clone ba003a13 3', mRNA sequence.	NA	NA
11041	CCACCTTGAGCACTAATATCATTCAAACAAGGGTTAAGGGGTTGATTGGCAGCTAATAGCTAGCTTAGCTAACACAGATATGGACGCATTCAACAGCATTTCCGGCAACAAAATTCGATGCTTGTTACTCTTAGGCGTTTGCCTTCTGTTTGCTTCATCAGCAACGTCCTTGGCAGAGCCCAAAACTCACCAGCATGACTTTGTTATTCAAGCAACACCAGTGAAGAGGCTGTGCACAACCCAAAACTCCATCACAGTCAATGGGCAATTCCCTGGACCAACCTTGGAAGTTAACAATGGTGACACTCTGATCGTCAAAGTCACCAACAAAGCTCGTTACAACGTCAC	1	3	6	50	10.7705	3.42901	-0.186014	0.000825747	0.00784143	Locus_11041_Transcript_1/1_Confidence_0.000_Length_348	NA	NA	AET79244	diphenol oxidase laccase [Glycine max]	18543513	EST 000202AVBB002364HT (AVBB) Royal Gala young shoot Malus x domestica cDNA clone AVBB002364, mRNA sequence.	NA	NA
11042	CTTATATTTATTATATCTAAATTATATCTAAATACAAAGTAATAGAAATAAAATAGAATTATAGTGGATGAATCTTGAAACAAGACATGTACCGTAGCAAACAAATGAAACTAGGCGGTTCGATCAAAATAAATTGTTGTTTTGACTACAGTTATGGATGATTTTACAATTAATTCGAATCGACTAATCCGGTATATTTTCCACATTAATAGGAGTACGTCTATGTTTCTGCTTTACGAATATGATTTTTTCTGGGCATTTCTGATAGTATCAAGTGTTATTCCAATTTTGGCATTTCTAATTTCCGGAGTTTTAGCCCCGATTAGCAAAGGACCAGAAAAACTTTCGAGTTATGAATCGGGCATAGAACCAATGGGGGATGCTTGGTTACAATTTCGA…	1234	1233	533	414	-3.22218	-1.68804	5.86965	0.000114981	0.0014884	Locus_11042_Transcript_1/1_Confidence_0.000_Length_1456	64651	EST PP_LEc0023C01f Peach shoot Prunus persica cDNA clone PP_LEc0023C01f, mRNA sequence.	YP_762265	NADH-plastoquinone oxidoreductase subunit K [Morus indica] >gi|78100321|gb|ABB20962.1| NADH-plastoquinone oxidoreductase subunit K [Morus indica]	12585918	EST vsu-ars_019353_LI15contig_1736 VSU-ARS-L15 Phaseolus acutifolius cDNA, mRNA sequence.	NA	NA
11045	AAAAATTCCTGGGCAGGGAACACAAAGGATAGGTAATAGTCAAACAAGGACTGATGCTATGTTTTCTTCAGCTTCGAGTACTAAAGTGAGACAAAATGTGGTAGAAAGTAAGAATAGCCTCTGGAAACAAGTGAAAGGTTTTCTATGTGAAGGGGACCTAGACTCTGCATATGTGGAAGCTCTTTGTTCTGGTGATGAAATTGTTCTGGTTGAGCTTCTTGATGGAACTGGTCCAGTTCTAGAATGTTTGTCTCCTAAAACTGCCAGCGGTGTTCTGAGCATTTTAGCGTCTTATCTCCTAGAACAAAGGTTTATCAATACCATAATTCCTTGGTTGCAGCAGATTGCTGACTTGAGCACCACTCATGGACCAAATTACCTTGGTCTGTCTGCAAAAGC…	0	0	2	55	207.148	7.69452	-0.299819	1.08e-05	0.000194038	Locus_11045_Transcript_1/1_Confidence_0.000_Length_405	NA	NA	CBI24067	unnamed protein product [Vitis vinifera]	5618435	EST FN700252 WZOAQRAR Quercus robur cDNA clone WZ0AQRAR4YI11NM1, mRNA sequence.	NA	NA
11047	ATTTATCCCAACGAAACGGAAAACAGATATTTCCTCTGCGTTTGTAAGCTTCTGTGAGGATAAGACTCCTTCGCCTCATCGACACTCCGAAGCTTCAAAGTTTCAAACGAAAGCTTCTCAGACTATAAACCCTCGTTATTTCAGTTTCAATGGCGCTAGGATTTCAACTGAATTAGAGCTTCTCGCTGACTATCTTTCAATTGAAATGAACTTATCGGCAACTTTTCGCGGGAATTTCGTCCCCTTATCGCAGTGCAGCTCTTGCTGCGATCTTCGTATTCAGCCTTATTTGGCTGCTTCGACGGGTTCTTGGCGCAAACGGCACCGTCGTAGAAGCAGTTTGAAGCTCTACCAGGTTTCGAGAAATTTGAGGAAGCAAGAGGTTGTTTGTAGATTGAG…	2012	2387	938	871	-3.00808	-1.58884	6.72817	0.000248673	0.00287061	Locus_11047_Transcript_3/16_Confidence_0.594_Length_1841	7717	EST PU3_plate14_M01 PU3 Prunus persica cDNA similar to hypothetical protein peptidase M50 family protein / sterol-regulatory element binding protein (SREBP) site 2 protease family protein [Arabidopsis thaliana], mRNA sequence.	XP_002271131	PREDICTED: uncharacterized protein LOC100267324 [Vitis vinifera] >gi|297736633|emb|CBI25504.3| unnamed protein product [Vitis vinifera]	18683459	EST Mdfwg2106O01.g1 Apple_EST_Mdfwg Malus x domestica cDNA 5' similar to ref|NP_196193.1| expressed protein [Arabidopsis thaliana] dbj|BAB09668.1| gene_id:MJJ3.15 pir|S77290 similar to unknown protein [Arabidopsis thaliana], mRNA sequence.	NA	NA
11048	TGTCGCTTTTGAGACTCAGCATGGTGATTGTTGTGCCATCCTTCTCCAAGTGCAAACAAACTCAACCACCAATTGTTCCTTGACATATCACCAGTGTGATATACTTGTTTACCCCACATGTGACCAGCTGAATTTACTAACAACGTACTGTGGAAAACGCATACCATCCTTACACCCATCCCCCACACCAAGAAGGGAACTCCACCGGCGGCATATAGTAAACTTCCAAGTAGAACAACTGAATGCAGAAGATAAGTACGATGAAGAAACATATAGAAGGGTTGCCTTTTCAAATCTTCAACGTTCTTCAGTCCTCCATATTTTCCAAACCG	0	0	9	61	254.164	7.98962	0.0145475	2.57e-07	7.57e-06	Locus_11048_Transcript_2/2_Confidence_0.333_Length_332	31058	EST PPN049A09-T7 PPN Prunus persica cDNA clone PPN049A09, mRNA sequence.	ADC80920	delta-9 fatty acid desaturase [Vernicia fordii]	18511340	EST Mdfw2006a17.y1 Mdfw Malus x domestica cDNA clone Mdfw2006a17 5' similar to TR:O04700 O04700 DELTA-9 DESATURASE, mRNA sequence.	NA	NA
11049	GTTTTTCATTCTGCATTGCCTTTGTGTGATAGCGCCGTTTCATTTCACGTGGCCTGCGTTTTGGGTGGCCTGTGCTCTCTATCTTGTGACGGGTTTCGGAGTGACTTTGTCTTTCCATAGAAATCTTGCTCACAAGAGTTTTCGTCTTCCGAAATGGCTCGAGTACTTGTTTGCTTACTTCGGGGTTCTCTCACTTCAGGGAAGTCCAATAGAATGGGTGAGCTCACACCGATATCATCACCAGTATACTGATACTGAGAAAGATGTTCATAGCCCTCGTCAAGGATTTTGGTTTAGTCACATGGGTTGGATCCTCGATAGCGGCTCTCGGTTTGGAAAATATGGAGGACTGAAGAACGTTGAAGATTTGAAAAGGCAACC	8	4	59	124	12.1197	3.59928	1.52676	1.28e-07	4.18e-06	Locus_11049_Transcript_1/1_Confidence_0.000_Length_381	28639	EST PPN052H12-T7 PPN Prunus persica cDNA clone PPN052H12, mRNA sequence.	XP_003529803	PREDICTED: palmitoyl-monogalactosyldiacylglycerol delta-7 desaturase, chloroplastic-like [Glycine max]	18547217	EST 000427AFBC007204HT (AFBC) Royal Gala pre-opened floral bud Malus x domestica cDNA clone AFBC007204, mRNA sequence.	NA	NA
11053	GTGAATGTTTTTCACACAGACAAAAACACAATGAGCTCAGCTCCAGGAAACCTCAAAGCCAGCCTGGCAGGAAGAAGAAGAACAAGAAGAATCAGCTCAAGAAGAAGACTGGGGTCACGTGCCTGTGGAGCTCCGAGAAGAAGCTTCAACAATGGCGGACGCAAGAGCAAGTGTTCTTCCAAGACGGTCTCAGCGAAGCTGGAGACCCTGAAGAGCCTCATCAGCCCATCCCACGCCGGAAAGACGCTAAAAGCTGACGAATTGTTCCAAGAAACGGCGGATTACATCGTTCTGCTGCGAACCCAGGTCGTGATTTTGCAGAGACTCGTTGAGCTTTATGGATCTAGTGAGAAAGAGA	28	22	55	239	4.7362	2.24373	2.34423	0.000380271	0.00414186	Locus_11053_Transcript_1/1_Confidence_0.000_Length_358	NA	NA	XP_002526110	conserved hypothetical protein [Ricinus communis] >gi|223534607|gb|EEF36304.1| conserved hypothetical protein [Ricinus communis]	18462696	EST Mdlv4008a14.y3 Mdlv Malus x domestica cDNA clone Mdlv4008a14 5' similar to TR:O22901 O22901 UNKNOWN PROTEIN, mRNA sequence.	NA	NA
11059	TGCCTGTCTTCTGCAGTTCTTGGATTATCATCAGGCGCTAGTAAATCAGTTATTTCTTCATTATATATTTCTAAGAACGTTACTTTCACACTATAGTCAGCATTTTGTGCTTCAAGTGTCTCAAAAATGTGTCGAACAGCCCGTGGAATAACACCAGCCTCAGTAGGCAAATTGCCACTCTTATTTCTCATCCCACCTTCCATTGTATAAGTTTTACCAGTGCCTGTCTGCCCATATGCAAAGACAGTGCAGTTGAATCCGTCGAGAACTTCATTAACTATTGGGGAAATTGCTTGGTCATATATTGATTTTTGCTGGGATTTTGGCCCAAAAACCCTGTCAAAAGTGAAAACTCTATCGACTTGCTTGTTATTTAGACTTTGCAAAACAGTTACTTCT…	1	2	21	167	47.2117	5.56107	1.44116	1.5e-08	6.48e-07	Locus_11059_Transcript_1/1_Confidence_0.000_Length_751	NA	NA	XP_002274736	PREDICTED: 125 kDa kinesin-related protein [Vitis vinifera] >gi|297741543|emb|CBI32675.3| unnamed protein product [Vitis vinifera]	19413414	EST UCRPT01_0006F23_r Poncirus trifoliata CTV-challenged cDNA library - AGI2 Citrus trifoliata cDNA clone PT_6Ea0006F23, mRNA sequence.	NA	NA
11060	TACAAATCTTATCCTCACAGCCAAAGAAGCAGCAGCAAAGCAAGAAGCCCAAATAACCCCTCGCGCATGTTAGCACCGCTTCTCATTCCTCCATTCCCCGGCGTCTGATCTCCGGGGACGGTCACAGGCGGCGACTGAGTCGAAGCACTCGGAGGCTCACTGTACGGAGGAGGCGGAGGTTGGTTGAGGATCGGCGGCAACCCGAGCCCTTTGTTGACTTGGATCGCGAAGGCCATGCCCTGCTGGCACTGCTCGCCGTCGCCGGCTCCGGATAAATAGTAGGCGGGACCCTCGAGGGTCAACGGTACCGCGATGGTCTGCGCCTCCCCGAACGCATTGCTGCCGCCGCCGTACTCGAATGCGTCGTCGTCCGGCGTGCAGCCACGGTATGCCGTTTCG…	50	43	152	381	4.6239	2.20911	3.22064	3.19e-05	0.000490849	Locus_11060_Transcript_5/5_Confidence_0.200_Length_849	NA	NA	CBI38810	unnamed protein product [Vitis vinifera]	18530629	EST 031031AVBB005525CT (AVBB) Royal Gala young shoot Malus x domestica cDNA clone AVBBB00552, mRNA sequence.	NA	NA
11078	TTTGGGGTTAGGGTTTCTTTCTCTTTTTTTCGTTCCTATTCTTCTTTCTATTTCTGAGAAAAAGGGGGCTTACAAAATAAAGTAAAGGATTATTTCGTTCCCAATAGTTATTTATTTAATCGGTGGATAGGAGCATACTCTGGATTGGAATCGTGTCGTGGGGAGTATTGCCTGATCATTTCTACCAACTTAAAGCCCCAATGAGTATTCTTTGTTTGTATATTATGTAAAAATGTCCTTTTGGAGAATTTACATAATCTACATTACTAATCCTTTACATATCTTGGTGTTTCTAACCACCCACTCGTTTTTGTTCAACCCCCCCCTAGCATACTCTGGATTGGAATCGTGTCGTGGGGAGTATTGCCTGATCATTTCTACCAACTTAAAGCCCCAATG…	1874	1764	633	669	-3.45625	-1.78921	6.40329	3.14e-05	0.000483512	Locus_11078_Transcript_2/2_Confidence_0.000_Length_842	66969	EST PP_LEc0023P08f Peach shoot Prunus persica cDNA clone PP_LEc0023P08f, mRNA sequence.	NA	NA	18722574	EST Mdas9003J24_e217.b1 Apple_EST_Mdas Malus x domestica cDNA 3', mRNA sequence.	NA	NA
111	TTCCTCTATTTCTCTATTCTCTTCATTACATCCTCTTTGACAAAACAAAACCAGCACCTCTCTCTCTCCACACCATCTCTGCCTCTGCAAAATTTAATATGGTCACGACGGATGCGGAGGAGAAGACCTGTGTTATTTTTTTGACGAAGCCATTGTCTTTAGATGGGGATTCGGAGGTTGATTATAGAGCTCCTAATCTAATTAAGCGCGTCCTAAGTCTGTTTAAAAATGTACGGCCAGGATCAGATCTCTCTCGCTTTCAGCTGTCACCTCTTTTTAACTTGCCAAAGTCACACCTCCAGTGTTTCGGTGAATCGGTGTATTGCATTGGTAATGATCTGTTAGGGAGGTGCAACAAAGGGGAAAGTCCCCAAGATAGGTTCACAGCGGTCGTATCAT…	362	351	1647	1983	4.11429	2.04064	6.03962	2.32e-06	5.19e-05	Locus_111_Transcript_9/14_Confidence_0.441_Length_1679	NA	NA	XP_002265474	PREDICTED: oxysterol-binding protein-related protein 4B-like [Vitis vinifera]	11158524	EST EST 3934 Ripe Apricot Fruit Lambda Zap II Library Prunus armeniaca cDNA clone bh003h02 3', mRNA sequence.	NA	NA
11104	TAAAGTCATCGACAACATCCCGGAAGTACCCTTACTAAAAGAGAGAATCTTTCACTTCTCAAGGGAAAATATTACTCAGTTGAAAGCAAAAGCCAATGCTGAGATTCAAATTTCAGACACCAATAGGAAAATTTCCTCTTTACAAGCCGTCTTAGCTCATCTTTGGCGGTCCACAATACGTGCTAGCATTGGACATGTTGGCCCTGATAAAGAATCTAGTTACCGGTTACTCATAGGTGCTAGACCAAGAGTGAAGCCACCATTGCCACAACAATACTTTGGCAATGCACTTCAAGCAGGGACAGTGACCATGAAAACGAGGGAGGTTCTAGAGCGTGGGCTTGGTTTTGTGGCTTGGGAAATGAACAAGATGGTGGCTTTGCACACAGAAGAGAAATT…	2	1	17	64	20.3807	4.34913	0.301901	4.58e-06	9.26e-05	Locus_11104_Transcript_1/1_Confidence_0.000_Length_570	53583	EST AJ872651 Prunus persica fruit mesocarp plus epidermis 30 days after bloom Prunus persica cDNA clone P1-21F10, mRNA sequence.	AAV50009	anthranilate N-hydroxycinnamoyl/benzoyltransferase [Malus x domestica]	18530697	EST 011206AALA007339CT (AALA) Royal Gala 150 DAFB fruit cortex Malus x domestica cDNA clone AALAA00733, mRNA sequence.	NA	NA
11107	AGCGCTCAAGCGCAAAAGCCGAAATGGAGGAGGTGGAGGAGAAGAAAGGTGGTAGTAGCTGCAGGGGATTCAGTGTGTTCAAATGTGGCAAAGACGCTGATGTAATATTGAAGGAAGTGAAAGAAGCTCATCTGGTAATGGCTACATTGATAGCAACTGTGACTTTCGTAGCGGGTTTCGCCATGGCTGATTACGAAAGCGAAAAAGGAGGAGGCCAAGCAAGTCCAGCAAGAAATGCAGCTTTGATAGTTTTTGTTGTAACAGATGCACTGGCCCTGTGTATGTCGGCTTGTTCTGTCTTGATGCACTTTTATTTGCCAGGGCCGGATGCCATTGTTTTGTCCTTATCTTCGACCATGTCCGCCTTGATTTTCATGGCGATTGCATTCATTTCTGGGG…	0	4	20	84	19.957	4.31882	0.653979	2.51e-06	5.5e-05	Locus_11107_Transcript_1/2_Confidence_0.333_Length_457	NA	NA	CBI17198	unnamed protein product [Vitis vinifera]	18664896	EST Mdfw2043a16.y1 Mdfw Malus x domestica cDNA clone Mdfw2043a16 5' similar to TR:Q9ZT78 Q9ZT78 HYPOTHETICAL 72.0 KD PROTEIN, mRNA sequence.	NA	NA
11113	TACGTGAAAGACGTAGATTACCACTTCAAGAAAGGAATTCAATCGTCTGTTCAAACACAGATATAGATGCAGAAAAGATTGGTAAAAATACAAGGCATGGTTATACAGCCACTCGAAGTCCAAAAAATTGGACTTTGGAGACGTTGACTAGGAAGGAAGGAGGGTTCCAGGATTACAAGCTTTACAGCTTTTGTTATAGTTCCTTGAAAGCTGCCACACGCAAATTTAGCAGTAAGAATTTAATCGGACAAGGCGGATTCGGCGATGTCTACAAAGGGTATGTCAGTTATTGCAACATGAGCTCTGCTGCAAAACCAAGTGAAGGATTTCCTATTGCTATCAAAAGGCTCAGGAAGACTGGAGCACAAGGCCATGAACAATGGGAGAATGAGAGGAAAT…	8	11	1838	980	118.504	6.88879	5.40799	2.89e-29	7.86e-26	Locus_11113_Transcript_2/13_Confidence_0.433_Length_1411	NA	NA	XP_002271583	PREDICTED: protein kinase 2B, chloroplastic-like [Vitis vinifera]	NA	NA	10661	55326_MTGland_A055_2007-06-26_Putative_R-Genes,_predicted_from_NCBI_UniGene
11121	CTCTTTATCAACATCAAACAATGTCTCATCAACTGGAGCATTTATGTTCCCCATGCTTGAAGCCATTTGAAAAGTTGAATCCTTCAATTCCTTTAATCCCCGAGCTGAAGGTTCCTGGTATGTTAGTGGGGTTTGCATCTGTTGATATGCTTGTTGCATGCTTCCATATACTTGTCCCAAGCTGGCATTGTTTTTCATACATCTCCTTGCTGTCGCTACAAGTCGATTGCGTAATAACTGGTGCTTCAGTGTGGCCAAGCTTTTCGTATGCACTTGCTGTCGCTACAAGTCGATTGCGTAATAACTGGTGCTTCAGTGTGGCCAAGCTTTTCGTATGCATTGGAGATTGTGGTATGACACCATTGGATGGGGGAATGCCTATGAGACCACATATTATGA…	11	5	44	108	7.58699	2.92353	1.31858	1.44e-05	0.000249395	Locus_11121_Transcript_3/3_Confidence_0.143_Length_587	13805	EST PU3_plate41_D17 PU3 Prunus persica cDNA similar to anion exchange family protein homolog [Arabidopsis thaliana], mRNA sequence.	XP_003533117	PREDICTED: probable boron transporter 2-like [Glycine max]	18678011	EST Mdstw6027G07.g1 Apple_EST_Mdstw Malus x domestica cDNA 5' similar to ref|NP_191786.1| anion exchange protein family [Arabidopsis thaliana] pir|T48019 hypothetical protein T17J13.230 - Arabidopsis thaliana emb|CAB71887.1| putative protein [Arabidopsis thaliana] gb|AAL67019.1| unknown protein [Arabidopsis thaliana], mRNA sequence.	NA	NA
11128	GCTTTTTCTTCAGAGTAAAGAAACGAAGGGTAAAACTTGAACAAGATGAGAATTCGGAAGACGTGAGTCTGGTGGAATCGTTGCAATATGATTTTGAAACTATAAGATCTGCAACAGATGACTTCTCTGATGCAAATAAGCTTGGACAGGGTGGATTTGGAGCCGTTTACAAGGGTAGGCTAGCGAATGGAAGATATATAGCTGTGAAAAGGCTCTCTAAGAATTCTGAACAGGGTGATCGAGAATTCAAAACTGAAGTCACGTTAGTTGCTCAACTTCAGCACCGGAACTTAGTGAGGCTGCTAGGTTTTTGCTTGAAAGCAGGGGAAAGAATCCTCATTTATGAATATGTGCCTAACACAAGCCTTAATCACTTCATTTTTGATCCAACTGATCACG…	74	73	306	312	3.39459	1.76324	3.55301	0.000148801	0.00183905	Locus_11128_Transcript_4/8_Confidence_0.533_Length_1057	NA	NA	XP_002304959	predicted protein [Populus trichocarpa] >gi|222847923|gb|EEE85470.1| predicted protein [Populus trichocarpa]	11151210	EST EST 9908 Half-Ripe Apricot Fruit Lambda Zap II Library Prunus armeniaca cDNA clone bge015c19p 3', mRNA sequence.	10277	54942_020815AARA010043HT_(AARA)_Royal_Gala_partially_senescing_leaf_Malus_x_domestica_cDNA_clone_AARA010043,_mRNA_sequence__Putative_R-Genes,_predicted_from_NCBI_UniGene
1113	CTGGTGCAGTCTGCAACTAGCTTCCGTATACACTGCATGCTTATTTAATTTCTTTGGTCAATTTCTTAGGTAAGCAGGTCCTCAGGTCCTCTTTTTTTTCTATCTAAACCCTATTTTATATATGTCAGTTGCAATGGTGAGTGTCAATAGCAAACAGTTACTTGCTGCTTCCAAGTTGGTTTTAAAGGAGGAGGATGAGCTGTCCAAGACACAGTTTCATGTTCACCGGAAGAATGATTGGGATGATGATGACGACGACGACGACGATGATGCAGGCAGTGTTGCGCCAGCCGC	12	13	116	74	6.09763	2.60825	1.72301	1.2e-05	0.000212824	Locus_1113_Transcript_1/1_Confidence_0.000_Length_294	55967	EST IB634 RD Prunus persica cDNA, mRNA sequence.	NA	NA	NA	NA	NA	NA
11135	AACCTATGACTTTGATGACATGGCTAAAGTGGCAGCCATTGCTTCCATGTGCGTTCACCCTGAGGTGACTCACAGGCCTTTTATGGGTGAAGTGGTGCAGGCTCTAAAGCTCATATACAATGATACGGATGAGACTGGTGGGGATTGCTATAGTCAAAAGGAGTCTTCCGTCCCGGACTCTGAATTCAAAGGTGATCTTGCTCCTTCTGATAGCAGTTGGTGGAACGCAGGTGGACTCACTCCCCGGTTAAATTACGGGCAGACCTCTTCGTTCATTACAATGGAGTATAGTTCTGGGCCACTTGAAGATATGGAAAACAGACCATTTTCAACTTCAAGTTTGGTGGGGGATGAGATATCTTTACCAATTAGACATGGCAATAGGTCAGGGCCGTTGAG…	23	21	56	152	3.80687	1.92861	1.9215	0.00110626	0.00994286	Locus_11135_Transcript_1/1_Confidence_0.000_Length_576	30171	EST PPN035E02-T7 PPN Prunus persica cDNA clone PPN035E02, mRNA sequence.	XP_002533625	ATP binding protein, putative [Ricinus communis] >gi|223526483|gb|EEF28754.1| ATP binding protein, putative [Ricinus communis]	4706602	EST Mdrtp1005C01_e37721.g1 Apple_EST_Mdrtp Malus x domestica x Malus sieversii cDNA 5' similar to ref|NP_849998.1| protein kinase family [Arabidopsis thaliana] gb|AAM13891.1| putative protein kinase [Arabidopsis thaliana] gb|AAM91792.1| putative protein kinase [Arabidopsis thaliana], mRNA sequence.	9144	53809_UFL_207_36_Cotton_fiber_0-10_day_post_anthesis_Gossypium_hirsutum_cDNA,_mRNA_sequence__Putative_R-Genes,_predicted_from_NCBI_UniGene
11142	ATCTGCTAAGCCGATTGCACTCTCCATACTTGGTGGAGCTGCTTGGTTATTGTGCTGACCAGCACCATAGGCTCCTCATATTTGAATGCATGCCTAATGGTACTCTGCAACACCATCTACATTCTACAAACAAACATCAGCCGTTGGATTGGGGGACCCGATTGAGGATAGCTCTTGATTGTGCTAAGGCCCTTGAGTTCCTCCATGAGCATGCCATCCCATCTGTTATACACCGGCACTTCAAGTGCACCAA	0	1	11	39	33.2156	5.05379	-0.404865	6.44e-06	0.000124229	Locus_11142_Transcript_1/1_Confidence_0.000_Length_253	NA	NA	XP_002512345	conserved hypothetical protein [Ricinus communis] >gi|223548306|gb|EEF49797.1| conserved hypothetical protein [Ricinus communis]	18543165	EST AU301493 Apple shoot cDNA library Malus x domestica cDNA clone S1203 5', mRNA sequence.	9073	53738_EST1072087_TMO_Gossypium_hirsutum_cDNA,_mRNA_sequence__Putative_R-Genes,_predicted_from_NCBI_UniGene
11151	TTTCACCAAGGCCCGTTAGTGAGCTTGATGCTGCCGCAGTTAAGCTTCAAAAGGTTTACAAGAGTTATCGAACTCGAAGAAACCTGGCAGATTGTGCTGTGGTGGTTGAGGAGCTATGGTGGAAGGCATTAGATTTTGCAGCTCTCAAGCGGAGTTCTGTGTCATTCTTCAATGTTGAGAAACCGGAAACTGCTGTTTCCCGGTGGGCAAGGGCTAGGACAAGAGCAGCCAAGGTTGGAAAGGGTTTGTCCAAGGATGAGAAGGCACAAAAGTTGGCTCTTCAACACTGGCTTGAAGCTATTGATCCACGACATCGGTATGGACACAATTTACACTTTTACTATGATATCTGGTTTGAAAGTGAGAGCAGTCAGCCTTTCTTCTACTGGCTGGATTGTG…	12	21	171	172	8.3518	3.06209	2.50165	5.35e-08	1.97e-06	Locus_11151_Transcript_1/2_Confidence_0.333_Length_672	NA	NA	XP_002514129	calmodulin binding protein, putative [Ricinus communis] >gi|223546585|gb|EEF48083.1| calmodulin binding protein, putative [Ricinus communis]	18628380	EST 030128ABPB002603HT (ABPB) M9 root tips Malus x domestica cDNA clone ABPB002603, mRNA sequence.	5427	50100_Beta_vulgaris_RNA-directed_DNA_polymerase_gene,_partial_cds;_and_heat_stress_transcription_factor_HSF,_NPR1_(NPR1),_hypothetical_protein,_integrase,_hypothetical_protein,_retrotransposon_proteins,_hypothetical_proteins,_polynuclyotidyl_transferase,_transp_Putative_R-Genes,_collected_from_NCBI_Protein
11156	CCAAAATGGGTAGTTGTTACTTTTCCCTAAAGATGATCACAAAAACACTTCTTGTGAACCTCCATGAAAGCAGCTACAACAAATCAATTAAGAGGCCAGAAAAGCAGATAAAGCTAAGACCCCTTCATTTATTTTCCTTCCTTTCTAATCAAGGTTGCACCATTGCTTGTGGCCTGGAACCCATTTTGGGCACTTGGGGCTGAAGTAGTTTGAGACCACCCTCGAGTTCAAGAGCTCGACAATGGGTGCAAATTTGACACATCTTGGTGTCTTGTACTGGTTGATTGAAGCTCCCAAGCTAATGGCATAATCCATGAGCTTGTCAAAAGTCCCTGCCTCCACAATCTTGATCTCCAGGGGCCCAATGGATTTGTCTGAGACTCGGCCTTGCCGGTAAAC…	50	23	739	786	16.8376	4.07361	4.56497	1.03e-15	3.07e-13	Locus_11156_Transcript_3/3_Confidence_0.000_Length_1997	30945	EST PPN017F04-T7 PPN Prunus persica cDNA clone PPN017F04, mRNA sequence.	XP_002283229	PREDICTED: indole-3-acetic acid-amido synthetase GH3.6 isoform 1 [Vitis vinifera] >gi|147866579|emb|CAN83696.1| hypothetical protein VITISV_013365 [Vitis vinifera]	13203919	EST STRA019JX cold-stressed Fragaria vesca seedlings cDNA library Fragaria vesca cDNA clone STRA019, mRNA sequence.	NA	NA
11178	CCCTTCAGTTGATGTTTTTTGGCCTATTTCGTTCAGCTGGTAAATGCAACTGTCCTCAGTTTCCTCATCAATAATCATTTTCTGTGTATTCTCCTGATCATCAAACTCATCAAGTGTTTCATCCGTTGTGAGAATGAGCTCCGCATTTTGCTTTCCAGTGACCAGTTTTGAAGATTTTTCAACTCCTGCAGTGGTGATACCCTCCACTTCTTGAACTTCACAACATTCCAGAACTCCCTGAACATCCCTCGTTGTAACTTTAGTTTGTTCCAAGGAAGCCAAGAACTCTATTGCAATTGGATTGTCATCTATAAGG	1	0	12	61	48.4108	5.59726	0.105614	6.12e-07	1.6e-05	Locus_11178_Transcript_1/1_Confidence_0.000_Length_316	NA	NA	CBI23675	unnamed protein product [Vitis vinifera]	10400765	EST Pm_3790 Fruits and flowers of Prunus mume cv. Xiyeqing Prunus mume cDNA, mRNA sequence.	NA	NA
11182	GGGGGGTGTAGGGTAGCACACTAGTTTATGAGATACGCCTGCCAGTCATCCATGACCAACGCTCTCCAAAAGCCTTAACGCCCTTTGAAGGTCTTCCACTTGCACAATTCAAATCCCCTGTGGTTGCCCTTGAGGGGTGTAGGGTAGCACACTAGTTTATGAGATACGCCTGCCAGTCATCCATGACCAACGCTCTCCAAAAGCCTTAACGCCCTTTGAAGGTCTTCCACTTGCACAATTCAAATCCCCTGTGGTTGCCCTTGATGAAGCCGTCAGTGAAGCCGTCAGCTTGAACATCGACGGTTTCCTCAACTGACTTGACCTCAGGGATGGGCTGCTCTTGAACATCGACGGTTTCCTCAACTGACTTGACCTCAGGGATGGGCTGCTTTTGCTGGT…	2998	2472	861	99	-7.04738	-2.81709	6.82465	2.65e-05	0.000419905	Locus_11182_Transcript_1/4_Confidence_0.375_Length_476	59056	EST PPL-20-E01 Prunus persica L. leaf tissue, Plum Pox Virus infected Prunus persica cDNA, mRNA sequence.	XP_003634240	PREDICTED: uncharacterized protein LOC100855230 [Vitis vinifera]	11157895	EST EST 2932 Half-Ripe Apricot Fruit Lambda Zap II Library Prunus armeniaca cDNA clone be005c02 3', mRNA sequence.	NA	NA
11190	TGCCCGCCTCCCTTCATCATTTGCTTGAACTCCTTGTAGTTGACCCTTCCATCTCCATCCACATCCACCTTCATGATCATCCTCTTGCAGTCCTCTATAGTCCTCCCCTGCTTAAGCCCGAGCGAGGACAAAACCGACCTCAACTCATCAACGGTGATGAACCCGTCTCCATTTTGATCAAACACATTAAACGCCTCCTTCATGTCTTCATCCTCATCACGCTCATCCATGATAGACTGGTACAACTCTCCAAACTCATCAATGTCGACGCACCCGTCCCCGTTTACGTCAATCTTTTGGATCATGTTGAAGAGCTCCT	6	0	24	60	10.9459	3.45232	0.418085	3.73e-05	0.000562593	Locus_11190_Transcript_1/1_Confidence_0.000_Length_319	14618	EST PU4_plate21_H24 PU4 Prunus persica cDNA similar to similar to calcium-binding protein [Lotus corniculatus var. japonicus], mRNA sequence.	BAI52955	calcium-binding EF-hand protein [Citrullus lanatus subsp. vulgaris]	18716582	EST Mdfrjg3501A15.g2 Apple_EST_Mdfrjg Malus x domestica cDNA 5' similar to emb|CAB63264.3| calcium-binding protein [Lotus japonicus], mRNA sequence.	NA	NA
11196	GTTGCATATTCAAAATCTTGAAGCATCTAGTGACAAGGCTTCAGAAGAGAAAGATATCTTGCCTGTTGTTGATCCAAGCTTGGATAGAGCTTCTATTCTAAATTCCTTTGATAAATTCTCATACTCCCCAATCGAGCAGAACACGGGAGGCTGGAGGACTACAAAATCAAAGCTTAAATTACCCAAAAGACGCTTACTTCATGAAGCAGAGGGTTAACAACAGAAATTGTCTTCGTATCTGATTTTGTTGCACATATCACCCAGGAGATGCCAATGTAG	1	0	7	34	27.2697	4.76923	-0.68735	5.09e-05	0.000738974	Locus_11196_Transcript_1/1_Confidence_0.000_Length_279	NA	NA	XP_002510693	brca1 interacting protein helicase 1 brip1, putative [Ricinus communis] >gi|223551394|gb|EEF52880.1| brca1 interacting protein helicase 1 brip1, putative [Ricinus communis]	11688085	EST M111A12R Fragaria x ananassa var. Carisma green fruit receptacle UMA library M1 Fragaria x ananassa cDNA clone M111A12R, mRNA sequence.	NA	NA
11197	AAAAACTTGCACTAGTTTCCAGAGCATACAGCACAGTTGCCGCACCTGCACTGGCACAAATCTTATTCTAAGACACTGTTTGGTGTGGTGGAGAAGGTAATCGTAGAGGCCTAGAGCAGCTACCAATGAGACCCGGAGGACCACCAGGAGGACCACCCGGACCGCCTGGTCCGCCAGGACCTGGACTGCCTCCTCTCTTCGGTGGCTTTTGTGATTTCATAGGTTCATGTTTGAGTTTTCTGTGCTGCTGCTGGCTGTTACAAGACTGCTTTGGTGGTGGGCCACCATCAGGGCCTCTGGGAACCCCTGGCCCACCAGGGCCTCTAGGACCTCCTGGCCCACCAGGGCCTTCGGCACCTCCTGGTCCACCAGGACCCCCCGGCCCACCAGGACCCCCTG…	9	8	70	89	7.47501	2.90207	1.40929	2.66e-06	5.81e-05	Locus_11197_Transcript_3/3_Confidence_0.000_Length_433	18580	EST PU4_plate54_L17 PU4 Prunus persica cDNA similar to weakly similar to precollagen D [Mytilus edulis], mRNA sequence.	NA	NA	11148129	EST EST 9072 Green Apricot Fruit Lambda Zap II Library Prunus armeniaca cDNA clone bga011j20q 5', mRNA sequence.	NA	NA
112	ACTAGGCTGCTACTCTCGCAGCTAACAATGGCTTCTGCTTCTCTCTCCTCAAGTCTTCTCCAGTCCTCGACAAATCTGAGTGGGTGAAAGGCCAGACTCTTCAGACTCTCCGTCAGCCCTCAGCCCCTCAGCCTCTTCAGTGGTGAGATGCCTCCCCACCACCCCATCCGGTCTCACCATTCGTGCCGGTTCCTACGCTGATGAGCTTGTTAAGACCGCTAAAACTGTTGCATCCCCAGGCCGTGGTATCTTGGCCATGGATGAATCAAATGCAACCTGTGGCAAGCGTCTTGCCTCAATTGGGTTAGAGAACACGGAGGCTAACCGCCAAGCCTACCGTAAACACGGAGGCTAACCGCCAAGCCTACCGTACACTCCTTGTGTCAGCTCCTGGCGTTG…	170283	185063	82466	73068	-2.82647	-1.499	13.0876	0.000609064	0.00606322	Locus_112_Transcript_11/12_Confidence_0.232_Length_1989	58085	EST PPL-13-G11 Prunus persica L. leaf tissue, Plum Pox Virus infected Prunus persica cDNA, mRNA sequence.	XP_003537836	PREDICTED: probable fructose-bisphosphate aldolase 2, chloroplastic-like [Glycine max] >gi|356538696|ref|XP_003537837.1| PREDICTED: probable fructose-bisphosphate aldolase 2, chloroplastic-like [Glycine max]	10398391	EST Pm_1416 Fruits and flowers of Prunus mume cv. Xiyeqing Prunus mume cDNA, mRNA sequence.	NA	NA
11202	GCCCCGTTGGGTGTTTAATGTTTTCATTATATCTAAACAGTGAGTGAACTTGAATCTCAGCGAAGAGCATGGTTGTAGTCGTGGAAGTGAAACTGTTTGTAGATAAAGTGAGCCAACCATTTTGAAGCTGCAAAGGATAGTATAGCCATTGCAACTAGCGTAGTTCTTGCAGCCACTGATAACGCAGCCTGCTTGGTTGCAGCAACAATTCCAACTATTACAAACTTATATTAATGTATATCATAGTTATGAAACCTTGACATGTATATCATAGTTACATTACCCCGTTGGGTGTTTAATGTTTTCATTATATCTAAACAGTGAGTGAACTTGAATCTCAGCGAAGAGCATGGTTGTAGTCGTGGAAGTGAAACTGTTTGTAGATAAAGTGAGCCAACC…	3708	3999	2097	1204	-2.88825	-1.5302	7.55711	0.00091905	0.00856888	Locus_11202_Transcript_1/7_Confidence_0.600_Length_2291	43347	EST PP_LEa0030K19f Peach developing fruit mesocarp Prunus persica cDNA clone PP_LEa0030K19f, mRNA sequence.	XP_002299110	predicted protein [Populus trichocarpa] >gi|222846368|gb|EEE83915.1| predicted protein [Populus trichocarpa]	11153650	EST EST 12341 Half-Ripe Apricot Fruit Lambda Zap II Library Prunus armeniaca cDNA clone bge017j06q 5', mRNA sequence.	NA	NA
11205	ACCCACATTGCTTCAGTTTTCTGCTTGCTTATTCAACACAATCTTTAAATCATACCCTCTCCAATATTCTCAAAACAGAAAACAGAGAAACAGAGATATAGAAGAGAGAGAGACTCACCTTCCATTGTAACACAAGCCACACTCTGATCAAAGTGTCTCTCTCTTTCTCTGTTTTGATCTCTCAATCCAGTTGAGATGAAGAACACCAGCAACACAAAGCTGATCCTTCTCCACCCCTACATCCAGAAACAAGGAACCTCCAACCGCCTCTGGCTTCTAGCCTTCATGTCCATCTTCACACTCGCCTTCCTTCTCACAATCATTTACACAAGCGGCTTGTACGCATACTCATCAACCACAACAACCACCATCTCCGCCGCCACAATAACCACCACAACA…	94	81	226	548	3.57178	1.83664	3.83231	0.000224464	0.00263135	Locus_11205_Transcript_1/2_Confidence_0.444_Length_1143	63347	EST PP_LEc0018E08f Peach shoot Prunus persica cDNA clone PP_LEc0018E08f, mRNA sequence.	XP_003517315	PREDICTED: uncharacterized protein LOC100803555 [Glycine max]	18709644	EST Mdltb7522F16.g1 Apple_EST_Mdltb Malus x domestica cDNA 5' similar to ref|NP_201522.1| hypothetical protein [Arabidopsis thaliana] dbj|BAB10955.1| emb|CAB62301.1 gene_id:K21H1.17 similar to unknown protein [Arabidopsis thaliana] gb|AAO23644.1| At5g67210 [Arabidopsis thaliana], mRNA sequence.	NA	NA
11215	TCTGAGGCCCATTTCAACCTCTTGTGTCAAGTACTCTCTACCTCTTTCTGATCTCCTCAATTAGTTAGTTCTTCAATGCTAGCACAGAGCATTAAATATTGTTCTATTTAGAAGCATCATTACACCCATCACAAAACAAAGGAATATATTTATTTTATGGTGTTGGATTCATGGGGTCTCATTCTGCTTCTTATTGCTGGGGCTTCTTACATTTATTGCAATTGTTCTGTTAGCATCACAATGGAATGTTGGTAACTTGGCATAGCCAATATACCTAGAGAGAGAGAGAGAGAGAGAGAGAGAGAGAGAGAGAAAACAATTTAAGGCACAGTTCACCCAACAACTGCTCAGCTCAGCTGCAATGGAGAGGCTTCAAGGACCCATTGATCCCTGTTTTTT…	80	74	409	1174	8.29827	3.05281	4.66284	2.61e-09	1.41e-07	Locus_11215_Transcript_1/2_Confidence_0.333_Length_950	NA	NA	XP_002267819	PREDICTED: transcription factor bHLH70-like [Vitis vinifera]	18657728	EST 020801AVBC009898HT (AVBC) Royal Gala young shoot Malus x domestica cDNA clone AVBC009898, mRNA sequence.	NA	NA
11227	AAGAGGTTTAATTTCTAGTGTAGGTTTTTAAAAAAGAAAAAGAAAATCTAAATCCTATGTTCTGTTCTGTCCAAAGTTTCAGACAAATGACCAGTTGATGAACATGAAGCAGATGCAGTGAGCAGTTTCTTCTTCATTCAACACCTTCCATGCCACTGCCCTCTCATAGGAGATTGGCCTTCCCATGCTTGACATGCATATGCCACCTTGAAGACACATAAAACCCTGCTGCATTATCTGTGGGAACTCAGAGAATAGGGTCTTCCTTCCATTGTCATCAAAAATCTTTTCCAGTGTAATATCCTGAAGTGCAACTAACGTCGTCTCGAGCATGTCAAGGCCAGCCTGGTTTGCGAATGTGAAAACTGGCAATGCCTTCAAAGAGCAGCATAAGATAGC…	75	71	181	404	3.23538	1.69393	3.46478	0.000726428	0.00706605	Locus_11227_Transcript_3/4_Confidence_0.400_Length_1203	33274	EST PPN038F07-T7 PPN Prunus persica cDNA clone PPN038F07, mRNA sequence.	AFH56718	class III HD-Zip protein 8 [Prunus persica]	18427724	EST Mdfr3015m15.y1 Mdfr Malus x domestica cDNA clone Mdfr3015m15 5' similar to TR:Q9ZU11 Q9ZU11 F5F19.21 PROTEIN, mRNA sequence.	NA	NA
11230	AGAGTGGCTAAGAAGTATACAGAGGTCAAAAAACAAGTAACTCAAGAAGCAAACACAAAACTCATCACTTTCCATGGAGATATGCCTTACCCCTCATGTGAAATCATTGAAAAGCTAGAGTCACTTGATGAAGAGGATGTTGTAGGATCAGGAGGATTTGGCACGGTATACCGAATGGTCATGAATGACTGTGGAACATTTGCAGTTAAAAGAATTGATAGAAGTCGGGAAGGATGTGATCAAGTTTTTGAGAGGGAGTTGGAGATCTTGGGCAGTATTAAGCACATAAATCTAGTTAACCTGCGAGGCTACTGCAGGCTCCCGACGTCAAAACTTCTCATATATGATTATCTAGCTATGGGAAGCTTAGATGGTTTCTTGCATGAACAAGGGCTGGAA…	3	3	17	95	14.5826	3.86618	0.777374	7.31e-06	0.000138145	Locus_11230_Transcript_1/2_Confidence_0.333_Length_550	NA	NA	ABK93925	unknown [Populus trichocarpa]	18428500	EST Mdfr3021g07.y2 Mdfr Malus x domestica cDNA clone Mdfr3021g07 5' similar to TR:Q9ZQN5 Q9ZQN5 PUTATIVE RECEPTOR PROTEIN KINASE, mRNA sequence.	8438	53103_UCRCS08_35D03_b_Parent_Washington_Navel_Orange_Callus_cDNA_Library_UCRCS08-2_Citrus_sinensis_cDNA_clone_UCRCS08-35D03-H5-1-4.b,_mRNA_sequence__Putative_R-Genes,_predicted_from_NCBI_UniGene
11240	GGGTGACGCTTGTGGCATGAGCTCTGACAGTCGAATTCTTTCACTGCTTATTTTGTTCTTGTACTTCAAATCCTGCAATTCTCTATCCATCGAAGTAACCTTGTTCTTGATTTGCTCGAGTGCCTCTTCAGCAACGGATGGGTTTATGTGGGTTGATGGTTTTGTTATTCCAGCAGCCTTCAAAACACTAGTACACAGGCCTAACAATTTCTGTGCTAATTGCAATTTCTCCTCCTCAGTTTCCTTCAGTTTGGCACTCAATCGTTGCTCTTCATCAAAATCAACATAAGGATTCCTCCCACAGGAAGCACGAAAGCGAGCAAGCTCTTCCTTGACACGTGAAAGAATAACTTCTGTCCGCCGGAGCTTAGTGCTTAGTTCTTCATTCTGAACTTTTAG…	1	4	18	137	24.0284	4.58667	1.19545	6.06e-07	1.59e-05	Locus_11240_Transcript_1/1_Confidence_0.000_Length_578	NA	NA	XP_002521833	ATP binding protein, putative [Ricinus communis] >gi|223538871|gb|EEF40469.1| ATP binding protein, putative [Ricinus communis]	18642838	EST 000428AFBC006372HT (AFBC) Royal Gala pre-opened floral bud Malus x domestica cDNA clone AFBC006372, mRNA sequence.	NA	NA
11243	ATTTTCTTCTAGAACTCGAGGGGTTTTAATCCATTTTTCCTTATTTTTTTTCAATTTTTTTTTTTTTGGGTTCCTCAAACTCATTGAGACCTCCAAGACTTGGCCATTTCAAATCCATTCTGGCCATAATGATAATCCTGAATAGTTTGGTTAATTTCATCCTGTGAGTTCATCACAAAAGGCCCATGCTGAACCACTGGTTCATTGATGGGTTGCCCTCCCACCAACACAAATCTCAACGGCTCTGATGACTTGTTGCAGACACTTAGACCATCTCCAGGACCCAAAACAAGCACATGATGAGCTGATGCATGCGTTGAGCCAAACACACCTTCTCCTTCAATTATGTATACAAAGGAAGTCCAGCTTTCTGGTATGCTTTGATGAAGTTGAGCTTTG…	70	48	243	315	3.81704	1.93245	3.36087	6.37e-05	0.000897514	Locus_11243_Transcript_4/4_Confidence_0.000_Length_1338	1730	EST PU1_plate41_O16 PU1 Prunus persica cDNA similar to similar to Pirin-like protein, mRNA sequence.	XP_002320452	predicted protein [Populus trichocarpa] >gi|222861225|gb|EEE98767.1| predicted protein [Populus trichocarpa]	18600756	EST 010604AAWA004247HT (AAWA) Royal Gala 59 DAFB seeds Malus x domestica cDNA clone AAWA004247, mRNA sequence.	NA	NA
11245	CTTCCCCCCAAGTCCCAAATCGATTTCACTCAAAATTCAGTCTTAACAATCCAAGGTCTGAACGTCACACTGCTATCTCCGACCGTCGGCTCTATCAGATCGACGGCTGAGAACGGGACCTGATTAATGGCTTCTCGCAACCAGAATAGAGCTCCTCGGAGTCCTTTTACTAAAAAGAGTAGTGCTGATGAAGTTCCCGTAGACAAGCGCAGGAGGATTGAAACAAGAAAAACAGACGCACAAGGTAGCATGGGCCGCCCACGACCGCCACTTTCTGTTAGACAAGAGGCAGCACCTACTAGTGACATAGGCAGCACAGAGGGTTCTGAATGTGCCAGTGTTGAGTTCACGAAGGAAGAAGTTGAGGCATTGTTGAATGAGAAGCTAAAAGTGAAGAAG…	3	3	49	317	47.5725	5.57205	2.39859	3.98e-11	3.54e-09	Locus_11245_Transcript_2/2_Confidence_0.000_Length_618	NA	NA	CBI33223	unnamed protein product [Vitis vinifera]	15642783	EST W_W7_H01_15 W Rosa lucieae cDNA clone W7H01, mRNA sequence.	NA	NA
11308	GAGCGTGTGGTTCTTGTGCACCTTTTGATTCAGAGAAAAGAAAATAATGGCAGGACCTCAGTGCTGCTCACACCCACCAGTCCTCAACCCATCCAGTGGCTCCGGCCATGCTGAGAAGTTTGGTGGTCTCGACTCATATGTCACAGGCTCCCCTCACTCCAAGCTTGCCATTCTTTTCCTCTCTGACATTTTTGGATTTCAAGCTCCAAAGTTAAGGAAGTTTGCAGACAAAGTTGCAGCTGCTGGGTACTTTGTTGTGGTCCCTGACTTCTTCTATGGAGATCCTTTTGTAGTCGCAGATGATGGCTCCTTTGACCGCCTACCTGTTTGGTTAAAAGATCATAGTCCGGAGAAGGGATTTGAAGATGCAAAGCTAGTAATTGAAGCTTTAAAAAGTAA…	10	9	362	97	19.3118	4.27141	2.87453	4.06e-10	2.86e-08	Locus_11308_Transcript_1/1_Confidence_0.000_Length_891	27716	EST PPN033B03-T7 PPN Prunus persica cDNA clone PPN033B03, mRNA sequence.	XP_002312740	predicted protein [Populus trichocarpa] >gi|222852560|gb|EEE90107.1| predicted protein [Populus trichocarpa]	11156950	EST EST 1987 Half-Ripe Apricot Fruit Lambda Zap II Library Prunus armeniaca cDNA clone be001f21 3', mRNA sequence.	NA	NA
11316	CAATCGGTAACTCCCCTCGTTTCCATCGACAAACTCAACTCTTGATATCTTCCCTCGGACCTTCCCACCTTCTTCTTCTCATTACTCACACTCTTTTTCTCTCCCTTTCTGCTTTCTCGCTCCACAGCTCTTGGGGTCCCCAAACACTTTCCTTCTTCTTCATTCATTCATTCTGATCCTGTTCTGAGACAATTGAGAAAGGTCTCTTTGTTTTCAAAATGGATGCCACAATGCCCATTTGCAAGATTGTCACTCCAACTCCTGGCTTATTTTTTGGGAGAACTAAAGAGATCCAGAGTTCCCAATGCAGCTTTATGGTGGGAAATAAAGTCAACTTTTTAAGGCAGAGAGCTCGGGGTGCTCAAGTTACTTTCAAATCCAGGAAGCATGGGGGAGCTC…	177	168	383	903	3.01172	1.59059	4.62246	0.000697242	0.00682119	Locus_11316_Transcript_7/7_Confidence_0.000_Length_1587	34106	EST PPN032F10-T7 PPN Prunus persica cDNA clone PPN032F10, mRNA sequence.	XP_002308127	predicted protein [Populus trichocarpa] >gi|290463112|sp|B9HBA8.1|ACCC1_POPTR RecName: Full=Biotin carboxylase 1, chloroplastic; AltName: Full=Acetyl-CoA carboxylase subunit A 1; Short=ACC; Flags: Precursor >gi|222854103|gb|EEE91650.1| predicted protein [Populus trichocarpa]	18597855	EST 061124ABCA003160CT (ABCA) Royal Gala fruit stored at 0.5 degrees C for 24 hours Malus x domestica cDNA clone ABCAA00316, mRNA sequence.	NA	NA
11326	ATAATGCTACAGTGGAATTCTACTGGGCTCCATTTCTGGTGGAGTCAAATTCAGATGATCCCACAATGCACAGCATATTGAATCGTATAATCATGCCCAAATCAATCAACAAGCATGGAGAAAACTGGAAGGGTGTGGATTTCCTCATCTTCAACACATACATTTGGTGGATGAACACCTTCAAAATGAAAGTTCTACGAGGATCGTTCGATCAAGGGGCCACGGAGTTTGATGAGATCGAACGGCCTGTAGCGTATCGGAAGGTTATGAGGACATGGGCTAAATGGGTGGACAAGAACATTGACCCTAATCGGACCACTGTCTTCTTCACCAGCATGTCTCCTCTCCACATCAAGAGTTTGGATTGGGACAACCCAGATGGCATAAAATGTGCAAAAG…	37	12	100	197	4.88168	2.28738	2.37231	0.000118933	0.00152937	Locus_11326_Transcript_2/2_Confidence_0.000_Length_655	NA	NA	CBI25464	unnamed protein product [Vitis vinifera]	13197480	EST JS7AL38JG Salt and heat stressed Fragaria vesca (strain Hawaii-4) cDNA library Fragaria vesca cDNA clone JS7AL38, mRNA sequence.	NA	NA
11332	TGCGTAAGGGTTAGGGTTTTGGAAGAGGAAGAAGAAGAAGAGCATGCCAAAGTGGATGTCTTGAAATATGTTTTCGGGTTTGTTGAAATCGCAGTGGTGAAATGCGCCATTGAGCTCGGGATAGCTGATACAATTGAAAGCCATGGAAGCCCCATGACACTCTTAGAGCTCTCATCTGCTCTAAGTTGTGATCCTTCTCCCCTTTACCGCATCATGAGGGTACTTGTCCACCTCAAAATATTCAAAGAGAAACCAGCAACCCAATTAGGCCCCAAAGTTTTTGCACAAACACCTTTGTCCAAATGGCTATTGAAATCCGGAGAAAACAGCATGGCTGCTTTAATTTTGCT	0	1	12	74	56.9994	5.83287	0.328751	2.37e-07	7.06e-06	Locus_11332_Transcript_1/1_Confidence_0.000_Length_350	54080	EST AJ873148 Prunus persica fruit mesocarp plus epidermis 30 days after bloom Prunus persica cDNA clone PR0110D12, mRNA sequence.	XP_002312933	flavonoid o-methyltransferase predicted protein [Populus trichocarpa] >gi|222849341|gb|EEE86888.1| flavonoid o-methyltransferase predicted protein [Populus trichocarpa]	10397744	EST Pm_0769 Fruits and flowers of Prunus mume cv. Xiyeqing Prunus mume cDNA, mRNA sequence.	NA	NA
11346	AACAGTGATTAAGTATACATAAGTACATGTTCGAGATGATGAACATCGTTTATAGGCAAGAAGAATAACTGTAATTCAATCAATCCTTTTTTTTATTTTCTTTCTGTAGGAATGATTACTTAATCACTGTTGATTTTGTATACATAAGTACATGTTCGAGATGATGAACATCGTTTATAGGTATAATGTCATTTCACTGTTGATTTTGTATACATAAGTACATGTTCGAGATGATGAACATCGTTTATAGGTATAAATCGTTTATAGGTATAATGTCATTTGCTGTGTCATTTGCTCATCTGATAATGAGAATGCCTTGGCCACCAATGCTTCTCAAAGTTTAATCTGATAATGAGAATGCCTTGGCCACCAATGCTTCTCAAAGTTTAGGAACAATAA…	6613	6409	1626	617	-7.1816	-2.8443	8.07018	4.51e-08	1.7e-06	Locus_11346_Transcript_8/11_Confidence_0.474_Length_1648	59557	EST PPL-24-H09 Prunus persica L. leaf tissue, Plum Pox Virus infected Prunus persica cDNA, mRNA sequence.	XP_002282438	PREDICTED: uncharacterized protein LOC100267696 [Vitis vinifera] >gi|302143482|emb|CBI22043.3| unnamed protein product [Vitis vinifera]	5620847	EST FN702664 WZOAQRAR Quercus robur cDNA clone WZ0AQRAR7YB23NM1, mRNA sequence.	NA	NA
11354	CGAGTACATTGGATCCATGGTTTGTGTCCACGGCATTGTCACCAAATGTTCTCTTGTGAGGCCAAAAGTTGTTAAAAGTGTTCACTTCTGCCCTACAACTGGAAACTTCACCACTCGTGAATACCGAGACATTACATCCAATATGGGTTTGCCTACAGGATCCGTTTATCCAACAAGGGATGAAAATGGTAACTTATTGGTGACTGAGTATGGATTATGCAAATACAAAGATCATCAAACTTTATCAATGCAAGAAGTTCCTGAGAATTCCGCGCCTGGTCAGCTTCCCCGAACGGTAGATGTCATAGTTGAGGACGACCTGGTTGATGCATGCAAACCTGGAGACCGTGTGGCAATTGTAGGGATATACAAAGCTCTTCCTGGTAAAAGCAAGGGAAG…	2	2	37	243	53.6408	5.74526	2.01142	1.61e-10	1.25e-08	Locus_11354_Transcript_2/3_Confidence_0.200_Length_760	NA	NA	XP_003608493	DNA replication licensing factor MCM3-like protein [Medicago truncatula] >gi|355509548|gb|AES90690.1| DNA replication licensing factor MCM3-like protein [Medicago truncatula]	7613488	EST UFL_279_62 Cotton fiber 0-10 day post anthesis Gossypium hirsutum cDNA, mRNA sequence.	NA	NA
11357	AAACAAGATTCAGAAGATTTTGCCCCACTGGTTTGGACTTTGGTGTCTAACTCTCTTTGCTCTCAAGTTCTCAACTTCAGTGGTCACCATGAACATCTTCAAGAAGAAGACCTCCCCCAAAGAGGCTCTGAGGACAAGCAAAAGAGAAATGAGTGTTGCTACCAGAGGTATTGAACGTGAGATCGCATCTCTTCAATTGGAGGAAAAGAAATTGGTGGCGGAGATCAAGAAAACGGCTAAAACTGGAAATGAGGCTGCCACCAAAATCCTGGCTCGTCAACTCGTTAGGCTACGCCAACAAATTACTAACTTGCAAGGAAGTCGTGCCCAAATAAGAGGTGTAGCTACCCATACACAGGCATTATACGCAAGCACTTCTATTTCCACAGGCATGAAAGG…	9	13	63	409	17.1777	4.10247	2.8163	1.64e-08	7.01e-07	Locus_11357_Transcript_1/3_Confidence_0.400_Length_496	59077	EST PPL-20-F11 Prunus persica L. leaf tissue, Plum Pox Virus infected Prunus persica cDNA, mRNA sequence.	XP_002277559	PREDICTED: vacuolar protein sorting-associated protein 2 homolog 2-like [Vitis vinifera]	18431343	EST Mdfrt3066f07.y1 Mdfrt Malus x domestica cDNA clone Mdfrt3066f07 5' similar to TR:Q9ZWB5 Q9ZWB5 F21M11.12 PROTEIN, mRNA sequence.	NA	NA
11370	CCCACGGATAATAAATCCATAGCTCTAGGCCTAAACAAAGTCCTAAGCTTTTTCTTCTCCTCCTTCTTCTTTCTTGTTCGACTTTTTTCTTTTGTGTGTGTAATGGAGGATGCTGAGTGGGTTCTGGTGAGGAAGCCTGCAGAGAAGGACCTGTGGGCCCCAAGTTTAGTGGAGGAGGAGAGTTCTAAGCCTTTGAAGGTTACGTTTTCTGGGCCTGCCAAGCATTGGACTGATGCTATTCCAATCGGGAATGGGAGGCTTGGAGCCATGGTGTGGGGTGGTGTGGCATCTGAAAAACTCCAACTCAATGAGGACACACTCTGGACAGGAACTCCTGGAAACTATACCAACCCAAAGGCTCCAGAGGCACTCACAGAGGTTTACCAACTATTGGGCGAC…	40	34	101	231	3.61859	1.85543	2.61276	0.000708511	0.0069165	Locus_11370_Transcript_3/3_Confidence_0.000_Length_1111	NA	NA	XP_002270199	PREDICTED: alpha-L-fucosidase 2-like [Vitis vinifera]	2498146	EST FR617692 WZOAFSAA Fagus sylvatica cDNA clone WZ0AFSAA24YP12FM1, mRNA sequence.	NA	NA
11381	AAATGAAGCACAGCTAATTCGAGAAATTCCTCAAAGGCTTTCCGAATGTGCGGCAACTTGCAAAGATATTTATGTCGATGTTTTATCAAAGAGTCAGAGCTTTATACCCGATGAGAAAACTTCTGCGGCAAAATTGGTCTCAAGCATAAGTGAAATTGGCACAAGCCTTTTTACGACTCTAGAAACCCATTTCTCAGTGGCATTTGGTGAAGGCCAAAGATCATTTTCCGAGACTAGTTTTCTGATCCAAGAACAGCGAGAAGTGCTATCTGAGAGGTTGAACAGCACAATTAAATTATTGGTATCATCAGAAAGACCAAGCATTGAAAATGAACAAGTAAGGACTTCACTATGCAGCTGTGAACACAAGGGCTGTGCAACCGGAGGAGAAAATGCATG…	7	8	20	146	8.82872	3.1422	1.39134	6.2e-05	0.000876474	Locus_11381_Transcript_1/4_Confidence_0.500_Length_745	NA	NA	CBI19369	unnamed protein product [Vitis vinifera]	17690002	EST CMSMEa0002K23f CMSMEa Castanea mollissima cDNA, mRNA sequence.	NA	NA
11387	CTCTCTCCAACTGGGTAAATGAATTCTCAAGGTTCACCCCTTCAATAAAGGCTATAGTCTACCATGGGGACAAGAAACAGAGGGATGAGATGCGAAGGAAGCACATGCCTAGAGCAATTGGCCCTAACTTCCCTATAATTGTTACTTCATATGAAGTTGCAATGGCTGATGCAAGAAGATTTTTGAGACATTACAAGTGGAAATATCTTGTGGTTGATGAAGGACACAGATTGAAAAACTCAAAGTGCAAGTTACTGCAG	1	0	6	63	45.7681	5.51627	0.00846909	5.73e-06	0.000112514	Locus_11387_Transcript_1/1_Confidence_0.000_Length_260	NA	NA	XP_002310223	chromatin remodeling complex subunit [Populus trichocarpa] >gi|222853126|gb|EEE90673.1| chromatin remodeling complex subunit [Populus trichocarpa]	18443575	EST Mdlr7008G24.g1 Apple_EST_Mdlr Malus x domestica cDNA similar to ref|NP_201476.1| SNF2 domain/helicase domain-containing protein [Arabidopsis thaliana] gb|AAD28303.1|AF143940_1 SWI2/SNF2-like protein [Arabidopsis thaliana] dbj|BAA97281.1| SWI2/SNF2-like p, mRNA sequence.	NA	NA
11396	CTCTGAGAGAGTGTGTGAGTGGAGGGGTTGTGATTAAATTATATTGTTGGGCTAGTCATTGATTCCTACTTTGAGTTTGCACTTTGCAATGAATCCCTTGACCTTACTTGTTTTGGAGGGAACAGGGATAACACAGTGCTGCTGCTAATTATCTTCAACTCAATTTCTCTGGAAGTTTGTGTTTTTCTTCTTCACTGCCTAAGCCTTGTCTGTGTGTCTGTGTGTGTCTCTCTCTCTCTCGTCTCTAGGAAAGGAGGAGATTAGAGAAGAAGACAGAGTTGTTGTTGTGGTGGTTATGGAGTGGGACTTTAAGGACTTTGCTTGTTGGGATTCAACTGATGAGCTGGAGTTGGAGTTGGAGTTGGAGTTGGAATTGGAGCAGCAAAAACAGGAACAAGA…	2614	2185	886	1259	-2.76762	-1.46865	6.87743	0.000606005	0.0060394	Locus_11396_Transcript_4/5_Confidence_0.455_Length_1799	35865	EST PP_LEa0005C13f Peach developing fruit mesocarp Prunus persica cDNA clone PP_LEa0005C13f, mRNA sequence.	XP_003553944	PREDICTED: squamosa promoter-binding-like protein 16-like [Glycine max]	10398480	EST Pm_1505 Fruits and flowers of Prunus mume cv. Xiyeqing Prunus mume cDNA, mRNA sequence.	NA	NA
11398	AAAAATTATAATATTATTATGATTTTATGAGTGATTATAATCAGTCACACCAACAGCAGGTCGTGCCCCATTATAGTCTCTCATTAATAAATTTAAAAACAAAAATAAATAAATGATAAAACAAAAAGACAGCCTCATTACCATTTACCACCACCGCTGCAGAAACCGTTAAGTTGAATAGCAACCGTCGATCGGAAAGGCGATTGATCACCGTGAGCATGGAGGTCCGACCCAATCCAACGGCCGACAACTCGTCGGTCGCGCAGCCCCAGCGTCAGCGCCAAACACCCGCAACTACTCAGAAAAAGCCCCCTGCTTCTCCCATCCCCGTCGACACCACCTCCGTTTCACAAAGGCTTCAGAAGGAGTTGATGTCTCTGATGATGAGTGGAGGAGATC…	3046	3060	812	336	-6.57877	-2.71782	6.99359	7.72e-08	2.7e-06	Locus_11398_Transcript_8/18_Confidence_0.400_Length_1324	5958	EST PU2_plate46_H10 PU2 Prunus persica cDNA similar to similar to ubiquitin-conjugating enzyme 20 (UBC20) [Arabidopsis thaliana], mRNA sequence.	XP_002533247	ubiquitin-conjugating enzyme E2 C, putative [Ricinus communis] >gi|223526927|gb|EEF29132.1| ubiquitin-conjugating enzyme E2 C, putative [Ricinus communis]	18692732	EST Mdrtb1018O05.g1 Apple_EST_Mdrtb Malus x domestica cDNA 5' similar to ref|NP_564572.1| ubiquitin-conjugating enzyme (UBC20) [Arabidopsis thaliana] gb|AAM96887.1| ubiquitin-conjugating enzyme [Arabidopsis thaliana] gb|AAO64790.1| At1g50490 [Arabidopsis thaliana], mRNA sequence.	NA	NA
11404	CGCGGAAGAATTAGGAAGGGGTTCTTTTGGGGTAGTTTACAAAGGAATAATACAAAATGGTTCTCAAGTCCAAGTGGCAGTGAAGAAGCTACACTGCGTGATACAAGATGGTGATAAGGAATTCAAGACAGAAGTGAATGTAATTGGGAAGACACATCACAAGAATCTGGTACGTCTGCTCGGATATTGTGACGAGGGACAACAACGTTTACTAGTATATGAACTCTTGAGCAATGGCACATTAGCAAGCTTCCTTTTTGCTGATGTCAAACCAAGTTGGGGGCAACGAATCGAAATTGCTTATGGAATTGCCAAAGGACTTGAGTACTTGCATGAAGAGTGCAGCACCCCAATCATCCATTGCGATATAAAGCCTCAGAACATACTTCTTGACGATTA…	2	6	50	39	8.7753	3.13345	0.570528	1.62e-05	0.000277538	Locus_11404_Transcript_1/1_Confidence_0.000_Length_418	NA	NA	ABV30771	kinase-like protein [Prunus cerasus var. caproniana]	18718788	EST Mdfrjg3507E17.g1 Apple_EST_Mdfrjg Malus x domestica cDNA 5' similar to pir|S27754 S-receptor kinase (EC 2.7.1.-) homolog 2 precursor - Arabidopsis thaliana gb|AAA32857.1| receptor-like protein kinase, mRNA sequence.	8760	53425_GM89022B2E07.r1_Gm-r1089_Glycine_max_cDNA_clone_GM89022B2E07_3,_mRNA_sequence__Putative_R-Genes,_predicted_from_NCBI_UniGene
11419	GTCACATTCAAGCCGAAAATTTGATTTAATACGTTCTAAACAATAGAAACTTTGGGATGACATTGATACTAGAGAAACTAAGGAATTTTCCGGGATGACACAGAAAAACTTGTAACCTGGATTGCTCTAATGTGTTCCTTCCACGGTTTTAATTGTTTGAAGTGGTATCGATTTATTATTTGAATATGCCTGCAGCTCGACATAATACTTGGCCAACCATCCTTTAATAATCTTCACCTCAACTTTCCGCTGATTCACCAACCAGTCTGGATCAGTAGTATTTGCACCAACTATATCCAAGCAATGAGACCCATTTTTTGTATAGACTGCAACGACCGTGTTTGAAGTGGTATCGATTTATTATTTGAATATGCCTGCAGCTCGACATAATACTTGGCC…	6647	5985	1148	468	-9.66903	-3.27337	7.97798	3.12e-10	2.27e-08	Locus_11419_Transcript_16/16_Confidence_0.212_Length_2789	64378	EST PP_LEc0022A08f Peach shoot Prunus persica cDNA clone PP_LEc0022A08f, mRNA sequence.	XP_002299660	predicted protein [Populus trichocarpa] >gi|222846918|gb|EEE84465.1| predicted protein [Populus trichocarpa]	18417330	EST Mddb5027f08.y1 Mddb Malus x domestica cDNA clone Mddb5027f08 5' similar to TR:Q9SKJ2 Q9SKJ2 PUTATIVE PROLYLCARBOXYPEPTIDASE, mRNA sequence.	NA	NA
11428	TGTCTCAAGTGCCACACAGACAGCTACTAGTTCAGCGAGACGAACAGTATACAAGTCAGAAGCAAGTCAAGATGATACCATAGAAGTTGGGCCAGGAAACTTGAAACTTATTTATTCTGGAAATAAAGGGAAACTTACTCAATACTTTAACAGTAGAAGCTCGGTCAAAGAGTCGATAGAACAATCATTCAGCTACTACGCTGGAGATGATGGAAGTGTGGATGCACAGGCTGATGGAGCATACATCTTCCGCCCTAATGGTACATATCCCATCCAGTCTGAAGGACAGGTTCATTTAACTGTTCTGAGGGGACCATTGCTAGATGAAGTACATCAGAGGATCAACTCTTGGATATATCAGGTCACTAGAGTGTACAAGGAAAAAGAGCATGCTGAGAT…	4	3	42	48	10.102	3.33657	0.557064	4.65e-06	9.39e-05	Locus_11428_Transcript_1/1_Confidence_0.000_Length_454	NA	NA	XP_002511094	lysosomal alpha-mannosidase, putative [Ricinus communis] >gi|223550209|gb|EEF51696.1| lysosomal alpha-mannosidase, putative [Ricinus communis]	2485813	EST FR605359 WZOAFSCA Fagus sylvatica cDNA clone WZ0AFSCA2YB12FM1, mRNA sequence.	NA	NA
11442	CTCCAGACCTTTCTACCTATAATGCTGTTTTGGCAGCACTGGCTCGAGGTGGGCTTTGGCAACAGTCTGAGAAAATACTTGCTGAAATGCAGAATAGTCAGTGCAAACCCAATGAGCTTACATATAGTTCTCTGCTCCATGCTTATGCCAATGGCAAAGAAATGGAGCTCATGCATGTTCTTGCTGAAGAAATATACTCTGGTGTGATTGAACCCCATGTTGTGCTCTTAAAGACGCTTGTTCTAGTTTTTAGTAAAAGTGACCTTTTGATGGAAACAGAACATGCCTTCTTGGAGCTGAGAAGAAAAGGGTTTTCACCTGACATAACTACCTTGAATGCGATGCTATCAATATATGGCCGGAGGCAGATGTTTATGAAGACAAGTGAGATTTTGAAAT…	207	224	93	87	-2.95925	-1.56523	3.37732	0.000913225	0.00853211	Locus_11442_Transcript_2/4_Confidence_0.400_Length_878	NA	NA	CBI22491	unnamed protein product [Vitis vinifera]	20890296	EST WIN059.C21_J11 Cab Sauv flower, leaf and root normalized (WIN05) Vitis vinifera cDNA clone WIN059_J11 3', mRNA sequence.	NA	NA
11447	ATAATAACATATTTATAATAATTAAATAATAAAAAAACTCAATTTATTAATAACTCAATCAAAATAAAATACAATTATCCTCAAGAACAAAATGTTTGTTATGCTTAATATATTTAGTTTGATCTGTCTTAATTCCGCTCTTTATTCAAGTAGTTTTTTCGTCGCCAAATTGCCCGAGGCCTACGCTTTTTTAAATCCAATCGTAGATGTTATGCCAGTAATACCCCTGTTTTTTTTTCTGTTAGCCTTTGTTTGGCAAGCTGCTGTAAGTTTTCGATGATATCTTTTGTCTAGACAAATTCATGATTTATTGAAAAAAAAAACTCTAAGAATTGATAAGACCAGATAAGTCTTACACCCTCAATTCAAATATTGAAATTCTTGTACAACCGCGACAAA…	1796	3090	845	991	-3.29196	-1.71894	6.84835	0.000113974	0.00147773	Locus_11447_Transcript_2/2_Confidence_0.250_Length_1192	66506	EST PP_LEc0018F10f Peach shoot Prunus persica cDNA clone PP_LEc0018F10f, mRNA sequence.	YP_004021648	photosystem II protein K [Prunus persica] >gi|309321417|gb|ADO64958.1| photosystem II protein K [Prunus persica]	18491933	EST 020807AAPA005342HT (AAPA) Royal Gala 24 DAFB fruit Malus x domestica cDNA clone AAPA005342, mRNA sequence.	NA	NA
11461	CCGCTACTCCACAGGATGACTCCAACAATGAAGAATCAGATTCACCACAAACCGCTACTCCACAGGATGACTCCAAGAAGAAGAAAATCAGACCAACAAGATTAAACCATTCAATCAACCCGAAAAAGAAGAAGAAAATCAGACCAACAAGATTAAACCTACTGGCCAACATACTGGCCAACAGAATGTTAAAACGCTCTCATTCATCTGATCAGCAAAAACGTCCCCAGAAAAACAGAACACGATTCATCTGATCAGCAAAAACGTCCCCAGAAAAACAGAACACGCTCATCAGCATCAGCAACATCATCACCAGGCTATGCTTCAGCAGAAGCAGCAGCGAGAAAGCTACAAAAATCCATAAGCTGCAGGAGCTTGGGGGAGCTGGAGCTCGAAGAA…	2431	2272	942	449	-4.18216	-2.06425	6.72307	1.83e-05	0.000307841	Locus_11461_Transcript_1/7_Confidence_0.286_Length_1096	40014	EST PP_LEa0018P21f Peach developing fruit mesocarp Prunus persica cDNA clone PP_LEa0018P21f, mRNA sequence.	XP_002326344	predicted protein [Populus trichocarpa] >gi|222833537|gb|EEE72014.1| predicted protein [Populus trichocarpa]	18439325	EST Mdlr7010J16.g1 Apple_EST_Mdlr Malus x domestica cDNA, mRNA sequence.	NA	NA
11473	CGAATATGCTCGAACGTCTCGGCTAACTGAAAAATCTGATGTGTATAGCTTTGGGGTTGTGCTTCTTGAGCTACTAACTGGGAAAAAGGCTGTGGACAAGGAATCCAACTTGCATCAATTGATATTGTCCAAGGCGGATACAAATACCGTAATGGAGACTGTTGACCCAGAGGTCTCTGTTACTTGCATGGATTTATCGCATGTCAGGAAGACCTTCCAACTTGCTCTGCTGTGCCTCAAGCGAAACCCTATTGAGAGGCCAACCATGCATGAGGTTGCACGGGTTTTAGTCTCCCTCCTTCCTGCACCTCCCACAAAACATTGTTCTGTTTCGAAGGGCATTGACTATGCTAAATTTGCGGTTGACAAGGGACAACAGCAGCCAAAATTGCAGCAGCA…	10	6	26	97	6.1421	2.61873	1.04213	0.000239287	0.00277812	Locus_11473_Transcript_1/1_Confidence_0.000_Length_455	NA	NA	CAN79933	hypothetical protein VITISV_008329 [Vitis vinifera]	18549358	EST 000603AEPA006739HT (AEPA) Pinkie expanding leaf Malus x domestica cDNA clone AEPA006739, mRNA sequence.	10372	55037_000603AEPA006739HT_(AEPA)_Pinkie_expanding_leaf_Malus_x_domestica_cDNA_clone_AEPA006739,_mRNA_sequence__Putative_R-Genes,_predicted_from_NCBI_UniGene
11476	TTTGTTGCCGGAAAAGGCAGCAATTATTGTCGAGGCAAGCTGAGCCCAACTATCATGGAGTGGTGATGCTCCCACACTTGAAGTGGCGAGGCACCCTCCTACCACACCCTTCAATGAGGCGGACGGCGCGGTTGATGTCGTGAATGGTGGCTGCAACCTTGGGGGTGATGACAGGGCATATGCATTCAGTATGGCTGACCCTTGCGCGTTCGCAACACTGTGGGGTTGGAAGCTTACCAAACACCACCGGCATGCATGCAGTAACCGCAAGCGCCCTCTCCTCATGGCACTGGGCAGCACTTGGGGCTGCACCACCCATTTTGATCACCTCCCCCATGCCAAGAACAACCACAAGAACTAATAAGAGCCCGAAAGCAGACGATGGCCTTCCTCCCTTCA…	17	12	126	107	6.45238	2.68983	1.99562	2.84e-06	6.13e-05	Locus_11476_Transcript_2/2_Confidence_0.000_Length_441	NA	NA	XP_003631456	PREDICTED: uncharacterized protein LOC100853134 [Vitis vinifera]	5622745	EST FN704562 WZOAQRAR Quercus robur cDNA clone WZ0AQRAR11YF05CM1, mRNA sequence.	NA	NA
11480	CAGAGATCTAAAGCTACCTGGATTCGTACCTGGGTTTCTCTCACAGTCCACCATTGTTGGGGTCTATGGCCTCTCTTCCCTCCTCGTCGTTTTGCTTACGTGGCTCTTCTCCGGGCGGTCTCCAAAAAAATCAAAAATTGATAGATGGCTAATGTGTTGGTGGGCCTTCACGGGCCTCACCCACATGGTACTTGAAGGCTATTTTGCCTTCTCGCCCGAGTTTTACAAGGATAAGACTGCTTGTTACCTTGCTGAAGTTTGGAAAGAGTACAGCAAAGGTGATTCAAGATATGCAGCTCGGGATGCAGGTGTTGTTGCTGTTGAAGGACTAACTGCAGTTTTAGAAGGTCCAGCTTGCTCGGGATGCAGGTGTTGTTGCTGTTGAAGGACTAACTGCAG…	103	94	250	513	3.12827	1.64537	3.8612	0.000586508	0.00589695	Locus_11480_Transcript_1/2_Confidence_0.333_Length_812	46959	EST AJ822368 S4 Prunus persica cDNA clone S418N16, mRNA sequence.	XP_002285453	PREDICTED: probable 3-beta-hydroxysteroid-Delta(8),Delta(7)-isomerase isoform 2 [Vitis vinifera] >gi|225435456|ref|XP_002285450.1| PREDICTED: probable 3-beta-hydroxysteroid-Delta(8),Delta(7)-isomerase isoform 1 [Vitis vinifera] >gi|297746323|emb|CBI16379.3| unnamed protein product [Vitis vinifera]	11149867	EST EST 14420 Ripe Apricot Fruit Lambda Zap II Library Prunus armeniaca cDNA clone bgh014g02p 3', mRNA sequence.	NA	NA
11498	TGTTGCTCCTCAATTGGCGTATCCATCAAGTTCCACAGCTCTAACATGGTAGATGCAAGATCTTGAAGCCTCTGCATTCTCTGTAGTTTAACCTCCCGTAATTTTTGTATTGCAGCAGCCAGCCGCTCAATTGTATCATTACTTATATTCTTGCATCCTTCTGAATCATCTAAACTGGGATGAACCTCACTACTTGTCTGCTTGAAATCCAAACCCAGAACTAAGCAAAGTGAGTTCAATGTACACAGGTGGTCCTGTATCTGCTTCAGCCGATCACTCTTCTCAGTTTGGAGTGCATGCAGCTGTCTGTGCAATTCTTCAAGCCTTCTTAATGACAAATCAGTTTCATCAACAACCGTCTTAGAAGAACTATACTCTGTGCTCCCATTAATCTCACTT…	36	22	78	881	13.3176	3.73526	3.84805	4.13e-07	1.13e-05	Locus_11498_Transcript_4/4_Confidence_0.200_Length_1246	NA	NA	XP_002267584	PREDICTED: 65-kDa microtubule-associated protein 3 [Vitis vinifera] >gi|296084125|emb|CBI24513.3| unnamed protein product [Vitis vinifera]	8620134	EST PA__Ea0003B20f Almond developing seed Prunus dulcis cDNA clone PA__Ea0003B20f, mRNA sequence.	NA	NA
11509	GCGGGCGGAGTATTACAAGGTTGTTGCTGTTCTTCGTTGTTGTTGTCGTCCGAGGACGAGGACGAGGGGAGGGCGGCGATCTCGTGATCGTCCAATTCGATGACGGTGGGGTGGACCCCAATCGTGGCGAGGAGCTTCTTCATGACGTGGCACATGCAGCAGGAGGTGCGGCTGAAGATGATGACGGGGTGCTCGGAGATGAGGCGCCGGATGCGGGTCTCGGCGGACTCAGCCACGTCGATGGAGAGGGAGGACGGGTTGTTGGAGGGAGGGCCGGGAGGGGAGGGCGGGGTCG	15	4	68	77	6.10864	2.61085	1.31449	4.23e-05	0.000627947	Locus_11509_Transcript_2/2_Confidence_0.333_Length_295	17178	EST PU4_plate40_E21 PU4 Prunus persica cDNA similar to weakly similar to glutaredoxin family protein [Arabidopsis thaliana], mRNA sequence.	XP_002308552	glutaredoxin [Populus trichocarpa] >gi|222854528|gb|EEE92075.1| glutaredoxin [Populus trichocarpa]	13175077	EST JS1B415JG Salt stressed Fragaria vesca (strain Hawaii-4) cDNA library Fragaria vesca cDNA clone JS1B415, mRNA sequence.	NA	NA
1152	TTTTCACATAGTGTACATGACTAACAATACTCAATAATGATTTGTCATTTAAACAGCATAAAGCTCACAATGCTGCTGATTTTGGCTTGGGAGGATCAACCAAGCAAATGTCAAGGAAGCTATCAATGGAAGTGTACTTGTATTCCGGATACAACTTGGAGGCCTCTAGGTTGTTTTCTGTGAATTCATAAACTTGACCTACGACGAATAAATCGTGGGCAATGGACGCACGTACATTGTCAGCGTGAGGGAGTGTCTTTGAGTATTCGATCAGTTGTTGTGCGGAGACATAAACCCTTTTAAGAGTGCGTCCTGTCTTCTTCTCCCAAAGAGAAATTAAATCCAACTGAGATATAATGTTTCCTTGTGGTCTACAAGTGACGGTATTGTTGGCTGCCC…	167	138	868	385	3.31902	1.73076	4.60392	0.000244948	0.00283398	Locus_1152_Transcript_2/3_Confidence_0.333_Length_1217	57271	EST PPL-06-B11 Prunus persica L. leaf tissue, Plum Pox Virus infected Prunus persica cDNA, mRNA sequence.	XP_002310455	phenylcoumaran benzylic ether reductase -like protein [Populus trichocarpa] >gi|222853358|gb|EEE90905.1| phenylcoumaran benzylic ether reductase -like protein [Populus trichocarpa]	18434523	EST Mdfrt3062g24.y1 Mdfrt Malus x domestica cDNA clone Mdfrt3062g24 5' similar to TR:O49820 O49820 ISOFLAVONE REDUCTASE-LIKE PROTEIN, mRNA sequence.	NA	NA
11526	CCCTCCTGATCTGGTCCTCTGTGACCTGCAGATCATATATGCTCAACTGTGCCTTATCCCCCAACAGCCCCTTGCAAACATCAATGGCAGGAGTTTCCCTCGTGTCGCCGGTATCTTTCTTGAAGGCAAACCCAAGAATGGCAATCTTTTTACCAGAAACTGTATTGAACATTGAAGAAACTACCCTGTTCACAAATCGGTTCTTTTGGTAGTCATTCACCTTAATGACTTGTTTCCAGTAGTTTGCAACTTCAGTTAGGCCATTGCACTCACAGATATAGACCAAGTTGAGTATGTCCTTTTGAAAGCAAGACCCTCCAAATCCAACACTAGCATTCAGGAACTTGG	6	11	42	79	5.69163	2.50884	1.05676	0.000114052	0.00147778	Locus_11526_Transcript_1/2_Confidence_0.667_Length_348	77722	EST PU2_plate46_G22 PU2 Prunus persica cDNA clone PU2_plate46_G22 5' similar to PU2_plate46_G22 putative UDP-glucose dehydrogenase homolog Oryza sativa (japonica cultivar-group), mRNA sequence.	XP_002512099	UDP-glucose 6-dehydrogenase, putative [Ricinus communis] >gi|223549279|gb|EEF50768.1| UDP-glucose 6-dehydrogenase, putative [Ricinus communis]	5580524	EST CU639643 Quercus robur SSH1 Quercus robur cDNA clone SSH1GFPL3B12, mRNA sequence.	NA	NA
11529	AAACAATCTGAGCTGGTTGACACAAGAGAGCAGGCGACCGTTTCTGATGAGTTGAAGTTAATTAAACAAACTGATAATTTTGAAGTCCCGACAGGTTCACCTGAAGTGGCTATTGAAGAATTCAGTCATGCATTTGAAAGATCTATGAGTGAAGATTCAAGTAAACATGGTGAGAGTATTGATGTTGGCTCAAGTAGATCTCATCTTGAAATGGAGGATAACATTGGAAGCAACAATATGGATAACAGGGTTATGGATGGTACATTAAGTAGGCCTGATGCTGACACAGATACTTGGGAAAATGGGGCCAATGATGGGGACAAGGTAGAAGACACACTGGAGGAAGCTTATGGATGGTACATTAAGTAGGCCTGATGCTGACACAGATACTTGGGAAAA…	68	81	135	534	3.62535	1.85812	3.60503	0.000875082	0.00824372	Locus_11529_Transcript_8/8_Confidence_0.174_Length_1126	NA	NA	CBI36186	unnamed protein product [Vitis vinifera]	18445789	EST Mdfb8007L11.g1 Apple_EST_Mdfb Malus x domestica cDNA similar to ref|NP_173018.1| expressed protein [Arabidopsis thaliana] pir|F86290 hypothetical protein T16N11.16 - Arabidopsis thaliana gb|AAF71990.1|AC013453_15 Hypothetical protein [Arabidopsis thaliana], mRNA sequence.	NA	NA
11532	ACTCACCCAACCCAACCCAACCCAACGTTCAACTCACGAAGAAACAGCATTAGATTTTAGCTGTTTCCCCTTCTTCGCTAAAACCCTTGTTAACTCTCCCACTCCCCTCCCCTTCTTCCTAAACCCGACACCACCATTCTCTCTCCCTCGCGCCTCATAATGCAAGCCACTCTCCTCCTCACTCCAACTCCAGGCGCCACCAACACCACCGTCTTCAAACCCCTATTCCTGCCATCTAATGGGCCTCACCACCTCAGACCCCAATTCTCCATCAGAGCCTCCATCAGGCGCCACCAACACCACCGTCTTCAAACCCCTATTCCTGCCATCTAATGGGCCTCACCACCTCAGACCCCAATTCTCCATCAGAGCCTCCATTTCCGAGACTGCCCAATCTGC…	54	29	99	360	4.46077	2.15729	3.00324	0.000249665	0.00287962	Locus_11532_Transcript_2/2_Confidence_0.333_Length_553	3439	EST PU1_plate42_D07 PU1 Prunus persica cDNA similar to weakly similar to dihydroxyacid dehydratase -related [Arabidopsis thaliana] contains InterProScan IPR002052:N-6 Adenine-specific DNA methylase, mRNA sequence.	XP_002518134	dihydroxy-acid dehydratase, putative [Ricinus communis] >gi|223542730|gb|EEF44267.1| dihydroxy-acid dehydratase, putative [Ricinus communis]	18601431	EST 010604AAWA006165HT (AAWA) Royal Gala 59 DAFB seeds Malus x domestica cDNA clone AAWA006165, mRNA sequence.	NA	NA
11544	TCTGCTATGCTTAACTTCAAGGACTGATTAAAGACTAGGAATTGAAGCAGCTGGTTGGTTCCTAACTTCCCTTTAAATAATATTTCCTTCTTGAACATTACTTGTTGTTGAAGGAATTGGATAATTCCAATTAAGTAACTCTTCTATCATCTGCATTGCAAGCTTATCCTCTTCATCCTGATCTGCTTCACTCATTCCAGCCTCAATCAATCCCACCATTGATGAACTCGTCGATGACGAAACGGATGAGGGGGATGAGGAGGAGGATGAGGAGCACATGGATCCATGATGATCAGAAATGTGTTTCTTTTTCTTCCCAAGCTCGATCCTCATGACCCAATTCGAGCTTGCCCGCGATCCGGCAGGGCGCTTCTGCCACACCCCAATGTGAGAATTGTC…	144	117	380	593	3.01166	1.59056	4.23305	0.000403081	0.00433818	Locus_11544_Transcript_6/9_Confidence_0.500_Length_833	NA	NA	XP_002285107	PREDICTED: ethylene-responsive transcription factor SHINE 3-like [Vitis vinifera]	179073	EST gg1388.e Rose Petals (Golden Gate) Lambda Zap Express Library Rosa hybrid cultivar cDNA clone gg1388.e 5', mRNA sequence.	NA	NA
11558	CGCAGCTCCACCACTTTGTAAGCAGAAACAACAAGCTGAAAGAGCTTGGAAAGCCAGTTGTCCCCAATCTTGATGAGGGGTTGTGGCGTTATTCACGGCATCCCAACTACTTTGGAGAGCAGTTGTGGTGGTGGGGACTAGTTATATTTGCATGGAGCCTGGGACATGGATGGGCCTTTGTTGGATCTCTCATCAATACAATGTGTTTAGCTTATGTGACTACTCTTGTGGAACGGCGAATGCTGAAACAAGATTACAGAGCAGAAGCATACAGGCGATATCAGAAGACAACCTCTGTGTTGATACCTTGGTTCAAG	11	8	37	94	5.51996	2.46466	1.1665	0.000152703	0.00188262	Locus_11558_Transcript_1/1_Confidence_0.000_Length_317	NA	NA	CBI38746	unnamed protein product [Vitis vinifera]	18705945	EST Mdltx7528J22.g1 Apple_EST_Mdltx Malus x domestica cDNA 5' similar to pir|T02690 hypothetical protein F19D11.17 - Arabidopsis thaliana (fragment), mRNA sequence.	NA	NA
11562	TGGTGAGGTTCTTCAGTTGGCTGAGGAAGTCAGGGACAGAGCCGGAGATGTTGGTCCAGCTGAGGCGCAGTAACTTGAGGCTCTTGAGCTTTGCAATGGAGGGTTGGATTGGGCCAGTGAGATTGGGTTGCTTGTGGAACTGAAGGAGTTCAAGATATGGCAAGTCGCCAACTTGGGGGGGGATTTGACCAGAGAGTCCGCCAGAGAAGAGGGTGAGGGAGTTGACGCGGTTTGTGGTGGAGTCACAGGTGACAGAGTACCAGTCACAGCAGTCTGTCTTTGGGTTCCATGAGGACAAGACGTAGGGGTTGTTGAAGGCTTTCTTGATTTGTAGGAGGACTTTCTTGTCTTTGGGGTTGCAGAGCTCGGAGAGAGCTGGGTTTAGGATGGTGGAGAAGA…	609	381	233	204	-2.80153	-1.48622	4.59752	0.000914475	0.008535	Locus_11562_Transcript_3/3_Confidence_0.000_Length_570	27398	EST PP1002F03-T7 PP1 Prunus persica cDNA clone PP1002F03, mRNA sequence.	ABO26221	polygalacturonase inhibiting protein [Prunus persica]	10398350	EST Pm_1375 Fruits and flowers of Prunus mume cv. Xiyeqing Prunus mume cDNA, mRNA sequence.	14158	58823_Prunus_persica_polygalacturonase_inhibiting_protein_(PGIP)_mRNA,_complete_cds__Putative_R-Genes,_predicted_from_NCBI_UniGene
11567	AAATCTCTAGTAACATTCAGCTGAAACCAAAATCCCAGACAGAACCCAATTTTGCTTTTCTTGTTTGATGAGCTTGGTGGGTTTTCACATTGTGTAAGTTCAATTACATTTGTGGGGAAATATGGCTAATGGGACTCAAAACCATGAGCGGGTGCCAGAGAATCTGAGAAAACAGTTTGCTGTTGCTGTGAGAAGTATTAAGTGGAGCTATGCAATTTTCTGGTCATTGTCAACTTCACAACAAGGGGTGCTGGAATGGTGTGAAGGGTACTACAATGGGGACATCAAAACCCGGAAGACCGTTGAAGGCGTGGAACTTAAAACTGATAAAATGGGTTTAGAGAGGAATGCACAACTGAGGGAGC	4	2	33	256	37.5716	5.23157	2.064	2e-09	1.13e-07	Locus_11567_Transcript_1/1_Confidence_0.000_Length_365	NA	NA	ADN52335	bHLH protein [Pyrus pyrifolia]	18593847	EST 030124ABLC005889HT (ABLC) Braeburn cell culture three days after subculture Malus x domestica cDNA clone ABLC005889, mRNA sequence.	NA	NA
1158	CGTTCTTTTGCTACAGAGCTACCAACTGCTGTTTCAAGTTGTGGGGTTGAGAGAATGAGTGCTTCAAAGTTCATTAAATGTGTCACAGTTGGGGATGGAGCTGTTGGGAAGACATGTATGCTTATTTGTTACACCAGCAACAAGTTTCCTACTGATTATGTACCCACAGTTTTTGACAATTTTAGTGCTAATGTAGCTGTGGATGGGAATATAGTAAACTTGGGGCTGTGGGACACTGCAGGCCAGGAAGACTACAGCAGGTTGAGGCCACTAAGCTATAGAGGTGCAGACATATTTGTGTTAGCTTTCTCTTTAATTAGTAGCGCAAGCTATGAGAATGTTCTTAAGAAGTGGATGCCTGAACTTCGTCGATTTGCACCTAATGTCCCAATTGTTCTT…	17	14	54	545	15.5141	3.95551	3.15837	1.64e-07	5.15e-06	Locus_1158_Transcript_1/5_Confidence_0.667_Length_969	53654	EST AJ872722 Prunus persica fruit mesocarp plus epidermis 30 days after bloom Prunus persica cDNA clone P125G01, mRNA sequence.	AFK42778	unknown [Lotus japonicus]	10401190	EST Pm_4215 Fruits and flowers of Prunus mume cv. Xiyeqing Prunus mume cDNA, mRNA sequence.	NA	NA
11582	CCATTCTCTTCCTCTTTTTTCTTCTCTCTCTGTCTTATCTCTCTCAGCTCAAACAGAGTGCTAGTGTGAAAATGGGCAGAGCAACAAGGTGGTTCAAGGGGTTGTTTGGAATTAAGACCAAAGACAAAGAGCACAAAGCAAATTCAAGTTCCAGTGACTTCAAAGACACGAAAGGGTCAAGCTTTGGGAGAGAAGATGCAACCCTACTGTGTCATAACCCAGCCACTATACCTCCCAACATATCACCATACTACAATGAAACAGAGGAGGAGCAGAACAAGCACGCAATTGCTGTGGCAGCTGCGACGGCCGCCGCTGCTGATGCCGCAGTTGCTGCAGCTAACGCAGCCGTGGAGGTTGTCCGCCTCACCAGTCATGGCAGAGGCACCATGTTTGGTG…	14	13	52	211	7.81717	2.96665	2.08329	6.21e-06	0.000120425	Locus_11582_Transcript_1/1_Confidence_0.000_Length_759	NA	NA	XP_002280341	PREDICTED: uncharacterized protein LOC100245766 [Vitis vinifera]	2496428	EST FR615974 WZOAFSAA Fagus sylvatica cDNA clone WZ0AFSAA16YN02FM1, mRNA sequence.	NA	NA
11590	ATTTTTAAAAGAAGGAGGTCTAAAAGACAAAGAAAGTAAAACAGAGAGAACCAAATCCAATGGCGCTTCTTCTTCTGAGACCTCCTCCTCCTCCTTATCTTCGCTTCATGGCCTTACGCTTTCTCTCACACTCTTCTCTTCACCCTCACTTCCCCTCCTCTTCTTCTTCTTTCTCGTCTTCCTCTCTTGCTCGTCCCTCCCTCTTGTTCAACCCACAACCCAGGACCCATATTCCACTGAAGGGCGTTCCTAGCTGCTGTGTAGTTCGAAATGCGGTTACTCCAAGAGCTTTTATGTCGTCTACACCTGCAACCGAGGCTTTCCAAGGCA	4	13	19	134	7.19342	2.84668	1.3084	0.000338985	0.00375841	Locus_11590_Transcript_1/1_Confidence_0.000_Length_330	64527	EST PP_LEc0022I23f Peach shoot Prunus persica cDNA clone PP_LEc0022I23f, mRNA sequence.	NA	NA	8620483	EST PA__Ea0004E05f Almond developing seed Prunus dulcis cDNA clone PA__Ea0004E05f, mRNA sequence.	NA	NA
11606	AATCAAAGGCAAAAAATGGTTTTGCAACGGAAGACAGAAGAAGCTTCTATGGCCACAAAAAGGCTAAAAGAGCTTTTAGAATCTCGAAAGACTTCTTCACGTGAAACTTCTGGTGCTGGAATTGGGAGTGGTCCTGGAATTCAGGCTTTAATGCAGGCAATTGAACATGAACTTGAAGTCACAGTTCGGGTGCATGAAGTACGATCTGAGTATGACCGCCAAATGGAAGAGCGGGCTAGGATGGCCAAGGAGGTTGCCAAGCTAAAAGAAGAAGCAGAAATGTTAAAACGAAGTAATTTAAGTGATTGCCCCCAAGCAATGTCTCCTGGTGCAAGAAATTCAAGAATTTTTGCACTTGAAAACATGCTTGCTACTTCATCTAGCACCCTTGTTTCCATG…	15	3	62	509	25.3394	4.66331	3.05673	6.41e-09	3.15e-07	Locus_11606_Transcript_4/6_Confidence_0.500_Length_840	59001	EST PPL-19-H02 Prunus persica L. leaf tissue, Plum Pox Virus infected Prunus persica cDNA, mRNA sequence.	XP_002514043	Chromosome-associated kinesin KIF4A, putative [Ricinus communis] >gi|223547129|gb|EEF48626.1| Chromosome-associated kinesin KIF4A, putative [Ricinus communis]	18499975	EST 010417AASA002132HT (AASA) Royal Gala 10 DAFB fruit Malus x domestica cDNA clone AASA002132, mRNA sequence.	NA	NA
11631	ATTGAATACATTTAATAAGGGTAAACTTGGAAAGCAAAAGTAGGTTTGTATAATATATTAATGACATTGTTTTAAGTGTAAGGAGAATGACACATGTCAAACAAAAAATGGAGAAGGTCCAAAGGAGAAGGTTGCTAGCATTCCTCTTTAATTATGACTCTGTCTTTTCTTTCTCTTGTCTCCATCTTTCTCTTTGTTTTGTCTCGTTTACGATTTAGAATTTGAAAGACTTAGGTGGTCTGACCCTCAAGATGTGAGGCTTCGAAGCACATGGACGAGGCTCAGGTTGTGATCCCAAACTCAAATTGTTAGAGTGGGTGGTAGAAGTTCAATGGTATCATTTTGTTTGTTTGACTAGGATCTGAGGACGATGAGTTGATGCAATCATTATGTTTGTTT…	424	413	109	183	-3.54378	-1.82529	4.26866	3.87e-05	0.000581521	Locus_11631_Transcript_1/2_Confidence_0.333_Length_983	66317	EST PP_LEc0014O04f Peach shoot Prunus persica cDNA clone PP_LEc0014O04f, mRNA sequence.	ACU17495	unknown [Glycine max]	18578624	EST 010813AASB003580HT (AASB) Royal Gala 10 DAFB fruit Malus x domestica cDNA clone AASB003580, mRNA sequence.	NA	NA
11633	CTTTAACGAAGTTCATAATTTGCTTCGAGACTATGAGAAAAAGATAGATGCATGCAAGCAGAAAACTGAGGTGGCATATTCAGAGGTTGTTGCTGATGAAGAAATAGACCTTCTTCAAAGAGAACTTGATGAGGTCATTGAAACAGAAAGTTTGTTTATGGAGGAGTTAAGAGTGGTCACTGACGAGATTAATGATTTAGAACACCAAAGGATTGCTCATCAGGAGAAAAGGCAAATTTCGAAGAGACACAAGCAAGATGAGTTCAGAAAACTGAGGGAGCTTTCCATGCATGCTTCTGTCACAAATATTATACCTACGAGG	2	0	3	38	15.0054	3.90741	-0.671152	0.00060737	0.00605078	Locus_11633_Transcript_1/1_Confidence_0.000_Length_322	NA	NA	XP_002268627	PREDICTED: uncharacterized protein LOC100247080 [Vitis vinifera]	18433877	EST Mddb5023a11.y1 Mddb Malus x domestica cDNA clone Mddb5023a11 5' similar to TR:Q9SR88 Q9SR88 T16O11.19 PROTEIN, mRNA sequence.	NA	NA
1164	TCTCTCTCTCAAACCCCAGCTGTATTTTACTCAATCTTTCCGGAAGTTAATGGCATTGCATCCACATCAAACACTTGTTTTCATCATGCTTTTGATTTGGTCTTCAAACAGTGTCATGACCACTTCTGATCATGAAAACCAAAATGATCATCATCAACAAACACTGGTATCTCAGAAGCAAGAAGTTGATACGGGAATAAAATGCGGATCATGCCCTTGTGTGAACCCATGTGAGCAGCAGCAGGTGCTTCCACCTCCGCCACCGCCGCCTCCTTGTCCTCCTCCTCCTCCTCCAAAGGCTCCAACAACAACTCAAGATTGCCCGCCAAACCCATATGTCACGCCAAA	63	53	247	321	3.95227	1.98268	3.37663	3.54e-05	0.000538275	Locus_1164_Transcript_1/2_Confidence_0.667_Length_348	NA	NA	XP_002532967	nutrient reservoir, putative [Ricinus communis] >gi|223527260|gb|EEF29418.1| nutrient reservoir, putative [Ricinus communis]	18682488	EST Mdfwg2103N01.g1 Apple_EST_Mdfwg Malus x domestica cDNA 5', mRNA sequence.	NA	NA
11644	TGGGGCATTATGGGGAACACGTTGGTTAATCCCAATATTCTTCAATGCTGTGTCAACACGACGCAAGAACTTTGGGACACCCTTCCAAATTGTTTCGTGGAAGTAGCTCATCCCAGCCCTCATTTCATCTTGTGGAGTGGGAGGTGTTCTCCGGATCTCATCCGTGCGAAATGCAGCTTGAATCTCTCTCTGAAGTGCCTCATCAATCTCCTGCTTATCATCAGGAGTAATGTCTTTGGCATACAACTGAGTTAAACAATTCCGAATCCTTCCATGCTTCTGAAGCAAGGATCTACGAACTGATTGTGTAGGATGAGCAGTGAGGACCAGATCTACAGTCTGATTTTTTAGAGCCTCAAAAACCTCTTGGGGTGACTTCTTTAGATCCCCCACAAGCCT…	31	40	125	168	3.3284	1.73483	2.47737	0.000886246	0.0083269	Locus_11644_Transcript_1/1_Confidence_0.000_Length_681	7596	EST PU2_plate50_M21 PU2 Prunus persica cDNA similar to Phosphoenolpyruvate carboxylase (PEPCase) (SP P27154) homolog [Nicotiana tabacum], mRNA sequence.	ABY56044	phosphoenolpyruvate carboxylase [Malus x domestica]	13209100	EST STRBG84JX cold-stressed Fragaria vesca seedlings cDNA library Fragaria vesca cDNA clone STRBG84, mRNA sequence.	NA	NA
11648	ATCCAATCAGTTAACCGGGGCAATTCCAGCAAGCCTGGGTGAGTTGGGGACGCTAACAAGGCTGGATTTGAGCTTTAATAGCTTTTTTGGTCCTATTCCTGCAAGTTTGGCTCATGCTCCTATGCTTCAAGTCCTTGATGTTCGAAGCAATAGTCTCTCAGGAAATATCTCTCCAGCTCTAAAGAGACTGAATGGAGGATTTCAATATGAAAACAACCCAAGCCTATGTGGGGTTGGGTTTTCTGGCTTAAAAGTTTGCACAGCT	0	0	13	19	116.732	6.86706	-1.0375	1.06e-05	0.000190698	Locus_11648_Transcript_1/1_Confidence_0.000_Length_265	NA	NA	CBI38873	unnamed protein product [Vitis vinifera]	17849663	EST RH_MEa0016aB09 RH_MEa blackberry emerging leaf Rubus ulmifolius var. inermis x Rubus thyrsiger cDNA, mRNA sequence.	16055	60720_S4B05633_Fruits_2-3_mm_(VvS4)_Vitis_vinifera_cDNA_clone_S4B05633,_mRNA_sequence__Putative_R-Genes,_predicted_from_NCBI_UniGene
11687	GCATTGCCAATTGGAAGTACAATATATTCTATTGGAAGAGTATAAAGAGGGTTGGGGATGACTTGGGTTTTTGCATTGATCTCAAGTTCATGAGGCAGAAGATGGAGATTAAGGGCAGAGTGTTTGGAGTTTGTTTAGGTCTTGCTGTTTTTCTGAGCATGTGTTTGGTTGATGGGCTCGAAGATTCTGATGCAATAGATGGTGGCATTAATGCTGGGTTTAATAATGCCACTGCTGCTGCTATCCCCAAGCTGACTGCTTCATCTGATGAAGTTTCGGTCAAAAGCAATAACAATCAAAATGGAG	0	0	32	127	576.045	9.17004	1.19399	3.93e-12	4.86e-10	Locus_11687_Transcript_1/1_Confidence_0.000_Length_306	NA	NA	NA	NA	NA	NA	NA	NA
11710	GCAGAAAAGTCGCAGCTTATCGCTATTGCAAAAGCCCGAACCCGACTATTTCGGAATTTATGGTATCCAAAAACCCGGATCCGCCAGAGGGCTTGTACTTGGATCCGAGCGGAATGGCGTTACCCGGGCTCGGGCCATTCGCCTCAGTCACTACCTCAGCGACGACGACGTCAACGACGTCTTCTTCGGAGGATCTGAGTAAGAAGATTCGGAAGCCCTACACTATCACCAAGTCCAGAGAGAGCTGGAGCGAACCCGAGCACGACAAGTTCCTCGAAGCCCTTCAGCTCTTTGACCGTGATTGGAAAAAGATTGAAGCATTCATTGGGTCGAAGACAGTTATACAAGATACGTAGTCATGCACAGAAGTATTTTCTGAAGGTTCAAAAGAATGGGACA…	3399	3101	1619	1175	-2.87791	-1.52502	7.3089	0.000593401	0.0059421	Locus_11710_Transcript_5/7_Confidence_0.583_Length_1674	38620	EST PP_LEa0014H03f Peach developing fruit mesocarp Prunus persica cDNA clone PP_LEa0014H03f, mRNA sequence.	ABL63125	MYB transcription factor [Catharanthus roseus]	10400202	EST Pm_3227 Fruits and flowers of Prunus mume cv. Xiyeqing Prunus mume cDNA, mRNA sequence.	NA	NA
11719	TGATATCTCTCACATCCAACTGGTCTTGGTTTTGGTTTTCAGCTACAGCGACGGCCTCCATGGAAAAATAATTGTTGCTTGAAATTCTAGCTTTCAGAACAGTAAGACCCAGTTCTTCAAAAGCTTCCAAAACTGAAACCAGAGTGTCTCCTGCATTCTCGCACTTCACTCTTACAAGAAACCCTTCCTCAATCTTCTCTACCTTCACTTCCTTGGGGACCTGAGAATGTTTGATTAGGTTTAAGTATTCTGTTTTAAGAGCCATGAGATGCAGGTACTCTCTTTGGACTGCTTCAAGCTTGAGT	0	0	7	98	380.746	8.57269	0.572747	6.07e-08	2.21e-06	Locus_11719_Transcript_1/1_Confidence_0.000_Length_305	NA	NA	XP_002305731	predicted protein [Populus trichocarpa] >gi|222848695|gb|EEE86242.1| predicted protein [Populus trichocarpa]	15641153	EST W_W11_D20_04 W Rosa lucieae cDNA clone W11D20, mRNA sequence.	NA	NA
1172	CACACAAAAGAAAAGAAAAGCCAGCACATAGCATTTACAAAAGAAGAAGAAGATATGGAGGAGATGATGATGAGGACCAGTTCTGCTACTGGTAGCCCAGAAACTAGCAGAAATGAAACCATTAATTCTATAGAGCCCATCACCACCTCCACTTGCCCAAGCTGGAAACTTTATGAAAACCCATTTTATAATTCTCATCTCCGCCATCAAAATCAACCCCAACAACAGCAATGCCAAAGTAGCAGCAGCAGCAGCAACAAGCAACAAGTTCATCATTGCCTGCACCTCCCTATCTCTGCTCGCAAGCTTGCTGCCACTTTCTGGGATCTAACGTTCTTCAAGCCAGTCATGGAGTCTCAGATGGATTACACACGAGTCCAGATCATAGAATTGAAAGCT…	15	10	48	123	5.48875	2.45648	1.54801	0.000101637	0.00134381	Locus_1172_Transcript_1/3_Confidence_0.500_Length_705	NA	NA	XP_002518920	hypothetical protein RCOM_1313640 [Ricinus communis] >gi|223541907|gb|EEF43453.1| hypothetical protein RCOM_1313640 [Ricinus communis]	17686228	EST CMLMEb0002L04f CMLMEb Castanea mollissima cDNA, mRNA sequence.	NA	NA
11727	TGGCGGCTACTTACACCATTGCGTGTTTCATACTTCATGAAATATGAAACTTCCCTTTGCAACCTCTTAATCCCATGTGTGTTTACAAAAAAACTAATTTAATTACTTACTATTTCTCATGTGCATAACGTACTTCCTCCTATAAGGGTAGCTTGTGGGGTTTAAATAGAATTTTTTTTAATTATTTATTTTTTCAGCTTGGGGTGTATTTAAGGGTAGTTTGGGAAGATAGTGGGGTTTTCTTAGAAATTTTGAAAATTTAAATTAAAAGTTGGAGTGAACTTAGAACATGGGGTGAACTAAGAGAAGTGTGGGGTTTAAATAGAAAATCTCTAAATTTTTCCTACTTTATCACAAAATCAAAGTGCAGTGTTAACCAATGTAAAAAGTAAGAAGTTT…	109	58	17	9	-7.87315	-2.97694	1.74642	1.87e-06	4.27e-05	Locus_11727_Transcript_1/2_Confidence_0.667_Length_580	66191	EST PP_LEc0013I24f Peach shoot Prunus persica cDNA clone PP_LEc0013I24f, mRNA sequence.	NA	NA	NA	NA	NA	NA
11732	CTCTCCTCTCTTTCCTCTCTCTTTCTCTCTCATTGGTCTGGTTGCATACATAGCATGATCCTCATCCTCAATTTATTATAAAGAAATCTGAACACCACCCCTTCTCTCCTCTTCCTCGATCTCTCTTTGCCTCCTCCTTCCCTCCCTCTCTATCAACCTCATAAACAAATCCAAGCAAAATCCATAAAAACCCATCACCCCAAAATCCCCCGCCTCCTTCCCTTCTTTTTTTTATTCATATATCAACAACAACAAAAGCCACCCACCAATCACACACCTAGCCTAGTTTTAGCTAGAGTGAGAGAGAGAAAAAAACCCAAAATCCCAAAAAATAAACAACAAAAATACATAAACAAAGATGAAAGGTGAATATGTTGACACCAAGGGTGAAACTCAAAG…	82	56	506	217	4.22964	2.08054	3.74029	4.73e-05	0.000691001	Locus_11732_Transcript_4/6_Confidence_0.200_Length_1236	NA	NA	XP_002285689	PREDICTED: uncharacterized protein LOC100255831 [Vitis vinifera]	18587042	EST 011027ABEA005325HT (ABEA) Royal Gala seedling leaves infected with Venturia inaequalis Malus x domestica cDNA clone ABEA005325, mRNA sequence.	NA	NA
11735	AATACCAATCGTCAGAACGACGGTGGCGACACTTTTATTGTAATGATACTCGTATTATTTCCTATTTCCACTCGTATTATTTCCTTGGAACTCGTATTATTTCCTTGGAAGGTTTATTAGGGTATCTGCTCCAGACTCAGAAGGGATTGGACTCAAACCTCAAATAACAGCTGGGTCTAAGAACTCTTCCTCCACCCACACCACCACAACACTCTGTCACTCGTATTATTTCCTTGGAAGGTTTATTAGGGTATCTGCTCGGGTATCTGCTCCAGACTCAGAAAGCAGACTCAGAAAGGATTGGACTCAAACCTCAAATAACAGCTGGGTCTAAGAACTCTTCCTCCTCCCACACCACCACAACACTCTGTAATATTTGGGATGGACTTTTTAAGGCAA…	17	17	234	114	8.22585	3.04017	2.54877	1.64e-07	5.16e-06	Locus_11735_Transcript_2/3_Confidence_0.500_Length_794	51262	EST AJ826671 S3 Prunus persica cDNA clone S31F2, mRNA sequence.	XP_002333535	predicted protein [Populus trichocarpa] >gi|118488745|gb|ABK96183.1| unknown [Populus trichocarpa] >gi|222837111|gb|EEE75490.1| predicted protein [Populus trichocarpa]	1151300	EST SD2MrH11 YG/PR Prunus cerasus cDNA, mRNA sequence.	NA	NA
11749	CTGGGATTACTTGGGAGCTTGAAGGGCATTACATCAGACTCCGTGGCTTCTCAATGTCTGATGAAATTGTATGAAGCTGGAGAAATTGAGGTGATTGACAAAAGTGAGCCACAACAACTAGCAAATTTTGCAGCACATTTTATTACCTACACTGACCAACCACAAGCTTGCAATTTTGCCTCTTTTGTTCCTTATGGAGAGGATAACCCTTTGCAGAGAGCAGAGTGGATCAAGTTCTTGGGAGTGTTCGCAAACGTTGAGAGCAGAGCAAATCAAGTATATGATGCAGTTACACAGAGTTATCAATGTTTGACCAACCTTACGAAAGGCAGGACTTCATTCAAACCAACAGTAGCATGGATGCAGTATGAAAATGGTATATGGTCTTTTACAAAGGAA…	2	8	47	170	17.1789	4.10256	1.71904	6.71e-08	2.39e-06	Locus_11749_Transcript_2/3_Confidence_0.333_Length_836	44453	EST PP_LEa0037A24f Peach developing fruit mesocarp Prunus persica cDNA clone PP_LEa0037A24f, mRNA sequence.	XP_002327566	predicted protein [Populus trichocarpa] >gi|222836120|gb|EEE74541.1| predicted protein [Populus trichocarpa]	18511420	EST Mdfw2006a02.y1 Mdfw Malus x domestica cDNA clone Mdfw2006a02 5' similar to TR:Q9SRZ9 Q9SRZ9 F12P19.7, mRNA sequence.	NA	NA
1176	GCCAAGCGTCACACTCGCCTGTGCTCTGTCTTCTTCTCTTCTTTTTGTCTCCGCGAGAAGCAGCGCCTAGGGTTTATGTTCTGAGTTTTCCCCTCCCGCATGTCCAAATTTTAGGGCTTTGAAAGGAAACCTATTTACGCCATTAAAATTGCTTCAAAGTTGCTACATTTTCTAGCACCAAGGCTTCCTTGAAAAGACCCCCCATGGCCAAAACTAGACCGGGGAAAAGGGACGCGGATTCGTACACGATCAGAGGCACCAACAAGGTCGTCAGAGCTGGGGATTGCGTGCTGATGCGCCCATCGGACACCGGTAAGCCTCCGTACGTGGCACGCATCGAGAAGATCGAAGCTGACAACCGGGGCAACACGAAAGTGAGAGTCAGGTGGTACTATAGGC…	129	105	311	882	4.11805	2.04196	4.40747	4.17e-05	0.000619945	Locus_1176_Transcript_2/3_Confidence_0.545_Length_1065	37714	EST PP_LEa0011E17f Peach developing fruit mesocarp Prunus persica cDNA clone PP_LEa0011E17f, mRNA sequence.	NP_001242778	uncharacterized protein LOC100800993 [Glycine max] >gi|255641326|gb|ACU20940.1| unknown [Glycine max]	18654234	EST 010920AVBC057072PG (AVBC) Royal Gala young shoot Malus x domestica cDNA clone AVBC057072, mRNA sequence.	NA	NA
11761	TCAGTCAAAAACAGCTGCCATGATGCAGGCAAGCACAAACAACTCGACAGAGAAATCAGAGACATGGTCTCTGTCATCACCAACCGAGTCACTGACCTCCACAAATCTGGCTCAGTCCACCACGAAGACGACGATGAAAACGGCGTGAGAATCATCACACTGGCTGGAAACAACAATGGAGCCTCACTGAAAAGTGAGCTGGATCATGAGAACAACAACAAGCCATCAGGGCTTCATGGTGGTGGCCCGGCATTTGGAGAGCAGCCTGATGGGTTGAGCACTTATGTGAACAGCAATTTCCAGAGCGTGAACAACTCTCTTATGATGGGTGGCAGCTACAGCACGAATGATCCCGGTGTTCGGGTGGATATCACTGATGTTGTGGAGCCTCATGGGTAT…	76	67	370	248	3.48939	1.80298	3.55741	0.000148058	0.00183116	Locus_11761_Transcript_2/3_Confidence_0.200_Length_565	NA	NA	XP_002518954	conserved hypothetical protein [Ricinus communis] >gi|223541941|gb|EEF43487.1| conserved hypothetical protein [Ricinus communis]	18525881	EST Mdst6015i02.y1 Mdst Malus x domestica cDNA clone Mdst6015i02 5', mRNA sequence.	NA	NA
11819	CAAGTTCAGAGGCCTAAATGCCGTGACCAACTTTGACATGACCCGCTACGATGTGAAGAGCATTGCTAACAGCAACCTTCCCATAGGAGGAATGTCAGGAAAATCCAAGAACTCGTCGGACTCCGATAGCAAGAGCATCGAAGGTAACCGTTCAGCCGACGATCGTGATCTCTCCTCTGCATCCTCTGTCACCTTTGCATCTCAGCAGCCTAGTTCCTCCACACTAAGCTTCGCAATTCCCATCAAACAAGACCCATCAACAGATTACTGGTCCAACATTTTCGGGTACCACCACAATGCCAAGAACCCTAGCACTGTCTCAGTTGCACCATCATCCTTGTTCCAATCTTGTACGACTAATGTGCCCTATGGCAACAATTCCTCACAAATACCCTTCAA…	18	9	74	180	7.54994	2.91647	2.05424	2.25e-06	5.03e-05	Locus_11819_Transcript_2/3_Confidence_0.333_Length_759	45677	EST AJ533878 S3II Prunus persica cDNA clone PP_S3IIsel_A3_D10, mRNA sequence.	XP_003549414	PREDICTED: AP2-like ethylene-responsive transcription factor AIL5-like [Glycine max]	18540346	EST Mdfw2001A24_e12913.g1 Mdfw Malus x domestica cDNA 5', mRNA sequence.	NA	NA
11825	AAGCACAAATGGTACGGATCTGGGTTCCACAAGCAGGGGAGATCTGCAGACACTGTTGAAGAAGATTGGAGAAGCTCAAAAATGCCCAAGACTGATGATTTTCTTTCAGCTTCCAAGACAATGCCTAACAACAGCACTCATTTCTCTGATGGGCAGCAATTGCTGAGCTTCTCTAATTCTCCCAATTCAGAAGCTGTTTTGGTTGACAAGAGCACTCAGAATGCCTCATTGCCTTACTTTCACCAACCATTATCTGCTTACAATAGAAGTGCAGGCCACAATACTGGGAGCTTCAATGGTGCTGCCATGCACTGGGCTATAGCAGGGGCCAGAGGGCCATTCACTCCATCTCAATGGATGGAGTTAGAACACCAGGCC	1	2	28	103	32.9185	5.04083	0.961219	2.54e-08	1.02e-06	Locus_11825_Transcript_1/1_Confidence_0.000_Length_378	NA	NA	XP_002283504	PREDICTED: uncharacterized protein LOC100260890 [Vitis vinifera]	13215650	EST MAN-VES-013_G07_T7_T01279 Suppression subtractive hybridization library SD Fragaria vesca cDNA, mRNA sequence.	NA	NA
11832	TGGGGTTGAGCACCTGATTGTACAGTTCCGCGTTTGGTACGTTCTGTGGGCTCGTCAAATTCAGAACAGGCTCATCTTCAAGCACACCCAAAATCGGGACGGTCGAGTATCGAACCGTACAGCGCTGTGCCCATATGATTGCTTCCTGCTCATTAGTACTGGTACAGTTCTGCAGGAGAATGGAAACAGAGTCGTTGAAACAGGTAAGGCAATCTTTGAGTGCAACGTCCCCTCTGCATACGGCAATTGCGTTCCCTGTGTTGGGGGCTTGTCCCAGAGAAAAATTGTAAAAGCTGGAATTGATTTGGGCGTTGGAAGGGAAATAGGAGAGGAGGGAGTTGAGATTTTGTTTGTAGATGTTGCCATTGTTGAAGGTGTTGTTAGTATTGGAGCAGCTCC…	18	12	139	189	8.77963	3.13416	2.41848	3.95e-08	1.51e-06	Locus_11832_Transcript_5/5_Confidence_0.000_Length_585	57751	EST PPL-10-B05 Prunus persica L. leaf tissue, Plum Pox Virus infected Prunus persica cDNA, mRNA sequence.	XP_003615455	Cysteine-rich receptor-like protein kinase [Medicago truncatula] >gi|355516790|gb|AES98413.1| Cysteine-rich receptor-like protein kinase [Medicago truncatula]	11147833	EST EST 8776 Green Apricot Fruit Lambda Zap II Library Prunus armeniaca cDNA clone bga010l24q 5', mRNA sequence.	NA	NA
11838	GAAAAGAAAGACAAAGATGCTGCATCACGAGCATTGGATTTCTCTTATGGATGGTTTATGGATCCCTTGACAAAGGGTCACTATCCGCAGACCATGCAATCTCTTGTTAAAAACCGATTGCCCGAGTTCACTGAAGAGCAATCCGAGATGCTAAAAGGTTCATTTGATTTTATTGGATTAAATTACTACTCAGGAACGTATGCAGCAGATGTACCTCGCCAAAATGATGCAAAACCAAACTACAAGACAGACGCTCTTGTTAATCAATCAGTCGAGCATAATGGCGTCCCCATTGGTCCACTGGGTGCTTCTGACTGGCTCCATGTTTACCC	0	0	4	37	149.282	7.2219	-0.743945	1.77e-05	0.000299721	Locus_11838_Transcript_1/1_Confidence_0.000_Length_332	NA	NA	XP_003539381	PREDICTED: beta-glucosidase 12-like [Glycine max]	18549830	EST 000511AEAA003383HT (AEAA) Aotea expanding leaf Malus x domestica cDNA clone AEAA003383, mRNA sequence.	NA	NA
11860	CGGTCAACTTAAACATCATCCACTGCTTAGTACCCAACGACAGAGAAAAACCCTCCTCCATCAGAACTAAGAACTATCTTCAACAATCTTGATTGAGATCTTGGTCGAATTGGGGGGTTTTCTGCCAAAATCGTCACCTGGGTATTCAATTTCCAAGTTCGATCGTCGTTTTGCCTAATTCTTCAACATCGAAAAGGCCAGACATGGCGGCTTTGGCTCCGGGAATTCTATTGAAGCTTGTGAGTGGAATGAACACGGGGGTCAAGCCCACAAGCGAGCACCGAAACTCGCTTTTGCAGGTCACAGACATTGTCCCTGCAGACCTTGACGAGAAGAGCCTCTGGCCCACGCAGGGCTTCTACATAAAAGTCTCCGATTCTTCTCACTCAATCTATGTCA…	1	0	15	115	86.0684	6.42741	0.902039	9.59e-09	4.43e-07	Locus_11860_Transcript_1/1_Confidence_0.000_Length_511	NA	NA	XP_002314630	predicted protein [Populus trichocarpa] >gi|222863670|gb|EEF00801.1| predicted protein [Populus trichocarpa]	13539781	EST Mdrtc1026B10.g1 Apple_EST_Mdrtc Malus hybrid rootstock cDNA 5' similar to ref|NP_173791.1| expressed protein [Arabidopsis thaliana], mRNA sequence.	NA	NA
11876	TCAAATAATGAAGAGACCAGCACAACTTGTGTTCATCCCAGCCCCAGGCGCTGGCCACATCGTGTCAACGGTTGAGATCGCAAAGCAACTCGTTGCTCGAGATGACCAGCTCTTCATCACCATCCTCATCATGAAGCTCCCCTTCGACAAGCTCTTCACCAATACAGACCCTTCGATCTCACACCGCATCAGCTTCGTCAACCTCCCGGAGTCCCACATCGACACACAGGGCCTTGCCTTCATCTCCTTCATCAAAACATTCGTCCTAGGCCACAAAACCCACGTCAAAGACGCCGTCACAAAGTTACTCGCTGAGTCTGCTCAGGCCGAGCTTGCCGGTTTTGTCATCGACATGTTTTGCACCCCCATGATCAACGTGGCGGACGAATTCCAGATTCC…	2	5	411	86	55.6457	5.7982	2.94995	4.95e-13	7.56e-11	Locus_11876_Transcript_1/1_Confidence_0.000_Length_457	60755	EST PP_LEc0005B04f Peach shoot Prunus persica cDNA clone PP_LEc0005B04f, mRNA sequence.	ACZ44836	glycosyltransferase [Pyrus communis]	18567561	EST 011003AVBC106080PG (AVBC) Royal Gala young shoot Malus x domestica cDNA clone AVBC106080, mRNA sequence.	NA	NA
11881	TCCTCGTTTTCACTTTGACAGCGCAGGTCTAATGAAGAATGAAGCAAAAATTTATCAGCATTGTGGAACCTCTTATGGTTCAGTGGACAAGATGAAATCCGGCAAGAAAGAAGGTGGCAAAGAGACCAAGAAGCACAAATATGCATTTCAAACAAGGAGCCAGGTTGATATACTTGATGATGGGTACCGATGGCGAAAATACGGGCAAAAAACAGTTAAAAACAGTAAATTTCCTAGAAGCTACTATAGGTGCACGCATCAAGGGTGCATTGTCAAAAAGCAAGTCCAACGCCTTTCGAAAGATGAAGAGATTGTTGTGACGACATATGAAGGAATCCATTCACATCCCACTGATGAAACTTCCGCAGAAAACTTCGACCAGATACTGAGACATTTACA…	6	1	112	34	16.3685	4.03285	1.2358	4.18e-07	1.14e-05	Locus_11881_Transcript_1/2_Confidence_0.333_Length_438	72514	EST PU1_plate51_E02 PU1 Prunus persica cDNA clone PU1_plate51_E02 5' similar to PU1_plate51_E02 weakly similar to WRKY family transcription factor WRKY DNA binding protein - Solanum tuberosum, EMBL:AJ278507, mRNA sequence.	BAC23031	WRKY-type DNA binding protein [Solanum tuberosum]	11157206	EST EST 2243 Half-Ripe Apricot Fruit Lambda Zap II Library Prunus armeniaca cDNA clone be002f06 3', mRNA sequence.	NA	NA
1189	CTATATTTTTGGGTTTACTCGAGCCTCCATTAAAGTTGAGCTTATATATCACACCAGGAAAAAAGGATAAAAAAAAGGAAAAAAGAAAAGAAAAAAAGAGCCGAAGAGAAGCTACAATACAAGCTTTGAAAAAGATCGAGATTTCATTCCAGCAGTAAATGGTCGAGATTTTTCTGTGTATTTGAAGAGAGAGAGAGGGGTTGAGTTCCCGATCTGAGTTTGTGGTTGGAGGGTCCGATTGAGATTTGGATCGGGTGCAGAGAGAGAAAGAGAGATGAACGGGGTTGGGAGACAAGGGCAGAGATCTAGTGCGGCAGGGGTGCACCACCAACGACAGTACTCCGATAACTTCTTGGAGACTTCGTCCAATGGCAGGTGGCTTCAGTCAGCTGGTCTTCA…	245	209	471	1154	2.89227	1.5322	4.97312	0.00102926	0.00936527	Locus_1189_Transcript_1/3_Confidence_0.500_Length_1477	41816	EST PP_LEa0025E18f Peach developing fruit mesocarp Prunus persica cDNA clone PP_LEa0025E18f, mRNA sequence.	XP_002516057	kif4, putative [Ricinus communis] >gi|223544962|gb|EEF46477.1| kif4, putative [Ricinus communis]	18615425	EST 021016ABCA004235HT (ABCA) Royal Gala fruit stored at 0.5 degrees C for 24 hours Malus x domestica cDNA clone ABCA004235, mRNA sequence.	NA	NA
11898	TGTGTCCTGAAGGAAAATATATGGTCTAAATTGCTGATATTACAACTAACTAGCTTGATTACAAGTGTTAACAAAACTGAGTTCCTTAGAACAAAAGGATTGTTGGTTTCAAACATGAGGATTTCCCATTATATCTTGCTCCTCATTCTTACTAACTTTGCCAAAGTTTCTTGAGCTGCCAAGGTTTGAGCATGGTTGTGACCCAGCATAACTGTTCTGATACTAATACAAGTTCTGCACAGCTCTTCGCCGCTGTCGAAATGCCCGCCTCGAAGCAGCAATTTCGCCCTGGTCTCCAGTAATGTCGCCTTCAACAATGTCACGTCTTGCCACACGTATTCATCCACCCTTTGGTTGCTTTGCAACTTGTTCTTCCAACAGAGGGAGCCGTGGCACCAC…	0	3	8	64	18.1239	4.17982	0.120536	9.98e-05	0.00132446	Locus_11898_Transcript_2/2_Confidence_0.000_Length_641	NA	NA	CBI39860	unnamed protein product [Vitis vinifera]	18723713	EST Mdfrg3157C12_e6535.b1 Apple_EST_Mdfrg Malus x domestica cDNA 3' similar to ref|NP_200433.1| expressed protein [Arabidopsis thaliana] dbj|BAB09113.1| contains similarity to unknown protein gene_id:K24C1.3 pir|T05382 [Arabidopsis thaliana] dbj|BAC42065.1| unknown protein [Arabidopsis thaliana] gb|AAO63925.1| unknown prote, mRNA sequence.	5153	49826_Arabidopsis_thaliana_nucleoside-triphosphatase/_nucleotide_binding_(AT5G56220)_mRNA,_complete_cds._Putative_R-Genes,_collected_from_NCBI_Protein
119	GTGACATATTACACAGCCACTAATAACTTTAAAAGAAAAAAAAAGAATAACAACCAGAGTGTTTAAAGCCTTAAACCATTCTACAGACCTAACGAGGTGACGGAGCTCTGTGACTTGATCCTTCCAGAGTGTTTAAAGCCTTAAACCATTCTACAGACCTAACGAGGTGACGGAGCTCTGTGACTTGATCCTTCTTCTTCTAAGGCGTTCGGCGATGATGAAGGCAAGCTCGAGAGATTGTGAGGCATTGAGCCTTGGGTCACAGTGAGTATGCTTCTTCTAAGGCGTTCGGCGATGATGAAGGCAAGCTCGAGAGATTGTGAGGCATTGAGCCTTGGGTCACAGTGAGTATGGTAGCGTGAGCTAAGGTCATCAAATGTCACAGTGCGCGACCCTCCA…	696	648	3901	5873	5.87752	2.55521	7.37216	1.27e-08	5.6e-07	Locus_119_Transcript_15/16_Confidence_0.240_Length_2439	6490	EST PU2_plate3_H01 PU2 Prunus persica cDNA similar to 2-dehydro-3-deoxyphosphoheptonate aldolase, putative / 3-deoxy-D-arabino-heptulosonate 7-phosphate synthase, putative / DAHP synthetase, putative homolog [Arabidopsis thaliana] contains Inter, mRNA sequence.	CBI19189	unnamed protein product [Vitis vinifera]	10400839	EST Pm_3864 Fruits and flowers of Prunus mume cv. Xiyeqing Prunus mume cDNA, mRNA sequence.	NA	NA
11901	AATGGCTTTCACTCAATGGATCCACCGGTGAAGTCATATTGGGAAAACAGCCACTTTCTCCTCCGGCTTTAAGTAGTGATTTGGAAACCTTTATGTCTTGGGCTGATAAAGTCAGGCGCCTCAAGTCAATGGATCCACCGGTGAAGTCATATTGGGAAAACAGCCACTTTCTCCTCCGGCTTTAAGTAGTGATTTGGAAACCTTTATGTCTTGGGCTGATAAAGTCAGGCGCCTCAAGGTTATGGCAAACGCTGACACACCTGAAGATGCACTCACAGCAAGAAATAATGGTGCCCAAGGGATTGGACTATGCAGGACAGAGCCATGTTCTTTGCTTCAGATGACAGAATTAAGGCGGTTATGGCAAATGCTGACACACCTGAAGATGCACTCACAGCA…	2932	3029	1112	316	-5.16347	-2.36834	7.01389	1.38e-05	0.000239952	Locus_11901_Transcript_5/8_Confidence_0.625_Length_1638	58152	EST PPL-14-F02 Prunus persica L. leaf tissue, Plum Pox Virus infected Prunus persica cDNA, mRNA sequence.	XP_002278812	PREDICTED: pyruvate, phosphate dikinase, chloroplastic-like [Vitis vinifera]	18688936	EST Mdfws2072O05.g1 Apple_EST_Mdfws Malus x domestica cDNA 5' similar to sp|Q42910|PODK_MESCR Pyruvate,phosphate dikinase, chloroplast precursor (Pyruvate,orthophosphate dikinase) pir|S55478 pyruvate, phosphate dikinase (EC 2.7.9.1) - common ice plant emb|CAA57872.1| pyruvate,orthophosphate dikinase [Mesembryanthemum c, mRNA sequence.	NA	NA
1191	CATTAATTGGCGTTCTTTACTTCAGCAGAGAGATTTCAAGAACAGCTGCCCGCCAAATTTTCTCGTTCAAATCTTCTTCTGGTTGCATGCTTTGTTTCAGTGAACAGCTAGTGGGTACTGGGTAGGGACCAAGATGGAGAGATTTTCACAAAGGGAGGGCCTTCTTCTGGGCTACAGTCCTCAAAGTTCCTTCATGAACTCTGCTTCTTCTTCGCCCAGTACTTCCAACAAAAACTCAGATGTTGATTTTCATGACGTGTTTGGCGGGCCACCTAGGAGGTCATCCATTCACGAAACGAGGTACAGCTTCAGCATAGTTACAGATAACAATGCATTGAAAAGGGTTGTTGATGATGACGACGACGAAGACGATGAAGCTTGGTCTGGTTCCAATGAGAA…	5444	4977	1482	1102	-4.98883	-2.3187	7.82119	3.17e-07	9.07e-06	Locus_1191_Transcript_14/20_Confidence_0.518_Length_3885	56706	EST HPL-02-G10 Prunus persica L. leaf tissue, healthy Prunus persica cDNA, mRNA sequence.	XP_002281702	PREDICTED: uncharacterized protein LOC100264365 [Vitis vinifera] >gi|302142455|emb|CBI19658.3| unnamed protein product [Vitis vinifera]	18540862	EST Mdfw2044N22_e17623.g1 Mdfw Malus x domestica cDNA 5' similar to ref|NP_565101.1| expressed protein [Arabidopsis thaliana] pir|A96781 unknown protein F9E10.5 [imported] - Arabidopsis thaliana gb|AAG51921.1|AC013258_15 unknown protein; 9598-12259 [Arabidopsis thaliana] gb|AAL09745.1| At1g75100/F9E10_5 [Arabidop, mRNA sequence.	NA	NA
11947	TCGGTGCAACTCATTTGCTATAAAATAAATGGTTCCTTTATTTCAGTGAGATCCCTTATCATCATCACTCTAGTACTCGAATGCTAGTACAAATAGCAGTCCTTCGTCTCGTCCATCTTCAACTGAAGGGAAAGAATGTCGTCTCAAAGGTGCCTCGCAAAGATTGGTCTTCAAGGTCAAGCTTAACAACATGGCCAGTTTGGTTGCTGCTGCAGTAGACTCCTTCCCACTGGCAACAATTTTTGTTTTGGGCTTCTCTTCCCCATGAAAGGAGGCGATCGCCGTCGTCACCCACGAGGCCTTGTTTGAGTGCAAGGAGTGCTTGCCTGTCCCTCTCGCTACATCCAATGCAAGGACTGTTCATGTGTAGTAAAAGCACCAGCACAATTGCATAGAGGA…	43	55	329	192	4.28977	2.1009	3.25664	3.57e-05	0.000542067	Locus_11947_Transcript_2/2_Confidence_0.000_Length_495	NA	NA	CBI22599	unnamed protein product [Vitis vinifera]	NA	NA	NA	NA
1196	AGAAGGGAGGGGGTAATGCACGATTATCACATATGATCAGGGTGCTGACTAGTTGACCTAGATGAAGGAAAAGTTAAGCAGGAAAAAGTGGTACAACCATCCTCTGCAGATTTACACTTCACTTTTATGGTGACACTCAAGGTTCCTCAAAACAGATCTAACTATAAATTTCCGTTGAAAGATGAGTCGGCATTGGCATTGGCATTGACATTGACATTGGGGGAGGCAGCGGGAGCCATTTCTCCTGGGTTGGCCATTTGCCTTCCACTGGCAGCAATGTAGCTGAGGCGGAGACTACCCCCACGGGATCCATATTCCATGAACCAATCGTACTGATCGTCGTCGTCGTCGTCGAAGGGCAAGGGGGTGTTTTGGTTTTGGTGTCGTAGGTGTGGTTGG…	229	163	643	834	3.04445	1.60618	4.83606	0.000230894	0.00269396	Locus_1196_Transcript_5/6_Confidence_0.583_Length_984	25348	EST AM291495 Prunus persica fruit skin mature fruit Prunus persica cDNA clone Skin51F01, mRNA sequence.	XP_002271062	PREDICTED: E3 ubiquitin-protein ligase RING1-like [Vitis vinifera]	5543645	EST FN715092 WZOAQRAQ Quercus robur cDNA clone WZ0AQRAQ7YM06FM1, mRNA sequence.	NA	NA
1197	AAGGGGTGCATTAAGCTTGCAGACTTTGGTGCATCGAAGAAAGTTGTTGAACTGGCTACCATAAATGGTGCGAAGTCAATGAAGGGTACGCCATACTGGATGGCTCCTGAAGTTATTCTCCAGACTGGCCATAGCTTCTCTGCTGACATATGGAGTGTTGGATGTACTGTGATTGAGATGGCTACAGGAAAGCCTCCATGGAGCCAACAGTATCAGGAGGTCGCTGCTCTCTTCCATATTGGAACAACAAAATCTCATCCACCCATCCCCGAGCATCTCTCCGCTGAGGCAAAGGATTTTCTGTTAAAATGTCTAGAGAAGGAACCTAATTTAAGGTGTGCTGCGTCAGAGTTAGTGCAGCATCCATTTGTCACTGGGGATTATCAGGAACCTCGTCCA…	11	12	24	170	6.76198	2.75745	1.65961	0.000195866	0.00233844	Locus_1197_Transcript_1/1_Confidence_0.000_Length_469	NA	NA	XP_002281142	PREDICTED: mitogen-activated protein kinase kinase kinase 3 [Vitis vinifera] >gi|297737007|emb|CBI26208.3| unnamed protein product [Vitis vinifera]	18503428	EST 010814AASB006246HT (AASB) Royal Gala 10 DAFB fruit Malus x domestica cDNA clone AASB006246, mRNA sequence.	16011	60676_Vitis_vinifera_mitogen-activated_protein_kinase_kinase_kinase_(MAP3K)_mRNA,_complete_cds__Putative_R-Genes,_predicted_from_NCBI_UniGene
11976	ACTGTTCAGGGATATGGGCAGGCTTTTGTGCTATCAGAGGACCAAAAACTGGATTGGTGCAACATGTTTGCTCTTGGGGTTGAACCCAACTTCATAAGGAACCCCATGTTATGGCCAACAGAACCAGAAAAATTCAGTGGAACTGTCGAGGTTTACTCAAAAGAAGTAAGGAAACTGTGCCAGAATCTGCTGAAATACATAGCCATGGGCCTTGGCTTAAAAGGTGATGTGTTTGAAAAGATGTTTGGGGAGACTGTGCAAGCCATAAGGATGAACTATTACCCTCCATGTTCAAGACCTGACCTTGTTTTAGGTCTAAGCCCACATTCAGACGGAAGTGCCCTCACAGTGCTGCAGCAGGGGAAGGACACGTCAGTAGGACTTCAAATTCTCAAAGAT…	5	5	285	101	30.5408	4.93266	2.59289	4.21e-12	5.13e-10	Locus_11976_Transcript_5/5_Confidence_0.143_Length_759	NA	NA	XP_002516897	Flavonol synthase/flavanone 3-hydroxylase, putative [Ricinus communis] >gi|223543985|gb|EEF45511.1| Flavonol synthase/flavanone 3-hydroxylase, putative [Ricinus communis]	18703574	EST Mdwdb7505G12.g1 Apple_EST_Mdwdb Malus x domestica cDNA 5' similar to ref|NP_566685.1| oxidoreductase, 2OG-Fe(II) oxygenase family [Arabidopsis thaliana] dbj|BAB03055.1| gene_id:MHC9.10 similar to oxidases [Arabidopsis thaliana] gb|AAM61362.1| putative ethylene-forming enzyme [Arabidopsis thaliana] gb|AAO64923.1| At, mRNA sequence.	NA	NA
11984	GCAGCAGATGCATATGACATTGAAGATTCTTCTTCTTTCCCAATGGTCCTTCTACAGATCCCCATGTGCAATGAGAGAGAGGTGTACGAGCAAGCAATTGAATCTGCTTGTAAGATGGATTGGCCAAGAGACAGACTTTTAATTCAAGTTTTAGATGACTCGGATGATAGGAATTTACAGCTTTTAATCAAAGACGAAGTCTCAACATGGAACCAGAAAGGTGTCAACATAATCTACAGACATCGGTTGATCAGAACTGGTTACAAAGCAGGCAACCTTAAATCAGCCATGAGTTGTGATTATGTCAAAGACTATGAGTTTGTGGCAATATTTGATGCTGATTTCCAGCCCAACCCTGATTTCCTTAAGCTGAC	6	1	21	40	6.8569	2.77756	0.0402227	0.000551228	0.00559811	Locus_11984_Transcript_1/1_Confidence_0.000_Length_374	NA	NA	CBI34964	unnamed protein product [Vitis vinifera]	21157117	EST GR__Eb12A12.f GR__Eb Gossypium raimondii cDNA clone GR__Eb12A12 5', mRNA sequence.	NA	NA
11999	CCACTCTCTAGGCCATAAATACACCTCTGAAAGCTCAGTATAAAACTTTGAGCTTCCTCTCTTGGTAGTGGTTCAAGTGAGCTCAATTGCCTTAATTTGCAATGATTCCATTGAGCAGGCGAAGTACAAGGAAAGAAGTAAACAGAGGCTCTTGGACAGCAGAGGAAGACCAGAAACTGGCTCAAGTTATTGAAATCCACGGTCCAAAGAGGTGGAAGTTTGTTGCAACCAAAGCAGGTCTTAACCGATGTGGGAAGAGTTGCAGGTTAAGATGGATGAACTATCTGAGACCCAATATTAAGAGAGGCAATATATCAGACCAAGAAGAAGACTTGATACTTAGGCTTCATAGGCTCCTAGGAAACAGGTGGTCATTGATTGCTGGAAGACTCCCAGGTA…	8	14	78	140	7.93918	2.98899	1.83908	1.19e-06	2.87e-05	Locus_11999_Transcript_3/3_Confidence_0.000_Length_622	NA	NA	CCA29100	putative MYB transcription factor [Rosa rugosa]	19562983	EST X9P07h03 Populus stem seasonal library Populus deltoides cDNA, mRNA sequence.	NA	NA
12000	TCTGGTGACATATAAGCCCCTCTGTCTCTTTATCTTTAGGTACTTCCACCTGGGTAGTGGCAGCCATCATAGCTGGGGTTGTTGGATGAGAGTGTAGCTGTTTGTGAGAAATCGCAATTCAAAGGATCCCCACCAGCAGTTTGATAGAGGAGATTCATGGCATAAGCAGCATGGGATTGTACTGTGTTGGGTTCAAAACAAGCCCCGCCTTGTTGAATTGGGCTGCAATCAAAACCATGTCCACAGACATAATCTATATTTGCCTGCAACTGGGAATCTGATACTCCGGCCTTCGGCAAACACCACGCTGCCTTCTTTGGCTTTGGCGCCGATGGATTAACTGGCGTTTTGGGTACTGCAGAGGGCGTGGAGGGCGTGGTGGAAGGCGTTGACGGCATG…	61	45	275	458	5.57993	2.48025	3.6476	4.31e-07	1.17e-05	Locus_12000_Transcript_3/8_Confidence_0.643_Length_1183	14197	EST PU3_plate55_E15 PU3 Prunus persica cDNA similar to similar to glycosyl hydrolase family 17 protein [Arabidopsis thaliana], mRNA sequence.	XP_002510373	Glucan endo-1,3-beta-glucosidase precursor, putative [Ricinus communis] >gi|223551074|gb|EEF52560.1| Glucan endo-1,3-beta-glucosidase precursor, putative [Ricinus communis]	1151635	EST sd9A5 YG/PR Prunus cerasus cDNA, mRNA sequence.	NA	NA
12013	GCTCCACTTCTCCAGCTGCTCCTCATCGGCGTCAAGTAAAACCTCAACAGTCCATTGTCAATGTGGTTCGGTGAATACCTCGCACTCCGATTTCTTTCCAGCACGAACTGATCGTCCTTCTTCTTCCTTCCAGCATTCCCATTTGCCTCAACAGCAGCAGCAGCAGCAACAGCAGCACCATTGCTATAGTTCTTCCTCATGCTCCCAAAAGATCCACCAACTCCACCAAACCCATGAGAGCTATTTCTCCAACTAGCACTGCTATTGCTCCTCATGATCTTGGGATTGAAACCCTTTGCTTCCCCGTTCCTCTCACCACCTCTGAGCTCCGGCCACGACTCTGAAAACGACCTCTCAACCCCATTTGATCTAACACTACTATACCTATCTTCATCCTCC…	20	38	126	278	5.61257	2.48866	2.78121	9.89e-06	0.000179783	Locus_12013_Transcript_1/1_Confidence_0.000_Length_831	NA	NA	XP_002273894	PREDICTED: UPF0503 protein At3g09070, chloroplastic-like [Vitis vinifera]	10397403	EST Pm_0428 Fruits and flowers of Prunus mume cv. Xiyeqing Prunus mume cDNA, mRNA sequence.	NA	NA
1202	GTTCACCCTCCATTTCTCCAACCAGACCATCTTCCACACACAAAATTACCAAAATGGGCTCCCTCCCTCACATAGTAGAAGACTGCATGGGCGTCCTACAAGTCTTTAGCGATGGTACGATCAACCGTTGCTCTTTAATGGACATAGACTTCAACATTCCTGTCGTTGATGACCACTCTGTGGCCTTCAAAGACGTCACTTTCGACAAAAGACACAACCTCTCCCTCCGTTTGTACAAACCCAAATCGGCAAACCACAATTCCAAGCTCCCCGTGGTGTTCTACTTTCATGGTGGCGGTTTTTGTGTCGGTTCATGTGTGTGGCCAAACTGCCACAACTGCTGCCTCCGCCTGTCCGCGGGGCTCCAGGCTCTTGTGGT	23	25	121	335	7.64805	2.93509	2.88786	3.88e-07	1.08e-05	Locus_1202_Transcript_1/1_Confidence_0.000_Length_379	NA	NA	XP_002524110	Gibberellin receptor GID1, putative [Ricinus communis] >gi|223536678|gb|EEF38320.1| Gibberellin receptor GID1, putative [Ricinus communis]	18452427	EST Mdst6024e07.y4 Mdst Malus x domestica cDNA clone Mdst6024e07 5' similar to TR:O64640 O64640 F17K2.13 PROTEIN, mRNA sequence.	NA	NA
12037	ATTATAGGCAAGGAAAGAAAACCAGACCAGACACACCCTCTATCTCTCTCTCATCTCATTTGTGTACAGTCAGTCGTAGATCTTTGCCAAGTAAAAGAACCTTGCGAGAAGAAACGAAAAAAATCCAAAATCCCAAAACCAGCAAAGACCCTCTCCTTTTCTCACCTTCCATAACTTAAGGTTATGATTGAGTGAGCCGGGACAAAGCTTCCTCATTGTTGCCCATAAACCCACTACCTCTTGCCTGTCATATCTATCTCCACCTTTGAGCTCCTTTTCCTCTCTGATTAGACACCCTCCTGGAAAATGTTCATGCAATCTCTGTTGGGTTTGTTCCATAGTGAATCAATTACCTTTATTTTTCCCGGAAAATGAGGGAAAGTGGAGGAAAATAAATAA…	42	32	166	361	5.7422	2.5216	3.1578	2.25e-06	5.04e-05	Locus_12037_Transcript_1/3_Confidence_0.333_Length_835	NA	NA	XP_002312266	predicted protein [Populus trichocarpa] >gi|222852086|gb|EEE89633.1| predicted protein [Populus trichocarpa]	2503878	EST FR623424 WZOAFSAA Fagus sylvatica cDNA clone WZ0AFSAA54YC04FM1, mRNA sequence.	NA	NA
12050	CACCCCAGATGAGATTGTTGCTGAGATTCAAAGTCTCCAAAGAAGTGCACTGAGAGAGATGGAGAGGGATGGGCTGGCTGAAGAGATTTTCAGCAAGGTTGAGCTGAGACAGATTGGGAAGCTCGCATATTGAAGATGGAATTTCACCTGAAAGGTTCAAGCTTTGGAGGTTGAGGGAAGTCACAGAGAGTGGAGCTGTGGTTGTGCAGGTAATTCCAGTCCATTCACAAAAATGAGTGAGAGAAGAGTTGGACCAGCTTGAGAGAGAGTTTTTAGAGTCTTTAATGGAAGCCTTGAAGGTAAGAAGAATGTCTGCCTCCGAAGATGATGAACTGAGAATGAGGAATGTGGAGATTAGAGAGAGAAACAAAGGAAATGTGCAGGTGGTAGCCATTGGAG…	12	11	50	197	8.6067	3.10546	1.97924	3.3e-06	6.96e-05	Locus_12050_Transcript_1/2_Confidence_0.333_Length_432	63807	EST PP_LEc0019O21f Peach shoot Prunus persica cDNA clone PP_LEc0019O21f, mRNA sequence.	XP_002283010	PREDICTED: LOW QUALITY PROTEIN: probably inactive leucine-rich repeat receptor-like protein kinase At5g06940-like [Vitis vinifera]	12326226	EST FQ325922 Casuarina glauca root 2 days after inoculation with Frankia CcI3 strain Casuarina glauca cDNA, mRNA sequence.	NA	NA
12055	GCTGGATTTGAGGTGACATCAGTGGCTTGCTGTGCCACAGGGATGTATGAAATGGGGTACGCATGCAATCGAAACAACATGTTCACCTGCACGGATGCAAGCAAATATATATTCTGGGATTCATTTCATCCTTCAGAGAAAGCAAACCATATAATCTCTGATTATGTGGTGAAAAAAGTATTGGCCCAGTTTCTTTGATTCTCTTTAATTTCAAGACCAATATATGTGTCTTATGTTTTAGTGTCATCACATATAGTACGTTGAGAAATTAAGCCTAATGTTGGT	2	6	29	72	9.95482	3.31539	0.696808	1.17e-05	0.000208657	Locus_12055_Transcript_1/1_Confidence_0.000_Length_285	57147	EST HPL-07-E06 Prunus persica L. leaf tissue, healthy Prunus persica cDNA, mRNA sequence.	ACJ84325	unknown [Medicago truncatula]	18664486	EST Mdfw2042g01.y1 Mdfw Malus x domestica cDNA clone Mdfw2042g01 5' similar to TR:Q9SJB4 Q9SJB4 PUTATIVE GDSL-MOTIF LIPASE/HYDROLASE, mRNA sequence.	NA	NA
12057	GTTTTTTTTTTCCTTCTAAAAAATGGGGGTAGAGAGAGTTGAGGTCGTCATTGCCCCAAAACCAGAGGGCACTATCCCAGACGAGTTCATTAGGTCAGAGAATGAGCAACCAGGGATCACCACAGTTCATGGGAAGGTCCTTGAGGTCCCAACCATTGATTTTAGTGACCCTGATGAGCAAAAGCTCATCCGTCAGATTGCTGAGGCCAGCAGCAACTGGGGCATGTACCAGATTGTAAACCATGACATCCCTAGTGAGGCCATAAGAAACTTGCAGGCTGTTGGGAATGAGTTTTTTGAGCTTCCACAGGAGGAAAAGGAGGCTTA	2	3	25	37	9.63705	3.26859	0.0237677	5.76e-05	0.000821912	Locus_12057_Transcript_1/1_Confidence_0.000_Length_327	NA	NA	ADY15309	flavonol synthase [Prunus avium]	10398478	EST Pm_1503 Fruits and flowers of Prunus mume cv. Xiyeqing Prunus mume cDNA, mRNA sequence.	NA	NA
1206	TGAATTTTACCGGAAACTTCGGCTTCTAAAGAGCTATAGCTTCTTGAATACGTTGGCTTTTTCAAAAATCATGAAAAAATATGATAAGATTACTTCAAGAGATGCATCAAAATCTTACATGAATATGGTGGATAACTCCTACCTTGGTAGCTCTGACGAGATCACCAAGCTTATGGAGAGGGTTGAAACTACATTCATAAAGTATTTCTCAAACTCAAATCGCAGAAAAGGAATGGTCGTCTTAAGGCCAAAAACAAAGATAGAAAGACATAGCATAACATTTGCCATGGGTTGCTTTGCCGGATGCACAGCTGCTCTCACAATAGCCCTTATTTTGATGGTACATGCTCACAGTATTAACAATGCCAACAATCCTGAATATGACACAGGAAAACTCCA…	103	114	258	592	3.16399	1.66174	4.00967	0.000671396	0.00659205	Locus_1206_Transcript_7/9_Confidence_0.529_Length_1440	NA	NA	XP_002264852	PREDICTED: phosphate transporter PHO1 homolog 3-like isoform 1 [Vitis vinifera]	11155765	EST EST 943 Green Apricot Fruit Lambda Zap II Library Prunus armeniaca cDNA clone ba004h24 3', mRNA sequence.	NA	NA
12078	CTTAAGCCTTAAACAACAACACAAGCAAACCCTGCCTCTCTCTCTCTCTCTCTCTCTCTCTCTCTCTCAAAAGCAATATTAGTGCAAGAATTTTTAGAGTTTGTGAGAAAATCATTGTTAGAATTTGATGGGCAGCTTAGTTGGGCATGTTGTACCAGGATTGGGGTTTCTTCTCATTGGCTTATGGCACCTATTTAATCACATCAAGCTCCATCTTCACCAACCCAACTCCTACAGAGCTCCACCATGGTTTCCCACCTCCAAATTCAAGTACTTGGAGCTCATCGTAATCATGGGAGGATCCTTTGCCTCCGTTGCCATGGAACTCTTCATAAGCCCACATAAACACCAACCTCTTGATGATGATGGAACCATCCCCTCCTACCATCTTCACAACTT…	672	422	83	59	-9.51462	-3.25015	4.44192	4.42e-11	3.87e-09	Locus_12078_Transcript_2/2_Confidence_0.000_Length_583	NA	NA	XP_002299130	predicted protein [Populus trichocarpa] >gi|222846388|gb|EEE83935.1| predicted protein [Populus trichocarpa]	18627044	EST 030115ABNB002125HT (ABNB) Braeburn cultured fruit cells, boron exposed, phytoremediation Malus x domestica cDNA clone ABNB002125, mRNA sequence.	NA	NA
12085	TGCTCCGAAAGAAAGATTCAATCTTGTTCTTCTTCTTCTGTGATATCTTTTTAACAAATGGCTGTTAAGGAGCGCTCGAGAGCCTCCTCTCAACGTCAAAACTGGCAGAACACATTCAACGGTTTGGTGCAGATGATACGGGATCAACAATCACAGCTCGAGACACTGGCCAAAGACCGACAACTCCTTGAAGATCGCGTCCGAATGCAAAACGAGCGATGGACCTATGATATTCGTCTCTTGGAAGATCAAATCTCCCAGATGAAGGGGGATTTGGAATTTCAAGAGTTGGCGGACTCCCTTCAGGCGGCCAAGTTTGAGTTGGTCCTGGGATTGAAGCAACGAGAGGGTTATCTCACCAAACTCAAATTAGAATATACGGACAGTGAGTTAGAAGGT…	8	7	17	121	7.34201	2.87618	1.15744	0.000249102	0.00287435	Locus_12085_Transcript_1/2_Confidence_0.333_Length_615	59951	EST PP_LEc0001D13f Peach shoot Prunus persica cDNA clone PP_LEc0001D13f, mRNA sequence.	XP_002306928	predicted protein [Populus trichocarpa] >gi|222856377|gb|EEE93924.1| predicted protein [Populus trichocarpa]	18604969	EST 010604AAXA006405HT (AAXA) Royal Gala 126 DAFB fruit core Malus x domestica cDNA clone AAXA006405, mRNA sequence.	NA	NA
12087	GTGTGCTACGTCACCACCGCCGGCATGCTTCACAAACTCAGCGGGAGAGAGAAAGCTGCCATGACAAACACATACTATCCTCACTTCCTCACCCTTCTTGTACCTGTAAAGAAACCCTTCTATTCTTTTCCCATTGGGGCCATCTCCTTTTGTAGACACACAAGGCATATTTTCCAACACATTCCTCACAATGTCGTTGGCTCCTTTTTCTGGAACTGTGGGTTTATCACAGTTAATTTCCATTTGGACTCCGTTGAACTGACCTGATCTTTCGGTGGTTATCATTCGAGGGGTCACTAGCAGTTCCTTATTATCAGTCTTTGGAGAAGACTGAGCATTGGCATGGCTTCTTGGTTCAGTGCATTTGTGCACTCCTTGGGCAGCAGCAGCAGCAGCAGC…	91	77	403	227	3.02849	1.5986	3.63716	0.000842286	0.00798176	Locus_12087_Transcript_3/5_Confidence_0.364_Length_1089	24271	EST AM290418 Prunus persica fruit skin mature fruit Prunus persica cDNA clone Skin68D05, mRNA sequence.	XP_002277117	PREDICTED: ninja-family protein AFP2-like [Vitis vinifera]	8621834	EST PA__Ea0008M11f Almond developing seed Prunus dulcis cDNA clone PA__Ea0008M11f, mRNA sequence.	NA	NA
12091	TCTCACCCCAACCCGAAAAACAGAGCGAACCTTATAAAAACAGAAAGAGAAAAACAGAGGAGAGAGAGAGAGCGAGAGAAATGGGAAAGGGAGAGACTGATTGTCGGAATTTAATTTCCCTAGAAAACAGAGAGACAGAGAAAATGGCAAAAATGCGAAATGGGCCTACGAAAGACTTCTATTTTTTGACGTTTCGACAGAAAAATTCACGGGCAACACTAAGTACTAAGTCTTCTCACCTCTGTTATTTTTTCACAGAGAGTCTTCGCTGGCAATGCTATCAATTCCCAACTGATTTCCGTTCTCCCCAGAATTTAAATTCCGGCCAATTCTCCGTACACGGACAGAGAAAACAAACTCAATTCTCTACGCTTGTTTCTTGGTTTTTCTAATTCCGGA…	590	439	211	216	-2.98002	-1.57532	4.62941	0.000296272	0.00332826	Locus_12091_Transcript_4/4_Confidence_0.143_Length_788	20841	EST PU4_plate55_K24 PU4 Prunus persica cDNA similar to expressed mRNA inferred from similar to Paramecium tetraurelia. Cyclophilin-RNA interacting protein / peptidyl-prolyl cis- trans isomerase / PPIase / Rotamase (EC 5.2.1.8) [Dictyostelium discoideum], mRNA sequence.	NA	NA	10397159	EST Pm_0184 Fruits and flowers of Prunus mume cv. Xiyeqing Prunus mume cDNA, mRNA sequence.	NA	NA
12094	TCCTCCGCGCCCGCCGCCGCCATCTCCGTCGCAACCGCCACAATCGCCGAACCCACATCATGTTTCACGAGGACCCATACGCCGCTACCCTTTCTACCCCCACACGCGGCCTCGACGCCTCCATCCTCAACTCCCTCCCCGTCTTCGTCTACTCCTCTAAATCGACTGAAACAACGCAGTTTCGTGAGCAGCCGGTTTTGGAGTGCGCCGTCTGCTTGTCCGAGTTCGAGGACGGCGAGAAGGGCCGATTGCTTCCGAAATGTAACACCCCAAACCCACAACAAGGGCTACGCCGTCAGCGGCAAGATCATGCTCAGTGCCATCATCATCCTCTTCTTCGTCGTCATCCTCATGGTCTGCCTCCACCTCTACGCCCGCTGGTACCTCCTCCGCGCCCGC…	153	154	926	287	3.19217	1.67454	4.57955	0.000888031	0.0083397	Locus_12094_Transcript_2/6_Confidence_0.636_Length_1161	16629	EST PU4_plate37_E24 PU4 Prunus persica cDNA similar to weakly similar to putative RING zinc finger protein [Arabidopsis thaliana], mRNA sequence.	XP_002271253	PREDICTED: RING-H2 finger protein ATL2-like isoform 1 [Vitis vinifera]	18680136	EST Mdstw6033G24.g1 Apple_EST_Mdstw Malus x domestica cDNA 5' similar to gb|AAM65773.1| putative RING zinc finger protein [Arabidopsis thaliana], mRNA sequence.	NA	NA
12097	GAGGAACTTGGAGGATGCATCCAAAGTAGGCCTTCTCAAGTCCCTCCCTAATGCAGACACCAAATTGTTGCTTTTCCAAGCTGACATATATGACCCCAATGAGTTTCAACCCGCCATCCAAGGATGTGAGTTTGTTTTTCACGTGGCCACTCCGATGCAGCATAACAACCAAAGCTCTCAGTACAAGGACACAGCTGAAGCTGCTGTTGCTGGGGTGAGGATCATTGCCGAGTGTTGCATTCGTTCACAAACCGTTAAACGACTCATCTACACTGCAAGCATCCTTGCTGCGTCGCCGAGGAGAGAAGATGGGGTTGGATTCAAACCCTGCCTTGATGAATCATGTTGGACACCTCTTGATGTCTCACCTACTTATTCAACTGAATTTACAATGGGAGA…	401	478	213	81	-3.69626	-1.88607	4.34158	0.000230401	0.00269052	Locus_12097_Transcript_6/12_Confidence_0.091_Length_925	NA	NA	XP_002299482	predicted protein [Populus trichocarpa] >gi|222846740|gb|EEE84287.1| predicted protein [Populus trichocarpa]	11159574	EST EST 4984 Ripe Apricot Fruit Lambda Zap II Library Prunus armeniaca cDNA clone bh001k18 3', mRNA sequence.	10393	55058_Mdlv3_4028h21.y1_Mdlv3_Malus_x_domestica_cDNA_clone_Mdlv3_4028h21_5'_similar_to_TR:Q41867_Q41867_NADPH_HC-TOXIN_REDUCTASE._;,_mRNA_sequence__Putative_R-Genes,_predicted_from_NCBI_UniGene
121	CCTAAGCATCCTTACACTTACTTTGGTTACAAACAGACAACCGGCCTCCCATGGCCTACCCCTTGTCTTTTTCATTAACCCTGAATTTCCTCCACTAATTACCTTCAGATAACATAATCACCATCACCTTTTTCTACCCCTAACATCACTAATTTCTTCCTCTCTTTTTTCTTGCCCATGCAAAAACTTTAATACATTTCAACAAAACACATCCAGCTTTCTAGGTGTCATTCCAAGCAGCAAAAAGAGGCAAGTGAGACATAGAGATAGCAGCAGGCCTCAGCTGGGCTGTTGGGAACCAAGAGCTAACAGCAGCAGCTGCTGCAGAAGTAGGGCAGATGAACTTTGATGCTAATGGAGGCTTCGCAAAGAGCATGTTGGGGCCAGATTTGTCAGGGC…	45	44	113	1696	16.3911	4.03484	4.73878	9.62e-08	3.26e-06	Locus_121_Transcript_7/8_Confidence_0.125_Length_2337	40654	EST PP_LEa0021B19f Peach developing fruit mesocarp Prunus persica cDNA clone PP_LEa0021B19f, mRNA sequence.	XP_002285467	PREDICTED: AP2-like ethylene-responsive transcription factor ANT-like [Vitis vinifera]	11156304	EST EST 1482 Green Apricot Fruit Lambda Zap II Library Prunus armeniaca cDNA clone ba006h09 3', mRNA sequence.	NA	NA
12112	CCATGGCACTAGGCGTGGAATAATAGAAAGTGAGAGTGGACAAATCAAGGCCGGTGAGGGTGAGGGTGGTGGATTGGAGCAGGAGCTGAAGTTGTGTTGAAGACCATGGGTGGTGGTGGTGGAGGGCACTGGTAGCACTTGGTGAAGAGCCCAAATGTGTCAATCTGGTGCACAAAGTTTGTGATGCTCGCCCACCCACCGAATCCAAAACCTACCACAAACACCCACACCACCACAAAGACATTGATTGTATATGAACCAATCCACCCTCCCAGAAATCTTGGTGGCCTCTCCACTGCATTCTCTCTTGCAGCAGCGGATTTGTACGTGAAGATATGGGCCAGAGCTGGGATGATGTAGACTGTGAAGCTGACAAGGAGTGATCCTACGGTGGAGTTG…	57	27	88	497	5.61706	2.48982	3.28473	0.000100231	0.00132781	Locus_12112_Transcript_3/6_Confidence_0.556_Length_839	53199	EST AJ870780 S1 Prunus persica cDNA clone S132D1, mRNA sequence.	CCF23027	auxin influx carrier protein [Mangifera indica] >gi|381280185|gb|AFG18187.1| auxin influx carrier component [Mangifera indica]	18628115	EST 030128ABPB002134HT (ABPB) M9 root tips Malus x domestica cDNA clone ABPB002134, mRNA sequence.	NA	NA
12114	GTCTGGTTTTCTGCTACAAACCATAGTCTTTACAATTTAAAGGCAAGTGAACCTCTAGCTGTTTTGAAGCATAGTCTCACAGCAATTCCCACTTTGGTAATTCAACCAAAAAGCTTTCCTTTGAACCCTCTTTGAGAGCTTGCACAAATCTCAGAAAGATTTGAAGCAAATACATTGAAGGTTCTTGGGGGTGTTCTTCTGAATTATGAAGAGGTTCAGCAGCAGCTCAGATTCATTGGGTGTGTTGGTGTCCAATTTCCCACCAAAAGAGGAGGAGAAGCATGGAAAGGACAACTATGGTTATAGCAAGGAGTTTCAGGCAATGTTAGATTCTTTAGACCAAGAAGACTGTGGGGAAGAAATGACAGGGAAGAAAAGGCGCTTAAGCTCAGAGCAGGT…	20	21	141	151	5.731	2.51879	2.33557	3.73e-06	7.71e-05	Locus_12114_Transcript_1/2_Confidence_0.333_Length_574	17060	EST PU4_plate27_N06 PU4 Prunus persica cDNA similar to weakly similar to homeobox-leucine zipper protein 6 (HB-6) / HD-ZIP transcription factor 6 [Arabidopsis thaliana], mRNA sequence.	ADL36714	HD domain class transcription factor [Malus x domestica]	18704520	EST Mdwdr7511D17.g1 Apple_EST_Mdwdr Malus x domestica cDNA 5' similar to ref|NP_565536.1| homeobox-leucine zipper protein ATHB-6 (HD-Zip transcription factor Athb-6) [Arabidopsis thaliana] sp|P46668|ATH6_ARATH Homeobox-leucine zipper protein ATHB-6 (Homeodomain transcription factor ATHB-6) (HD-ZIP protein ATHB-6) pir|S, mRNA sequence.	NA	NA
12137	TAGCAAAGACTTTAAGGATTGGAAAGAGGTTTATGATTTTTATGTTAATGATGGGATGCTAATGCCGGCTTCCCATGAACTTGATGACCCTGAAATTGTTCCATGGTTCACTCCATGGCCCGAGAACCTACCCGAGTTCAGGGAGACATGCGCAGAATACGGTCGAGCATGTGAGAAGCTATTCTTCAATTTGTTGGAACTTGTCAGCCTCAGCTTAGGCTTACCCCCCAAGAGGCTGCAGCTATTCTTCAATTTGTTGGAACTTGTCAGCCTCAGCTTAGGCTTACCCCCCAAGAGGCTGCATGGGTACTTTGAGAATCAAGCAAGCTTTGCCCGACTCAATTACTACCCTCCATGTCCCAAACCGGAGCTTGTTCTTGGCACCGGTGGACACAAAGA…	17	13	261	15	7.38891	2.88536	2.26807	0.000387103	0.00420114	Locus_12137_Transcript_4/4_Confidence_0.167_Length_694	54223	EST AJ873291 Prunus persica fruit mesocarp plus epidermis 30 days after bloom Prunus persica cDNA clone PR0112B12, mRNA sequence.	XP_002330269	2-oxoglutarate-dependent dioxygenase [Populus trichocarpa] >gi|222871304|gb|EEF08435.1| 2-oxoglutarate-dependent dioxygenase [Populus trichocarpa]	18514364	EST Mdfw2028m09.y1 Mdfw Malus x domestica cDNA clone Mdfw2028m09 5' similar to TR:Q9ZSA7 Q9ZSA7 F3H7.17 PROTEIN, mRNA sequence.	NA	NA
12142	TCCTCTCGCGATGAGAAAATGTCTGTAAATGTTTTTCCGCAGTCTTCACAGAATCTGTGATGACATCAAATGGGTCCGATCCGGCTCCAACAAAAACCAAATGATTACCCTCAAACCCATCAACAGCAGGATCTCCACTTTCTAGGCAGATTTCAATCTCATTAAGTTCATTCCCTTGAAGAACAGCCCTGAAGTCCCCTTCAAGAATTGGTAGGAAAACTGTATAAACTGCAGATTGATCGACCCCATCTTTGCTTCCTTCACCAAAATCAGAACCCTCCTTTGTCTCAGCAATCAAAAACTGAGTCTCAAAGGGAACATCTTGGCCACTTGTGCCCATCCTCTGTGTCATCCACCATAGTTTAAACCGAAAAACACACATAAAACGCAATCCATCAA…	2	1	114	49	40.9428	5.35554	1.33854	3.85e-10	2.74e-08	Locus_12142_Transcript_1/1_Confidence_0.000_Length_564	32269	EST PPN024H04-T7 PPN Prunus persica cDNA clone PPN024H04, mRNA sequence.	XP_002275829	PREDICTED: probable galactinol--sucrose galactosyltransferase 1 [Vitis vinifera] >gi|296089998|emb|CBI39817.3| unnamed protein product [Vitis vinifera]	18498100	EST 020918AARA014363HT (AARA) Royal Gala partially senescing leaf Malus x domestica cDNA clone AARA014363, mRNA sequence.	NA	NA
12165	TGCTTTGATGTGGGTTTTTTCTGCCTTGGGCTGTGATTGTGACCTTTTGTAATGGTAGGGGGACTCTCGTGTAGATTTTGCAATTTTGTAGCACAGCTGCACCGTTGCCAAATATGAAGTCTATGGTGCCATAGATGCTACATTCACGGTAAAATTGACGGAGGGAGTGAGCATAGAGGGTGTCTTGGTAACCCTCCATGCTGCATCGGAAGAAGGCCGATTGGTCGGAGTCGACTCTAAGCGCCACGCCTTGATGGTTTTCCGGCCCGGCTGTGTTTCTAAATGTCATGTCTCTTGCTATAAATCCCTTTCCAGACGCGGCAACAGTTGCAGTTCTAAATGTAGTCCATCCTTGCATGAAATTCCGTCTACCCGTTACCACAGTTTGTCCAATCCCAT…	10	4	70	49	6.77844	2.76095	1.02836	3.52e-05	0.000535053	Locus_12165_Transcript_1/1_Confidence_0.000_Length_509	NA	NA	XP_002330224	predicted protein [Populus trichocarpa] >gi|222871680|gb|EEF08811.1| predicted protein [Populus trichocarpa]	13174006	EST JS1AR49JG Salt stressed Fragaria vesca (strain Hawaii-4) cDNA library Fragaria vesca cDNA clone JS1AR49, mRNA sequence.	NA	NA
12175	AGAATACTGAGAGAGAGAGAGAGAGAGAGAGAGAGAGAGAGAAGATGCCTAAGGCTGAGTCTTCAGGCCTCTCTTTCTTCTTCACACTCTCTGCCTCTGGCCTGTTCATGAAGTAATGAGCCCAGAACCAAATCTCATCTTCTCAGAAGAAGATGGATCAACATCATCATCAGCAAGAAGTAGAATCAAGTGAAGAACAAAACCCAGTTTTTCTTTTGGATGCTCTGTATTGCTCAGAGGAGCATTTGGAGGAGCAAGCGAGTGTAGTGGAGTATTTCCAAGAGGAAGATGAATTTGTAGGAGACAGTTGTTACAGCAATATTTCATCGTATAAGCCAATAAAAGTTCCAATCTTGCTAGAGCAAGACTTGTTTTGGGACAACGAGGAGCTAATCTCAC…	166	186	434	1635	4.74877	2.24755	5.15459	1.53e-05	0.000263028	Locus_12175_Transcript_4/4_Confidence_0.250_Length_1309	44637	EST PP_LEa0037N11f Peach developing fruit mesocarp Prunus persica cDNA clone PP_LEa0037N11f, mRNA sequence.	ADD51364	D3-type cyclin [Malus x domestica]	10399910	EST Pm_2935 Fruits and flowers of Prunus mume cv. Xiyeqing Prunus mume cDNA, mRNA sequence.	NA	NA
12178	AAATCAGAAAGTCGTTATTATAGAAAAATAAAAAAAAGTCGTTAAATATAGTTAAAACGTGAAAAGACTCTAGTCTCGCTCGTTCGCTCATCCATAAAAGAAGCAATTGTACGGCATAGTGATTAATTAATTTAACCCAAAGTGTCACCGGTTATCTGCAATGGCTCGCGTGGCTTCAAACCCAGTTGGTCTCCATAGATTCCGGCCATGTTTCCAGGTTGCTCAGCTTCCCCAACATGCTAGAACCTCTCTTCACTTCCGAAACGAGCACCGCAGATTTCCAACCGTTTCTTGCCAACAAACCCCAGATCCAACCGAGACCTCCACAACGGAGAAATCGATTGTTGAGCCAGGCTCAGGCAATGATAGCAGTAGCCAAGCTACAAGTTCCTCAAGAGA…	1071	966	527	410	-2.68899	-1.42707	5.65939	0.00105317	0.00953501	Locus_12178_Transcript_1/5_Confidence_0.500_Length_1128	15205	EST PU4_plate9_N04 PU4 Prunus persica cDNA similar to weakly similar to thioredoxin family protein [Arabidopsis thaliana], mRNA sequence.	XP_003635085	PREDICTED: thioredoxin-like protein HCF164, chloroplastic-like [Vitis vinifera] >gi|298205068|emb|CBI38364.3| unnamed protein product [Vitis vinifera]	18715449	EST Mdltl7515M17.g2 Apple_EST_Mdltl Malus x domestica cDNA 5' similar to gb|AAP50950.1| putative thioredoxin [Oryza sativa (japonica cultivar-group)], mRNA sequence.	NA	NA
12185	GTGGCAGCACTTGTAACTGATAAAAGTCTCCATGCTACGGTTGCAATCGGGACATTTCATTGTGTCCGGGACCTTCCCGGTAGAGCCTGGAATATCAAGGCGGCAGCAAGGTGTAAAGCCAATCTTCGCATAGTATGTTGTGAAACAAAACTCAAAGCCTTTCTCTCTCACTTGTCCCTTCCATTTGTCAAAGTCTTCTGTCACCTTCAACATTGAGATACCATGACCAGCGACAACCAAAGAAGACCCCTTGCTGAGCACAGCCCATCCACTTTCATTTTTGTAAGAAAGTAGCTTTTGGATATCTAGTGTGGCTGAGTCGGCCTGCTTGTGTATCTTGGTGTGGAACAGGCTTTCTATTCCGGTCCAGAAGCGCCATAGAATGCCAAAGTCATCTTC…	1	2	89	132	55.4867	5.79407	1.72367	3.42e-13	5.47e-11	Locus_12185_Transcript_3/3_Confidence_0.000_Length_1054	55814	EST DB648 DR Prunus persica cDNA, mRNA sequence.	ADN32816	sieve element occlusion b [Malus x domestica]	18422324	EST Mdfrt3086j13.y1 Mdfrt Malus x domestica cDNA clone Mdfrt3086j13 5' similar to TR:Q9SS87 Q9SS87 F4P13.22 PROTEIN, mRNA sequence.	NA	NA
12188	AATGAGAATTACTGAGAATCTCAATGAGAAGTATATTATAGGGTATGGTGCTTCTAGCACAGTGTACAAGTGTGTACTGAAGAATTCCCGACCAATGGCAATTAAGCGAATTTACAATCGGTATCCAGACAACATGCGGGAGTTTGAGACTGAACTTGAAACCATTGGCAGTATCAAGCATAGAAATCTTGTTAGCCTGCATGGGTATTCACTGTCACCACATGGAAATCTCCTCTTCTATGACTATATGGAGAACGGATCTCTCTGGGATCTGCTTCATGGACCAGCAAAGAAGGTTAAACTTGATTGGGAAACAAGGTTGAAAATAGCAGTTGGAGCTGCACAGGGACTTGCTTATCTTCACCATGATTGTAACCCCCGAATTATTCACAGGGATGT…	4	6	12	72	6.66328	2.73623	0.470853	0.000816248	0.00777021	Locus_12188_Transcript_1/1_Confidence_0.000_Length_403	NA	NA	CAN79933	hypothetical protein VITISV_008329 [Vitis vinifera]	18517578	EST Mdfw2032b18.y1 Mdfw Malus x domestica cDNA clone Mdfw2032b18 5' similar to TR:Q9S711 Q9S711 ESTS C22657, mRNA sequence.	10372	55037_000603AEPA006739HT_(AEPA)_Pinkie_expanding_leaf_Malus_x_domestica_cDNA_clone_AEPA006739,_mRNA_sequence__Putative_R-Genes,_predicted_from_NCBI_UniGene
12195	GCCCCATTCTGTCCTTCCCTTGCCCAACTTCAAAACCCCATAAACCAAATTAAATTCTCTCTCTTCAATATTTATACTTCGTTTTTTTGGATGAAAAATGGGACATTGCTTATCTGGTCGTGAGGAGGAGAACAATCAACTATTGTGAGGCATAGACAATTAAACACTAAAACAAATCAACACTTTTGATAATGATGGGAGAGCCGGAACCTATTTTCACTGCACAAAGTACCATTCAATCTGCGCCGCTTGCTGTCTCTCTTCTCTGCTATAATAGTAGAAGAAGTATATGTGTTCTGTCTTTGATCTGATTTGGTGAGCTGACGGTCCACCACACTCATTGTGGGAGAAGAAGTATATGTGTTCTGTCTTTGATCTGATTTGGTGAGCTGACGGTCC…	10	5	42	324	19.448	4.28155	2.43748	4.86e-08	1.81e-06	Locus_12195_Transcript_4/4_Confidence_0.286_Length_636	NA	NA	XP_002305644	predicted protein [Populus trichocarpa] >gi|159025731|emb|CAN88866.1| D6-type cyclin [Populus trichocarpa] >gi|222848608|gb|EEE86155.1| predicted protein [Populus trichocarpa]	18665598	EST Mdfw2053m06.y1 Mdfw Malus x domestica cDNA clone Mdfw2053m06 5' similar to TR:Q9ZR04 Q9ZR04 PUTATIVE D-TYPE CYCLIN, mRNA sequence.	NA	NA
12202	GTTATATTTGCCCTTCCAAAATCCCACCTTTTAATCTCTCTCTCTCTCTCTCTCTCTCTCTCCGAGTCTCTCTGTTGTGACTGATTTTGTTTTGATTGTTGAAGCTGATTTTTGCAATCATATTCTGGGGTTTTCTGTGTTGTTGAGAGTCAATGACAGCTCCAAACATGGCGACGATTGCTGCTTCTCTGGAGAGGTCTCTCCAAAACTGCTCCTTGAACCACCATCATCACCACCAGCACCAGCACCAGCAACAGAGCAGCAGCTGCATCTTCACAGGCGGTGAAGGGCAAGGCTCAAGCGTTACGCTGCAGGGAAGGTCATCGTCTTCAACCTCATCAACCTCAGATGATACTGCGCACCAGAATCAACTGCTTCCCAATTACAGCAATGAAGCCA…	29	37	37	418	5.55705	2.47432	2.91536	0.000669013	0.00657814	Locus_12202_Transcript_2/5_Confidence_0.333_Length_818	NA	NA	XP_002512640	conserved hypothetical protein [Ricinus communis] >gi|223548601|gb|EEF50092.1| conserved hypothetical protein [Ricinus communis]	5603539	EST FP065756 LG0AAD Quercus robur cDNA clone LG0AAD30YC21RM1_1X similar to PplGI.3|TC48044 similar to UP|Q7XBE3_HUMJA Humj1, mRNA sequence.	NA	NA
12244	ACGAACACAATCGTCGCCGGATAATCCGACCCCGATATATCCTCCGATTTGGGTCCGAACACGTTCGCTGCCGGGTGATCCCGATCCGACCCTTCCGGCAAAAACGCCCTCCACATCCAGTCCGTCCGCTCCAAATTCACTATCGGCACTCCCACCAGCCTCCTTTCGGGTTCCGTCCTTTCCTCTCCTCCGAAAAACGGCTGGATCGACAAGATCCCAACAACCTTCAGATTCTGGAACACGTGTCCGCTACATCTGAGCGCCACATGGTGCGCTATGTTTCCACCTGCGCTGTCTCCGGCGAGGAAGCATTGTTTGAGATTCGCGCCCTCAAAGTAGTGGCCGTCGTTCTCCATGAATTTCAAGACGTCGAATGCGTCGTCGTATTGGCACGGATAC…	23	22	206	418	11.1582	3.48003	3.29556	2.13e-10	1.61e-08	Locus_12244_Transcript_1/1_Confidence_0.000_Length_836	NA	NA	XP_002268777	PREDICTED: probable carboxylesterase 18-like [Vitis vinifera]	13172744	EST JS1A887JG Salt stressed Fragaria vesca (strain Hawaii-4) cDNA library Fragaria vesca cDNA clone JS1A887, mRNA sequence.	NA	NA
12248	CGTCCGACTGTCTGAGAGGCTTTAGCATGAACATCTGAGCTCCCTCCTCTAAGCACTTGTTAATACGATTCGGTACGTATTCAGATGACATAATCACCACTGGAACCTCCTTCATGAGTGATGATTCCTTGATTTTCTTGAGTAGTTCATAGCCTGTCATCCCTGGCATACAGTAATCTGTAATTACCAGATTTACCTTCGAGATATTGCCCTCCAAGCTACTGTTTTGATGATCTCCCAAGCCCAAAAACTCCAATGCCCTTAGCCCATTTTCTGCAGTAGTCACTTTGCAAGACAGATTTTTGAGTAGCTTTTCGATTAGTTTGCGATCAATGATACTGTCGTCAACAGCCAAAACATGGGGTTGCTCCACATTTTCCATGAAACCCTTTGAAGATG…	0	1	12	103	76.1585	6.25093	0.727261	4.78e-08	1.78e-06	Locus_12248_Transcript_1/2_Confidence_0.333_Length_515	43133	EST PP_LEa0029P16f Peach developing fruit mesocarp Prunus persica cDNA clone PP_LEa0029P16f, mRNA sequence.	XP_002325489	type-a response regulator [Populus trichocarpa] >gi|222862364|gb|EEE99870.1| type-a response regulator [Populus trichocarpa]	18420256	EST Mdlv4002j03.y1 Mdlv Malus x domestica cDNA clone Mdlv4002j03 5' similar to TR:Q9SHC2 Q9SHC2 PUTATIVE TWO-COMPONENT RESPONSE REGULATOR PROTEIN, mRNA sequence.	NA	NA
12278	GTAATGGATCGGCTCACGGCTCTTAGAGGCAAAGGCATGCCCTCACTATATTCTTGGTCTTGCAAAAGGAGCTACAAGAATGGTTACGTGTGGAACGATTTAGCTGAAAACGATACAATCTATCCAGCAGAAGGAGCTGAATATGTACTCAAAGGATCAGAACTATTTGAAGGCTGCTCTGCAGAAAGATTAGATCAGCTTCAGATAAGCAGCAGCCAACAGATACAACAAGACACAAATTTCCAGTCCAAGAGAAGATCACCACTTGCTCCAACCCGAAACCAACAAGACACAAATTTCCAGTCCAAGAGAAGATCACCACTTGCTCCAACCCGAAACAGAAGAGAACATGATCATCAACAAGCAGAGAATAAGTACCTCATCACCAAGTATCCTCAT…	14	6	29	123	6.08636	2.60558	1.34172	0.000223691	0.00262343	Locus_12278_Transcript_3/3_Confidence_0.000_Length_725	NA	NA	XP_002533140	conserved hypothetical protein [Ricinus communis] >gi|223527068|gb|EEF29252.1| conserved hypothetical protein [Ricinus communis]	3273695	EST RCSA865TP Castor bean cDNA library from seeds (12-33 days after pollination), 1.4 kb Ricinus communis cDNA clone RCSA865, mRNA sequence.	NA	NA
12282	TGTGGTTCTTACTTCTGTTTCCTCAAGAGCCGGCAATACAGGGACATAATCTACTTGTTCTAAGTATACGTATTTAAGAGTTTAATTACATTGATTTGGTATAAATCTTTTTGAGAAGTTGTGGATTTGATGGCGAGATTGTGAAGTGTGGTCTTAAGTTTTGGCTTCGAGTGAGAAATCGTTAGTGTGCCGGTGGTAGGGAAGCAAGAAACAATGGCGGCAGGAGGGACATTGTCATTTTCGGTAGCGTCCATGGTGGAGGA	2	2	9	38	9.04803	3.1776	-0.394125	0.00100652	0.00920145	Locus_12282_Transcript_1/1_Confidence_0.000_Length_263	NA	NA	NA	NA	NA	NA	NA	NA
12308	GAAAAAGTAGAAATACAGTGTAAAGCCAAAACAGGGCTGTCAGTAGCCATTCCAACCTTTTTAGCCCATTCGCGGGAGAGAAACAGAGCACAACACAACACACAAAACACGCTCTCCCTCCCCCTTCCTTCCTTTCCTCCCTTTCCTCCCTCAAAACAGAAGCACAAAGAAACCGAGTGAGGGAGAGCAGCAGACCAATTGGCAATGGTGGCAAATATAAAATGAAGAAAATACAATTGAAAATTTAAAAATAGTAGGTCCCAGCTCAACAGTTTAATTCGGCCGCCTGCTTTGTCGTCTCTCTCGTCTCCGTCTCCACCACCGTCGTTCCTTTGCGTTTGACTCTCAATCTCTCTCTTTCTCTCTCTGCCTTTCTCTTTCTCTATTTTTTTTTTGGTG…	703	651	5243	1390	3.95931	1.98525	6.96722	0.000143409	0.00178068	Locus_12308_Transcript_4/9_Confidence_0.640_Length_2281	55339	EST AJ875953 Prunus persica fruit mesocarp plus epidermis 80 days after bloom Prunus persica cDNA clone PR0209C07, mRNA sequence.	AFD32892	GID1c [Malus x domestica]	13181231	EST JS3A794JG Heat stressed Fragaria vesca (strain Hawaii-4) cDNA library Fragaria vesca cDNA clone JS3A794, mRNA sequence.	NA	NA
1231	GAAGAGCTTCTCGTTCAGATTTAGGAGCAATGGGTGCCGGTGGAAGAATGTCCGCACCCCCTACCCGTAAGAACCCTGAAACCGACAACCTCAAGCGAGTGCCGTACTCAAAACCTCCATTCAGTCTCGGCCAGATCAAGAAAGCCATCCCACCTCATTGCTTTCACCTCCATTCAGTCTCGGCCAGATCAAGAAAGCCATCCCACCTCATTGCTTTCAGCGCTCTGTTATCCGCACCCCCTACCCGGCGCTCTGTTATCCGCTCCTTCTCCTATGTCTTTTATGACCTTACCATTGCCTTGTCTTTTATGACCTTACCATTGCCTTTCTCCTGTACTACATTGCTTCCAATTACATCCAGCCTCTCTCTCAACCTCTCTCTTTCTTGGCGTGGCCTCT…	930	785	5204	7914	6.18212	2.6281	7.78561	6.69e-09	3.28e-07	Locus_1231_Transcript_8/12_Confidence_0.429_Length_1813	34558	EST PPN070C11-T7 PPN Prunus persica cDNA clone PPN070C11, mRNA sequence.	AFK31315	fatty acid desaturase [Camellia oleifera]	11158867	EST EST 4277 Ripe Apricot Fruit Lambda Zap II Library Prunus armeniaca cDNA clone bh004n17 3', mRNA sequence.	NA	NA
1233	GTCAAGTTATTAAATCCAAGGTCTCATAATCCAAAATGAAAAACAGTCGAATAAGATCTGCTACAACATCATTAAGTGAAGGCTGAAGCGGGGTTAAAGCAAAAGAAACTACCAGACCACTACAAATCAAGGGAGGAAAAGAAAAGCAAGAAATCCTAACAGAATCCGAAACTTGCAAAATCAATAGTCCACTGGCTCATCAACCTCAGCGGAAGGAGTCTCAAGGATGGCTTGCTCAGCTTCCTGCACCTCCTTCTCGGTCTTCCTTCCCTTCTTGGACTTGTAGTACACACTCATGAAAGTTCCCACAGCACCATACTTCCTCCTGCAGTACTCGTAATGCCCTGCATCAAACATCCTCCAGAAGTTTTTCTCATCCAGCTCAGACACAGCATACTG…	378	369	991	3725	5.10188	2.35103	6.32397	6.83e-06	0.000130801	Locus_1233_Transcript_5/9_Confidence_0.647_Length_2010	34281	EST PPN032H09-T7 PPN Prunus persica cDNA clone PPN032H09, mRNA sequence.	CAN79299	hypothetical protein VITISV_016141 [Vitis vinifera]	10398036	EST Pm_1061 Fruits and flowers of Prunus mume cv. Xiyeqing Prunus mume cDNA, mRNA sequence.	NA	NA
12336	CTTCCTCTTCCTCACTCCACATCCTCTGTCTCTCTCTCTCCCTACCCCTCTTTCTCTCTCTAAAATCTCCACAAAACACTGAGAGTTAAGCAAAACACACTCCATAAGAAGCTCCACGAGCTCAAAGCTTTAATGGGTTTTCCGGTGGGCTACACAGAGCTCCTCCTCCCAAAGCTCTTCATCCACACTCTCTCTCTTCTGGGTCTCATCCGAAAACTCATCTCCACCTTCTTCTCCTTACTGGGTCTCCAAGATTTCATCCAACCCGACAATGCCTGGGCCGACCCGCCCGCCCCATTCCCCGAGTTCCACTCGGCGTCGGCCGTTCTGATCCGCGAAATCCTGCCCGTCGTCAAGTTCTCGGACCTGGTCGACCCGCCCGAGTCGTGCGCCGTGTGC…	40	26	143	395	6.57014	2.71592	3.15198	1.38e-06	3.27e-05	Locus_12336_Transcript_1/2_Confidence_0.333_Length_617	19252	EST PU4_plate21_F17 PU4 Prunus persica cDNA similar to weakly similar to zinc finger (C3HC4-type RING finger) family protein (BRH1) [Arabidopsis thaliana] contains InterProScan IPR001841: Zn-finger, RING, mRNA sequence.	XP_002509838	zinc finger protein, putative [Ricinus communis] >gi|223549737|gb|EEF51225.1| zinc finger protein, putative [Ricinus communis]	18630365	EST 030212ABQA001815HT (ABQA) Royal Gala flower Malus x domestica cDNA clone ABQA001815, mRNA sequence.	NA	NA
12340	CTTGGGGACATTGTCATTTGGTGTAATTGCTAGTATTTCTACATGATGAAGGTTTCTGGGTTTTGGGTTTTGGTTTTGCTGCTTGGAACAGTTCTAGTACTAGTCCTTGATGTCTCTAGCAGCAGAAATGGCTACTCTTATCCAGATTTTGTCTTCAACCACACTGGTGATGGGCCAAAAAGTATAGCTATAAGTAGGAAGCTCAAGGAGAATGGCTACACTCCAAGCACACAGAAGAAAGGCAATGTGAGAAATGTGAATCTGGATGACTATCACCCCATTGATCCTTCTCCAAGTTCAAAAGCTTCCATAAAGCCGGGTCCGATTGAGCATGGCACGCCTATAATTCCGTACATTCCAAAGCCTTTACCTCCTGCTCAACCCAGTCCTGGCG	4	2	27	123	19.5181	4.28674	1.17548	2.14e-07	6.47e-06	Locus_12340_Transcript_2/2_Confidence_0.333_Length_394	NA	NA	XP_002510111	conserved hypothetical protein [Ricinus communis] >gi|223550812|gb|EEF52298.1| conserved hypothetical protein [Ricinus communis]	3238255	EST LINN_XX_019_H10_LINN19.CR_H10 R. communis developing seed Ricinus communis cDNA, mRNA sequence.	NA	NA
12343	ATTCTCATTGTCCAATTTCTATGTTTCTTCATTACCTCTAGTTCTAATTTTGGTTGTGTCGCATACCATACTAGAGCTAAAAACCCTCTCCAACTTTATTCTCCTTGTGATTACCTATGGCAACCCAACCTGCCCGTCCATGGTTTCGGCTAGGCTCCATGGTCCGTCCGGCCACCACCCCCGCCCCTGCACCAACTCCTGCCCCGGCACCCGTGGTTAGACCTGCATTCAGGCCATTGACTCCTACTCCTGAACCAACCCCAACTCCACCACCCACCGCCACTGCTCCACCACCTCCTGCTGCCACTGCTCCGCCCCCACCACCTCCTGCCGTCGCTGCTCCGCCGCCACCACCTCCTGCAGTCGCTGCTCCGCCACCACCACCTCCTGCCGTCACTG…	178	128	943	729	4.41419	2.14215	4.91844	1.36e-06	3.24e-05	Locus_12343_Transcript_9/12_Confidence_0.537_Length_1823	31440	EST PPN018A08-T7 PPN Prunus persica cDNA clone PPN018A08, mRNA sequence.	XP_002533331	conserved hypothetical protein [Ricinus communis] >gi|223526836|gb|EEF29052.1| conserved hypothetical protein [Ricinus communis]	18657421	EST 020730AVBC009245HT (AVBC) Royal Gala young shoot Malus x domestica cDNA clone AVBC009245, mRNA sequence.	NA	NA
12347	GCCAACCTGAAAGATGAAATCACTCGATGGAAATCTCAGGCAAAAGATATTCAATCTTTAGAAAGGAAGCTTGAGAATGTTCAGAAATCTATAGACCAGCTGGTGTTTTCTTTTACAAATAGTGAGGAAATTTCAGAATGCAAGACTCCGTCAAAAAAGAAAAAGATCCTTCCATTCAACTTGAGCAATAGTGCAAACATGCAGCATCTGATTCGCTCCCCTTGCTCAACCCTGACCCCTTCTCGTAAAGTGATGGAATATGAGACTGAGAACAAGGTGCCTGAGAACAACGATGCTATGCCTAGTGATGACACAGTGGTTGGGAGATGTAAAGTTACTCCACCAAAGAGCGATAAGTCATCCAAAGAGGGAAGTCCTGCTGTGCAGCATTCAAACACA…	8	7	25	149	9.25349	3.21	1.4563	2.25e-05	0.000365617	Locus_12347_Transcript_1/2_Confidence_0.333_Length_689	NA	NA	CBI27754	unnamed protein product [Vitis vinifera]	18438635	EST Mdlr7008I13.g1 Apple_EST_Mdlr Malus x domestica cDNA similar to dbj|BAB86284.1| kinesin-like protein NACK2 [Nicotiana tabacum], mRNA sequence.	NA	NA
12358	CACAAAGATCACGGGTGAGGAAGCTGCAATACATATCAGAACTCGAACGCAGCGTTACCTCTCTACAAGCTGAAGTTTCAGTTTTGTCACCGCGGGTTGCGTTTCTTGACCATCAACGCTTGCTGCTAAATGTCGACAACAGTGCTCTCAAACAAAGAATTGCAGCATTGGCGCAGGATAAGATTTTCAAAGATGCTCATCAAGAAGCATTGAAGAGGGAAATAGAGAGGCTACGGCAAGTGTATCACCAACAAAACCTCAAGAAGATGGAGAACGTTGCTCAATCACCAACAACACCCTCAGACACCATAACAACTCCTGAAAAAGAACAGCTCCTCAATGTTTCCTCCTAATCATCATTTAATTTCCTCTAGTATGGTTAATTAAGG	0	2	15	81	34.9997	5.12927	0.504039	1.02e-06	2.52e-05	Locus_12358_Transcript_1/1_Confidence_0.000_Length_389	NA	NA	ABP88222	transcription factor bZIP48, partial [Glycine max]	13186677	EST JS3BZ88JG Heat stressed Fragaria vesca (strain Hawaii-4) cDNA library Fragaria vesca cDNA clone JS3BZ88, mRNA sequence.	NA	NA
12379	GGGCCTGTTGCCGGGGAGTACAACCTAATGTAATGAGGAAAACAGAGCCCAAATTTCCTAGTTCCTATATGCACATATTCATTCCATTAACTCTGAGCAATTCACCACAATTACAAAATTACCCTATATTTACAAGATTGGTGGAGCCAAATAGTTTCTTTTGCCTTAGAAGATTGCTGCTTTTAGTCTCCTTTTCAGCACCTCCCTTGTGCGTTGTCTGTCTTGAGTTGAAGCAGATAAAAGTCCCCTGTTCTCTTCAGCCCTCCTCAGAAGGTAAGGCAGCACCAACTCTATTGGCCCAAATGGCATGTACTTGCTCACTTGAAACCCTGCATTTCTCAGACCAAAGGAAAGCGATTCCGCCATTCCATAGAGCTGTGCAAATTCAAGCTTCTGGCG…	25	15	67	359	8.56629	3.09867	2.75226	3.4e-06	7.14e-05	Locus_12379_Transcript_2/4_Confidence_0.500_Length_501	35351	EST PP_LEa0003I13f Peach developing fruit mesocarp Prunus persica cDNA clone PP_LEa0003I13f, mRNA sequence.	AAZ32874	proline dehydrogenase [Medicago sativa]	11148335	EST EST 12888 Ripe Apricot Fruit Lambda Zap II Library Prunus armeniaca cDNA clone bgh007e09p 3', mRNA sequence.	NA	NA
12387	CTAGCAGGAGGAGCCACCACAGCAGCTGGAAGACTGGTTGCCCATGATGGGATTCTTGAGGCTATTTGGCCATACAGTGGTCATTATCACCCAACAGAAGAAAACTTCATGGAATTCATCAGCTTCCTAGAAGAAAATCATGTAGATCTCTCCAATGTTAAGAGGTGTGCAATTGATGATGACTATCCTTCAATGAAGATCACTGATGGGGAACCAACAAAGCTTGAATCATTCAAATCAACAGAATCAGACGGTGGAAAGACAACTAGTTCAGATGATATCACAAAGAAAACCACAATCACAACCGTTCAAGAGGAAACTAAGAAGGTTTTGGTTGCCAATGCCAAACCACCAGTGTTCGACTTGGGCAAGCGCTTGTCATGCAAATGGACTTCAGGA…	21	23	234	240	8.66882	3.11583	2.95989	4.84e-09	2.43e-07	Locus_12387_Transcript_1/1_Confidence_0.000_Length_840	NA	NA	XP_002309213	predicted protein [Populus trichocarpa] >gi|222855189|gb|EEE92736.1| predicted protein [Populus trichocarpa]	18628380	EST 030128ABPB002603HT (ABPB) M9 root tips Malus x domestica cDNA clone ABPB002603, mRNA sequence.	5427	50100_Beta_vulgaris_RNA-directed_DNA_polymerase_gene,_partial_cds;_and_heat_stress_transcription_factor_HSF,_NPR1_(NPR1),_hypothetical_protein,_integrase,_hypothetical_protein,_retrotransposon_proteins,_hypothetical_proteins,_polynuclyotidyl_transferase,_transp_Putative_R-Genes,_collected_from_NCBI_Protein
12394	CAACTCTCTTCCCTCTCTCCTTCAAACATTTTCAAATTCAAATTCTGTACAGCGCTTTCTCTCTCTCTCTCTCTCTCTCTCTCTCTCTCTTGCTCGCTTGATCCATCGATCTCAGAACAATGAGGACCAAGAGCAGCAACCCAGCAAGCACAAGCGAGTCTCGGTTCTTAGGAAACATTTCCACTTCATCGCTTCGAAACCTCCTTCCCAGATCCATTTCCACAAAGCCCAGCAAATCCATTTTCGGCTCTCGAAACCCTTCCTCTAATGCCGAAAATACCCCTCCCCTCGATCCTAACGTCCAGACCAAGTACGTAGACGACTCTGCTTCGGCAACCAAGCC	2	5	17	206	24.9848	4.64298	1.70387	4.35e-07	1.18e-05	Locus_12394_Transcript_1/1_Confidence_0.000_Length_343	NA	NA	ABF59170	unknown protein [Arabidopsis thaliana]	18657343	EST 020730AVBC009118HT (AVBC) Royal Gala young shoot Malus x domestica cDNA clone AVBC009118, mRNA sequence.	NA	NA
12396	AAGGTTGTGGTTTTACATGTGCATTTTTGGCTTTCTTTTCCTGTTTAGGCTCAATTTCTCAGCTTTTTTTTTTCAGTTACTCCTTCCACACTCACCAAGTCTGCATAGCCAAGCTTCTTCCTCAACGACTTGGCCATGTCCGCGGCATCAACTCCATCTCCAGTTATCACCATTGTGTCTCTGTTTGGTCCCTGGAAAGCCACTGATATTACACCATCTTCCGCAACAGCTATCTTCATGGCCTGGGACCGACATTTATCGCATCGAATCTGCGCTTCAATGGTTATCTTTTGCTTCATATTGTCCGCTAGGACACTGAACAAAATTAAACTTCGGGGTTTCCAAGAAGAACGTATGGATGTTCTAATTCTGTG	1	0	12	92	68.8912	6.10625	0.588406	8.5e-08	2.93e-06	Locus_12396_Transcript_1/1_Confidence_0.000_Length_374	64230	EST PP_LEc0021H24f Peach shoot Prunus persica cDNA clone PP_LEc0021H24f, mRNA sequence.	CBI39832	unnamed protein product [Vitis vinifera]	NA	NA	NA	NA
12406	ATTACAGATTCATATGTTTCTGAATTACCCTATCAAGTGAGGATCAGTTATGCAACAATCCTTGTACTTGGTTGCAGCCTTTCAGGGCCAAGCCTTTCAGCTATCAATACTTGCTTGAAAGGGTTACCTCCCTCATGCACTCTTCTGGTAATGGATACTGTTGGAAGAATACTTTTGGAAGGGCAGGGGACTTCCCAACAAGGCTCTGTGAGGGCAGCAGCCCTGCAATCTTCTCAGTCATTTTCTTCAACCTACACTTGTTCTGATAAAAAATCAAATATCACTCCCCAGTTGCAAAAGTCATTAACCGTACCAGCTTCCTCTACAGGGCCATCAATGCGACCAACTACTAGACGAGCACTCTCTGCTGTAAATAAAATGGTGGAGGTTTCTGACTCG…	2	1	19	87	26.6496	4.73604	0.662309	5.57e-07	1.48e-05	Locus_12406_Transcript_1/2_Confidence_0.333_Length_718	NA	NA	XP_002528423	serine-threonine protein kinase, plant-type, putative [Ricinus communis] >gi|223532159|gb|EEF33965.1| serine-threonine protein kinase, plant-type, putative [Ricinus communis]	2502119	EST FR621665 WZOAFSAA Fagus sylvatica cDNA clone WZ0AFSAA44YL10FM1, mRNA sequence.	NA	NA
12408	ACCCTCGTCGACCAATTTCAAGAAAAATATGAAAAAACAATTGAATTTGAGAAGCCTGTGTTGAGGAAGTGCGGCGAGTCGTACGAGTTTCTTTCTCAGGTGTTGTCGTCCTTTGGAATTGCAAGTTCAGATGAGAATTAATGCTGGGTTGCATGATCAAATACTGGATGGGATTATAAAGTGGGGCCGCAAAATTCGACAGGAAATTTTTTCCTACGAGCGTCCAGAGAGGTATGGGGGTTGTATGTTCATATTGGGAAAGACCATGCCATGTATCGGTGTGAGGAGTGTTTGAAGGGTAAGGTTAGGAAGAAATCAATGGCGGCGAGCAATTATAAAGGTATGGTATCGATCAAGAAGGTACTAAAGAAGGTCATAGATGGTAAATTAGGATCATGT…	2	3	543	418	148.754	7.21678	3.8421	2.89e-26	4.13e-23	Locus_12408_Transcript_9/15_Confidence_0.500_Length_964	NA	NA	NA	NA	NA	NA	NA	NA
12417	CGCCCTCCAATTCTATCAGCACGCTCATACACAGTCATCCATACATCATGAGCCCTCCAATTCTATCAGCACGCTCATACACAGTCACCGTATGGCCTACTTTGTTTAGTTGATCAGCAGCAGCAAGACCAGCTGGTCCGCTTCCAACAATGGCAACCCTTTTCCCAGTTCTCTTGAGAGGAGGTCATATTAGGAACTCCATACATCATGAGCCCTCCAATTCTATCAGCACGCTCATACACAGTCACCGTATGGCCTAATCTGTTTAGTTGATCAGCAGCAGCTAGACCAGCTGGTCCGCTTCCAACAATGGCAACCCTTTTCCCAGTTCTCTTGAGAGGAGGTCGTGGAACCATCCAACCTTCCTCAAAAGCCTTGTCTATGATGGCACATTCGATG…	3452	3333	1856	967	-2.97324	-1.57203	7.36266	0.00080368	0.00768825	Locus_12417_Transcript_10/12_Confidence_0.520_Length_4107	NA	NA	XP_002321436	predicted protein [Populus trichocarpa] >gi|222868432|gb|EEF05563.1| predicted protein [Populus trichocarpa]	13206273	EST STRB508JX cold-stressed Fragaria vesca seedlings cDNA library Fragaria vesca cDNA clone STRB508, mRNA sequence.	NA	NA
1242	ATTTATTTGCATATTCAAACCAACCCAGAACCAAGACAACAACACGTTGAAGTGGAACCATCTCTTTCTCTCTGTCTCTCTCTCTCTAGTGACAAAAGATGACCTTGAGCTCGTGTGGCGACGAGCACTGGTGCATGAGCGTGGGGCTGCATGAGCGTGGGGCTGTCGTGTGCAAAAGTAAACGTGGCAGGACACGCGCGCTTGAAAAACTCCGAGTAACTCGACGCCCGACACGTCTGCGGGCTGTTGTAGTGGTTCCGACAGCACAGCGTGGCAGGACATGCGCGCTTGAAAAACTCCGAGTAACTCGACGCCCGACACGTCTGCGGGCTGTTGTAGTGGTTCCGACAGCACAGCTCGTCCGTACGCTCGTCCGTACGGAACGCCTCGCAGGCGCTC…	453	260	1648	7242	10.0756	3.33279	7.10834	7.36e-09	3.56e-07	Locus_1242_Transcript_9/10_Confidence_0.553_Length_1361	NA	NA	BAI63297	thaumatin-like protein [Citrus jambhiri]	1152030	EST sd14_A09.m13r YG/PR Prunus cerasus cDNA, mRNA sequence.	NA	NA
12422	CTTCAAACCATCCTTAATTCTCAATATTGTTATAGGATGATGAGGATCCAAGTTATTGAGAGAGATTGCATTAAGCCTTCTTCACCAACCCCACCCCATCTCCGTAAACATGAACTTTCTTTTCTTGACCAAATCGCCACCCCAATTTTCATGCCTATGATCCTTTTCTACACCAACAATAATGGTCGTCATGGTAACGATGTCAAAATATATTCTGATCGGGTTAAGCAATCCTTATCAGAGATCTTGACACAATATTATCCGCTAGCCGGACGTGTTATCGACGATGCCTACGTCGATTGCAACGACCAAGGTGCACATTACATTCAAGCCCAAGTGAACGGCATGCTATCTGACGTGATATCCCAACCCGACCCAAACCAACTCAACAAATTACTC…	1622	1302	229	216	-8.12455	-3.02229	5.88696	2.83e-11	2.61e-09	Locus_12422_Transcript_2/14_Confidence_0.346_Length_1540	NA	NA	XP_002267341	PREDICTED: vinorine synthase [Vitis vinifera] >gi|297738335|emb|CBI27536.3| unnamed protein product [Vitis vinifera]	18583343	EST 021016ABCA004578HT (ABCA) Royal Gala fruit stored at 0.5 degrees C for 24 hours Malus x domestica cDNA clone ABCA004578, mRNA sequence.	NA	NA
12425	GTCCGGCCAACAATACCAATTTTGTACCCTCCTTCAATTATGCAATTTATCCCGCGAAGAACTAGTGGAGCATTTGGCCTGTATCTTACCTGTAAGTCGTGTATTTCCACTTTCCCAACAGTTGGCCAATTGTGGGCAGGGCGGTTTTCTTCTATTACTTCTGGAGCCTCACTGGGGATATGCATGTATTGCTCTACCCTTTCTACAGAAATCATTGCATTTTGTAGCATGCATTGAAATTGGACAGAAATGACTAGGAATACATTTAATGAGAGACCATATGACAGTGCCATCCCAATAAAACCAGAGGAAGAAGCGTTAAACTGAATCAAAGTGATGGCAAGTGCTGAGGCTGAGAGAACAATAGCAC	0	0	10	48	210.765	7.71949	-0.239485	4.36e-07	1.18e-05	Locus_12425_Transcript_1/1_Confidence_0.000_Length_370	NA	NA	XP_002304541	multidrug resistance protein ABC transporter family [Populus trichocarpa] >gi|222841973|gb|EEE79520.1| multidrug resistance protein ABC transporter family [Populus trichocarpa]	13204091	EST STRAC66JX cold-stressed Fragaria vesca seedlings cDNA library Fragaria vesca cDNA clone STRAC66, mRNA sequence.	NA	NA
12430	TCTGTTTTGCTCTCTCTGTCTCTGCCATCATCCCATGCCCAAACCGGTGCTTGTGGAAACTACAAATTTACAAGCAACAAGATCTTCACCTCCTGCAGCGACCTTCCCTACCTCAACTCTTTCCTCCATTGGACCTTTGAACAATCAGCCGGGAAACTTCAAATGGCGTACAGACACACAGGGATCACAACCTCAAACTGGGTCGCGTGGGCCATCAACCCAAACCTAAACAGTCAATCGTCAGCCGACACACAGGGATCACAACCTCAAACTGGGTCGCGTGGGCAATCAACCCAAACCTAAACAGTGAATCGTCAGCCATGCTTGGTGCTCAATCTCTGGTTGCTTTTCAGCAATCCAATGGAACCACCAGGGTCTACAAGTCGCCTATCAGCAACT…	36	24	264	103	4.92956	2.30146	2.72795	5.16e-05	0.000748232	Locus_12430_Transcript_5/9_Confidence_0.071_Length_616	28559	EST PPN009E03-T7 PPN Prunus persica cDNA clone PPN009E03, mRNA sequence.	XP_002322518	predicted protein [Populus trichocarpa] >gi|222867148|gb|EEF04279.1| predicted protein [Populus trichocarpa]	10400262	EST Pm_3287 Fruits and flowers of Prunus mume cv. Xiyeqing Prunus mume cDNA, mRNA sequence.	NA	NA
12441	TGTGGCCTTGTGGGAGGGGATGCGCTTCTGTCATTCACACCCTTGACTGTTGCTGTGTTTCTTTGTCAGCTTACAAGCAGTGCAATTGAGTACCAATCACTGAGATTTCTAGAGGAGTTACTTGGGAAAATTCCAATCATACACATCGATGATGTTTGCGATGCTCATATCTTCTGCATCGAGAATCCTTCGATAAACGGTAGATTTTTATGCGCAAGCTCGTCTGTTTCATCTGCAGAAATTGCTAGTTACTACCAGCAACATTACCCCAAACTTCAAGTGAAGCCAGAGTATTTGGATGGACCAACAAGAGAAATTGGCTTGGGTTCTACAAAGCTTATTGAGAAGGGTTTTGTCTACAAATATGATACCAAGATGATATTAGAAGATTGCATCAAG…	2	1	75	127	50.7223	5.66455	1.5923	2.35e-12	3.04e-10	Locus_12441_Transcript_1/1_Confidence_0.000_Length_418	54793	EST AJ873861 Prunus persica fruit mesocarp plus epidermis 30 days after bloom Prunus persica cDNA clone PR0135D06, mRNA sequence.	XP_002280945	PREDICTED: anthocyanidin reductase-like [Vitis vinifera]	18629092	EST 030203ABPB004629HT (ABPB) M9 root tips Malus x domestica cDNA clone ABPB004629, mRNA sequence.	14137	58802_AJ873861_Prunus_persica_fruit_mesocarp_plus_epidermis_30_days_after_bloom_Prunus_persica_cDNA_clone_PR0135D06,_mRNA_sequence__Putative_R-Genes,_predicted_from_NCBI_UniGene
12444	GGAGAAACCCCGTGCTTTCCGATGATCGACTCTAGAACTGCCTCCGAAAGCAGTTTGTTTTCAATCACCGTGTTCCCGGCTTCTGGTATGGATGCATCTTTGGAGAAGCTAATCGTTAACGATCCATTGGGAGATTGTGTGAAAAGGATGGAGGCGCCAGGTGGGAAGTTTTGATCCTTGAAGACCTCAAGGAACTTCTCAATGGCCTTGGCTTCTGCATCAGTGTAAATTCCGATTGATTTCCAAATCGCAACGCAATTCTCCGAAACCTTCTCCGAGTATTGCTGGCCGGTTAGTGGCAGTATCGTTGTCACCTGTGTGAATTTCTCAAATGGACCTGTAACGATCTCTCTGAAGAACTCAACGGACGTTGTCACCTGTGTGAATTTCTCAAATGGA…	89	91	321	1028	6.05161	2.59732	4.48675	5.69e-07	1.5e-05	Locus_12444_Transcript_5/5_Confidence_0.143_Length_1030	33478	EST PPN050F05-T7 PPN Prunus persica cDNA clone PPN050F05, mRNA sequence.	ADZ54781	chalcone isomerase [Prunus avium]	11156408	EST EST 1586 Green Apricot Fruit Lambda Zap II Library Prunus armeniaca cDNA clone ba006o07 3', mRNA sequence.	NA	NA
12458	CCAGCACCTCAGCGGCGAGATATTCGAGAACGGCGGCGAGGTAAATCGGAGCCCCGGTGCCTGTTCGCTGGGCGTAGCGACCCTTTTTCAAGAAACGAGCTATCCGACCCACCGGGAATTGGAGCCCCGCTTTGACCGACTTCGACACGGACTTCTTTCTCTCTCCGCCTTTTCTTCCTCCGGAGCCCTTGGTGACCTTAGCGGCTTCCATTCTCTCTCAGATTTTAGAACTGAAAATAAAATTTTGTTGCGGAGG	0	1	15	201	142.885	7.15871	1.60877	8.04e-10	5.15e-08	Locus_12458_Transcript_1/1_Confidence_0.000_Length_256	20322	EST PU4_plate43_D07 PU4 Prunus persica cDNA similar to weakly similar to H2A histone [Nicotiana tabacum] contains InterProScan IPR002119: Histone H2A, IPR007124: Histone-fold/TFIID-TAF/NF-Y, IPR007125: Histone core, mRNA sequence.	XP_002283971	PREDICTED: probable histone H2A.5 [Vitis vinifera] >gi|147820539|emb|CAN67660.1| hypothetical protein VITISV_044408 [Vitis vinifera] >gi|296089682|emb|CBI39501.3| unnamed protein product [Vitis vinifera]	18734847	EST Mdfr3009m03.y2 Mdfr Malus x domestica cDNA clone Mdfr3009m03 5' similar to SW:H2A_LYCES P25469 HISTONE H2A, mRNA sequence.	NA	NA
12467	TGCCGGTATCCACGGGTTTAAGATCCGACGTGGCAATGCCTTGAAGAGCCAGATCTAACCGGGTTGTGAGAGATCTGACTCGGGCTGAGTCACGCTCGAGTCGAGCCAAAGTGAGCGACTTGTAGTCACTGTGGGAAGGCTTGTGAAGTGAAATTCGAGAATGTAGCGGCAGAGAAAGTGAAGCAGCAGCTGAGGAGCTCCGGTCTTGTTGGCTCAATGCCTGCGTGTGAGACTTCGACGACAGGGCGTTTAAGGTCGTCTGAATTGAAGCAGCAACGTCGAGCACTGTCGTTTTGGAGCTAAGCGGTGAGCTTCGAGAGTGAGCTAGTTGGAAAGTAGAGCAAAAGAAAGCAAAGAGAAGGAAAATGTAGGAGAGGAAACCCATTTTGGGCGTTGAGG…	17	16	157	352	12.3905	3.63116	2.98745	3.2e-10	2.32e-08	Locus_12467_Transcript_1/4_Confidence_0.143_Length_536	NA	NA	XP_003520035	PREDICTED: aspartic proteinase nepenthesin-1-like [Glycine max]	10400573	EST Pm_3598 Fruits and flowers of Prunus mume cv. Xiyeqing Prunus mume cDNA, mRNA sequence.	NA	NA
12498	ATATCACTATTATTGAACAACCCTCACGTGCTTAAAAGAGCCCAAAATGAACTGGACACTGAAATAGGCAGACAGAGAGTCGTGAGTGAGTCAGATATAAGCAAGCTGGTCTACATCCAAGCCATAGTGAAAGAAACGCTGCGTTTGTACCCAGCAGTACCATTATCTGGATTGAACAACCCTCACGTGCTTAAAAGAGCCCAAAATGAACTGGACACTGAAATAGGCAGACAGAGAGTCGTGAGTGAGTCAGATATAAGCAAGCTGGTCTACATCCAAGCCATAGTGAAAGAAACGCTGCGTTTGTACCCAGCAGTACCATTATCTGGACCACGAGAGTTGACCGAGGACTGCACCATAGGCGGCTACCATGTCTCGAAGAGCACCCGGTTGATCACG…	4967	4154	1449	218	-6.76806	-2.75874	7.56967	1.48e-05	0.00025595	Locus_12498_Transcript_22/22_Confidence_0.269_Length_1040	NA	NA	XP_003604789	Cytochrome P450 [Medicago truncatula] >gi|355505844|gb|AES86986.1| Cytochrome P450 [Medicago truncatula]	1151792	EST sd11C9 YG/PR Prunus cerasus cDNA, mRNA sequence.	NA	NA
12510	GTCACTTTATACAGTCCACTTCCATATTTTCTTTTTGGTGGTGGTTGGTGGGAAGGGGGCTAACAAATCCACCAAGGCACTTGCTGCAAATTGGTCATGCAGGCTTAGCAAGTCAAAGCCGGTCAATTTTCCAAGAGCAATAACGATGATCTAAATACAGATGGTAGAGAAAGGCCGCTATTGTAGCCAAAGTGTCAGATGTTCCAACTACAACAAATGGAGCATCCCAACTACATACATATAATACACAGAGAGCAAGTTGAACTGCTTAGTTCTACATTTT	4	4	16	54	6.90772	2.78821	0.220289	0.000440901	0.00468406	Locus_12510_Transcript_1/1_Confidence_0.000_Length_283	64522	EST PP_LEc0022I15f Peach shoot Prunus persica cDNA clone PP_LEc0022I15f, mRNA sequence.	NA	NA	NA	NA	NA	NA
12512	TCCGGTAACTCGGTGTACCGGGACTCGGGAAATTCCCCGATTTCCGAGACGCCATGGAACTCTTCCTTATGTTGCCCAGTCTCGGCGAGGAGACAGAGGCATTGTTCAAATCCAAAGAAGCGGGTCTCGGCCTGTCTAGCTTCTTCGAGAAAGCTTCAGATCTGGAGCGCCGGTCCTGGCATTCTTTGATGGCCAGAGAGAAAGAGCTCCTAGCCGAATCGAGAACTAAATCCGAGTCAGTGTCTTCCTTTTGAACTTTGGCCTTTTCTGCTTTTGTCGAGAGACGAGAGTGCTTGATGCTGCTGGTGTGGAAAGTTAGGCGTCTGCTCGGATCTGGATCGCGATCTGTACCGCTCGAGCTTTCTTCAACGTGGTGCTCATGTGCAGCCGAGTTCGGAG…	66	60	205	395	3.84408	1.94264	3.45065	8.09e-05	0.00110538	Locus_12512_Transcript_2/4_Confidence_0.500_Length_787	NA	NA	ACP27605	remorin-like protein [Dimocarpus longan]	18622436	EST 030124ABLC006184HT (ABLC) Braeburn cell culture three days after subculture Malus x domestica cDNA clone ABLC006184, mRNA sequence.	NA	NA
12513	TCAGCTTTTAGAACTCCGGAAATCCATAACTTCCTTCACTCTGTAACATTTTGAGGGTATAGGGTGGTTGCCTTTCTGTTGTTGGCTGCCTTGTATTCTGAAGAGAGCTGAGGTAGCTCAAGTTCGAATGATTAGGCAAGGCTAAGGGCCTCACAGCCATGGACACATTGCTGTTGTTGTTGCTGCCATTATCAGAAGCAGGTCTATTTCCATTGCTATAACTGCCGCTGCCGCGCGCTGCAGGAACATCATGGTTGTGTTTCCCTTCGTATGTGGTGATCACAGCCCTTGTATCATGCGAAGCTCGCTCCACATGTTTCCTCACCGGACAACCTACGGATGTGCATTTGTAGTAGCTCCTTGGATTTGGATTTCCCTTCACTACTTTCTGTCCATATT…	36	38	291	148	4.78385	2.25817	2.98632	2.19e-05	0.000357554	Locus_12513_Transcript_1/4_Confidence_0.500_Length_757	55371	EST AJ875985 Prunus persica fruit mesocarp plus epidermis 80 days after bloom Prunus persica cDNA clone PR0209F07, mRNA sequence.	ADL36866	WRKY domain class transcription factor [Malus x domestica]	18716516	EST Mdltl7518M17.g1 Apple_EST_Mdltl Malus x domestica cDNA 5' similar to dbj|BAB61053.1| WRKY DNA-binding protein [Nicotiana tabacum], mRNA sequence.	NA	NA
12515	GTGCCTGTAACAAATCAAACTATATATGCAACTGTCCAGTGCAGCCCTGATTTGGACAAACAAAACTGCAGCAATTGCCTTGAAGAGTCCATCTCAGATATTCCGAAGTGTTGTGGTGGTGTGGAAGGAGCAAGAGTTCTTAAACCCAGCTGTTATTTGAGGTTTGAGTCCAATCCTTTCTATGAGAATGGAGCAGATACCCTAATAAACCTTCCAGGCGAACAAGGAAATAATACGAGTGGAAATAATAAAAGTGGAAATAATACAAGTGGAAATAATACGAGTAACATTACAACAAAAGTGTCGCCACTGTCGTTCTTCC	3	3	18	80	12.7643	3.67404	0.606646	1.31e-05	0.000229588	Locus_12515_Transcript_1/1_Confidence_0.000_Length_322	51262	EST AJ826671 S3 Prunus persica cDNA clone S31F2, mRNA sequence.	XP_003637938	Cysteine-rich receptor-like protein kinase, partial [Medicago truncatula] >gi|355503873|gb|AES85076.1| Cysteine-rich receptor-like protein kinase, partial [Medicago truncatula]	11145866	EST EST 6809 Green Apricot Fruit Lambda Zap II Library Prunus armeniaca cDNA clone bga010l24p 3', mRNA sequence.	10277	54942_020815AARA010043HT_(AARA)_Royal_Gala_partially_senescing_leaf_Malus_x_domestica_cDNA_clone_AARA010043,_mRNA_sequence__Putative_R-Genes,_predicted_from_NCBI_UniGene
1253	ACCACCGGTTACAATCCCACCCATTATCCCATCCCACCCATTATCCCACCCGTCGTCAAACCACCAGTTACAATCCATTGTTAAGCCACCGGTTACAATCCCACCCCGGTTACAATCCCACCGGTTACAATCCCACCCATTGTTAAGCCACCAGTTACAATCCCACCCATACCCATTTTGAAACCGCCAGTGACCCTGCCAGTGACCCTGCCTCCAATAGTGCCACCTGGCATAATCCCTCCAATAGTGCCACCTGGCATAATCCCCCCCCCAGTCATAGGAGGAGGGCCACCGGGTACAAAGCCTCCGAGTCCCGGGACACCATGCCCTCCTCCTGCCGAGAGTCCTGGGGCCAAGGATAAGGAGGGCCACCGGGTACAAAGCCTCCGAGTCCCGGGA…	236	231	2203	7821	17.3424	4.11623	7.2306	1.19e-13	2.15e-11	Locus_1253_Transcript_9/12_Confidence_0.250_Length_1141	57761	EST PPL-10-C03 Prunus persica L. leaf tissue, Plum Pox Virus infected Prunus persica cDNA, mRNA sequence.	CAA49341	ADR11 [Glycine max]	18684726	EST Mdfwj2078H14.g2 Apple_EST_Mdfwj Malus x domestica cDNA 5' similar to pir|S33621 ADR11-2 protein - soybean (fragment) emb|CAA49341.1| auxin down regulated [Glycine max], mRNA sequence.	NA	NA
12550	GAACTCACTATTCTGGATTGCACACCCAGGTGGCCCAGCAAAATTCTAGACCAAGTAGAGTCCAAAGGCCCTGAAGCCTGAAAAATTAGAGGCCACAAGACACATATATTATCTGAGTTCGGAAACATGTCCAGTGCCTGTGTGCTGTTTATTTTGGATGAGGTAAGGAAGAGGGCTGCCGAGAAAGGACTGAAAACCACAGGAGATGGACTGGATTGGGGTGTGCTGTTTGGGTTCGGGCCTGGGCTCACTGTTGAGACCGTGGTGCTTCACAGTGTGGGCTTGAATGCTTGAAGGAAGACGAAGTTGCATCTGTCTGACTCTGCGTTGATTTGTCTGCTCTTGTTCCTAGATGTAGTATTGGTGTGGTGTGTATTGGGTTTGTTTATTTTGAAGCTT…	2	7	114	195	27.1039	4.76043	2.2229	4.51e-12	5.42e-10	Locus_12550_Transcript_1/2_Confidence_0.333_Length_421	21016	EST EST098 Subtraction suppressive hybridization library B Reverse Prunus persica cDNA clone BR38B-02 unknown similar to Chalcone synthase, mRNA sequence.	ADY15308	chalcone synthase [Prunus avium]	11155837	EST EST 1015 Green Apricot Fruit Lambda Zap II Library Prunus armeniaca cDNA clone ba004m13 3', mRNA sequence.	NA	NA
12555	GGCAAACCTAGCTAGCTCTATCTTCCCCTTGATCAGTTAGTTCTACTTCAATTCTCAGCTTTTAATTAAGCTAGCATGGCCATTTATCAAGGCTTTATGAGAGAGGAGAAAATGTTTTGTAATAGCAGGTCAGCGCACCTTGTATCAGAAAGCCACACCATAATAGAAGACTGCCATTGCGTGCTTTACGATCATGTCGACCCTGCAGAAAAAGTTCCATACTTCCCAGCACCTGCCATGAGAGACGAGTACCATGGCAGCTGGCCCGCCAAGACTGTCACCGTTAGGCCTCTTCCTCCTCCTCAACCGGTACAATATTATCCACACCCCAACATGGATCAAAATCATGTTCCTCCTCCTCATCATCAGATCAGAAAGCCCGTGAAGACAAGGGAAGTT…	2182	1928	951	290	-4.09653	-2.0344	6.53729	0.000130822	0.00165256	Locus_12555_Transcript_17/19_Confidence_0.065_Length_1002	NA	NA	NA	NA	NA	NA	NA	NA
12566	AATGTTGGGATGCTTGCCTTGGTCTGAGGGGAGAGCATTATACACAGGGTGCTTCATGAGGTACTCAGATAGAGATTTTCTCAACAAGGAAGTGGGGAATGGAAGTTCTAGAGGTACCATAATTGTGATAGTAGTCTCAGTTATCAGCTCCTTGGTGGTTTTGGTAGTTGGAGTAGCTATTGGATTTTATATCTGGAAGCACAGATATATACAAAAGAAACGCAGAGGATCAAATGATGCAGAAAAGTGGGCAAAAACCCTCAATGACAGCAGCTTAAACTTCAAGTACTCAACAATTGAAAAGGCCACGGGATCTTTCGACATTGCCAACAAGCTTGGACAAGGAGGTTTTGGAACAGTTTATAAGGGAGTTCTGGCTGATGGGAGAGAGATTGCAGT…	22	24	104	145	4.35913	2.12404	2.16269	0.000105714	0.00139028	Locus_12566_Transcript_1/1_Confidence_0.000_Length_953	38536	EST PP_LEa0014D09f Peach developing fruit mesocarp Prunus persica cDNA clone PP_LEa0014D09f, mRNA sequence.	NP_001235136	protein kinase family protein [Glycine max] >gi|223452426|gb|ACM89540.1| protein kinase family protein [Glycine max]	18529790	EST Md1079 Venturia inaequalis challenged cDNA suppression subtractive hybridization library Malus x domestica cDNA similar to putative protein kinase, mRNA sequence.	14117	58782_PP_LEa0013A18f_Peach_developing_fruit_mesocarp_Prunus_persica_cDNA_clone_PP_LEa0013A18f,_mRNA_sequence__Putative_R-Genes,_predicted_from_NCBI_UniGene
12572	AGACCAAGAGGCATACCTCTATCAGACAAAACAACAGGATTTACCCCTTCTTCGCCAATGGTATGGTCTTGACCTTCAGCAAGGTCCATGCCTTCCACTGTACAAATACTATCAGATGCATCCGATGCTAAAACGTCAGACAAATTATTAGCTGCCCTTTCATTAACCAAACTATCATGTCCACCTGAAAAATTCGAAGGTTGGTGTCCAAAGATAAAATTCCCTTTGGTAGATTGAAAGTTTTGGTTTCTCTCCCATACATTAGCCTTATCACTTACTGACACAGCATGGAAGGGTTGCAGCATGCTTGCTACTAGCTTTCCTTTGTTCTGTTTTACAGACTGGGAGTTGTCATTATGATTCCCTTTTTTCTGTTGATCATTTGCCCCTCTGGAACTA…	1191	885	156	63	-11.7139	-3.55015	5.34487	9.05e-12	9.76e-10	Locus_12572_Transcript_2/4_Confidence_0.455_Length_2092	NA	NA	XP_003592894	hypothetical protein MTR_2g005460 [Medicago truncatula] >gi|92893902|gb|ABE91952.1| Zinc finger, CCHC-type [Medicago truncatula] >gi|355481942|gb|AES63145.1| hypothetical protein MTR_2g005460 [Medicago truncatula]	NA	NA	NA	NA
12630	GCAGGATCCATGGCTTGGATCTGTTGTGGTAATTGCAGCCACTCCATTGAAGTCGCAAGCCGCCGGAGTCTTCCCCATCTTATGATAGTAAGTATCAAACGCATATGTTGCATGTGCAATCACATTATCAGGTTCGTAGCATGGTTCTCCCTGCAATAAAGCTGAGCAATCCACCTTGCCAGGTCCACAAGCCCAATCTAGTGCAGCTTGAAGCATCTTTGGATCAGCCCCATCCTTTGTAATACAGAAAGTTTGGTTTGTGGTATCATTTGATAATACTGCTCCTGATCCTGTCAAACGCAAAATGTAGATAGGTGTCCCATTTGCATCAAACAATCCCCAGTTCTTCTCTGAGATGGGTCCAGGTTTCATATCCTCGTTATAGAGTTCATAAATGAA…	58	41	151	951	8.97961	3.16665	4.10798	5.32e-07	1.42e-05	Locus_12630_Transcript_1/2_Confidence_0.500_Length_1373	38092	EST PP_LEa0012I12f Peach developing fruit mesocarp Prunus persica cDNA clone PP_LEa0012I12f, mRNA sequence.	XP_003519328	PREDICTED: glucan endo-1,3-beta-glucosidase 2-like [Glycine max]	18571473	EST 010612AAWA007108HT (AAWA) Royal Gala 59 DAFB seeds Malus x domestica cDNA clone AAWA007108, mRNA sequence.	NA	NA
12644	GTTGGTGATATACCTACTGACATCGGCCAATTGCAGCTTCTCCAGTTTTTGGATCTTGACTCCAACAACTTCTCCGGTGTCATTCCAAACCATATATCTAACCTTAAAAATTTAGAGGGTTTGTACCTCTCCATGAATCACTTGTCTGGAATAATCCCATCATCATTGGTGAGCCTTAATTTCTTAAAAGAATTTAATGCCTCATACAATAATCTTGAAGGACCAATACCAACAGGCACCCAGCTCCAAAGCTTCAACGCTTCAGCCTTTGAGGGGAATCCAAAACTTTGTGGTGCCCCACTTCCAAATAAGTGTGGACCAAATAAGGGCATTGATGCAGATAAAGAGAACAACGAAGACATGCACAATGGGCTTCGTCAACTTCCATGGTTTTATATT…	77	63	25	16	-4.20278	-2.07134	1.63297	0.000366656	0.0040177	Locus_12644_Transcript_1/1_Confidence_0.000_Length_477	NA	NA	CAN59765	hypothetical protein VITISV_036905 [Vitis vinifera]	18424269	EST Mdst6005k24.y1 Mdst Malus x domestica cDNA clone Mdst6005k24 5' similar to TR:Q9SDM7 Q9SDM7 HYPOTHETICAL 64.4 KD PROTEIN, mRNA sequence.	10232	54897_Mdst6010l13.y1_Mdst_Malus_x_domestica_cDNA_clone_Mdst6010l13_5'_similar_to_TR:Q9SDM7_Q9SDM7_HYPOTHETICAL_64.4_KD_PROTEIN_;,_mRNA_sequence__Putative_R-Genes,_predicted_from_NCBI_UniGene
12661	GAAGAAGGAATATTTACTATTCTTTTTTGGCGTGTACTAGGAAGAGCCTCAGAGGGTTTTCCTTTAACATTATGGAAAAGGAATAAAACAGAGATTTGTGGCACTATGAAATGGGTAGGTAAAATTACAACAACATCTATGAGTCAAGCTCTAACTCTAAGGGCTTGAAGTATTTGCCATCAATGAGATAAGTGCCAATTGAAAGCCGTACTGCCCACACATCCGGGTTTTCCTTTAACATTATGGAAAAGGAATAAAACAGAGATTTGTGGCACTATGAAATGGGTAGGTAAAATTACAACAACATCTATGAGTCAAGCTCTAACTCTAAGGGCTTGAAGTATTTGCCATCAATGAGATAAGTGCCAATTGAAAGCCGTACTGCCCACACATCCTTAG…	1064	861	486	274	-3.13277	-1.64744	5.52322	0.000387466	0.0042034	Locus_12661_Transcript_2/4_Confidence_0.500_Length_612	NA	NA	XP_002527563	conserved hypothetical protein [Ricinus communis] >gi|223533055|gb|EEF34815.1| conserved hypothetical protein [Ricinus communis]	11147743	EST EST 8686 Green Apricot Fruit Lambda Zap II Library Prunus armeniaca cDNA clone bga010h16q 5', mRNA sequence.	NA	NA
12664	ATCACTTTTGGATTATCATTCAGCCTGCCTGCCTGCCTGCTGCCTCTAACTATCATCCTCAGTGCTGAGCCTTTGGAATATCGAGTTTCTCGAAAATTGGACTGTCAACTCCCACACCCATTGCATTCAATCCATTGTCTACATATATAACACCACCAGTAATGGCAGAGGCCAAAGGTGATGCCAAGAACGCAGCTGTGTTCCCTACCTCCTCTGCAGACAGTTCTTTTTGTAGAGGTGCATTGGCTGATGAATAGTCAATCATCATATCAATAAATCCTATTGCTTTTGCAGCACGGCTTCTCAGTGGACCAGCAGATATTGTGTTGACTCTAATTCCCTTTCTTCTCCCAGCTTCAAAAGCAAGAACTCGAGTGTCACTCTCAAGAGCAGCTTTTG…	98	106	235	656	3.52767	1.81872	4.03522	0.000328404	0.003656	Locus_12664_Transcript_3/4_Confidence_0.429_Length_1439	38057	EST PP_LEa0012G16f Peach developing fruit mesocarp Prunus persica cDNA clone PP_LEa0012G16f, mRNA sequence.	ABB83365	enoyl-ACP reductase [Malus x domestica]	18597810	EST 061005AAZA002335CT (AAZA) M9 xylem Malus x domestica cDNA clone AAZAA00233, mRNA sequence.	NA	NA
12687	GGCTTCATCTAACTCTCTAATTAGAAACTTAACTCTCTCTCTCTCTCTCTCTCTCTCTCTCTCTATGAGCTGCAACCAGACCACAGCAAAGCAACAATGGCAAAGAGCACATGGTTTCTTCTAGTTTCTCTTCTTGTTGTCTCTGCTGCAGCTGCTACTCAGATCAAAGTTACTGATAACCCTGCGGATGAGTTAGTGAGTGTGATTAACAGCAACAGAACTGCACATAAGGCATCAACCCTCTATGACAACCCTGGCTTGGCCTGCATTGCCCTGCAGTACATAAAAGCATACCAAGGTGACTGTAGTGCTGTAGGAGGAACTGACGCCAAGAAGCCCCCTGAATCTGAATTTGCTGAAACTTTTGCCCCCAACTGCGGTGTTCTAGCCTCAACCCTC…	31	36	127	671	9.59872	3.26284	3.63852	1.78e-07	5.51e-06	Locus_12687_Transcript_1/1_Confidence_0.000_Length_553	NA	NA	XP_002516139	conserved hypothetical protein [Ricinus communis] >gi|223544625|gb|EEF46141.1| conserved hypothetical protein [Ricinus communis]	13200151	EST JS7BM50JG Salt and heat stressed Fragaria vesca (strain Hawaii-4) cDNA library Fragaria vesca cDNA clone JS7BM50, mRNA sequence.	NA	NA
12698	GAAAAAGAAAGGCTACAAGTTTAAAGTAGGTACTCCAAAGTAATCTCGGATTGTTTTCCTTTTTAGAGAGGAAGGAGGGTTCAGAACAGAAGAAGGGCTCTTCAACGCAGCATCTGGGGTCTTTTCAAAAGTTTCAATAAAGTCAGAATCTGCCATAGATTGTTTCTTCTGAGATTGGGGAGTACTGATTTTCGGCATTTTAATTGGTTTTCTTGAACTAGATTCATCCAATCCGTCGTCTGACGGACACAAATTTCCAGAGTCCTTTGACGTATGAATTGATTCATTCATTAGAAGCTTTCTACATTCTGCACCTGGGATTGCCATGACTCTCCTCCGGATGACAGACGGTGAGTTTGTGCTTGGGCCGTAACTATTCTGAGAGTTCCAAATGCGAAC…	0	3	5	91	24.142	4.59348	0.496204	5.54e-05	0.000792571	Locus_12698_Transcript_1/2_Confidence_0.333_Length_404	NA	NA	CAN80149	hypothetical protein VITISV_035386 [Vitis vinifera]	20661446	EST CSECS099H08_POSn0036 CabSau Normalised Berry Postveraison Stage 36 (POSn0036) Vitis vinifera cDNA clone CSECS099H08 3', mRNA sequence.	NA	NA
127	GGAAAGGTAACAAAAAATGAGAACCCTCTTGAAGAAAATTTTATTGGAGAAGAACTTCTTGACTGGGTACTGGATAAGTCTTTTCCTACCATATTACCCTTGTCGACCTGCACTGTTAGAGTAGTCTCAAATGATGCTGAAGTCCTCATTTTGAAGGCCAAGATCTTGAAGAGTGTAGTCTCTAAGTTCATGAAGCATTTCAGCAATTTCACCTCTCCCTCAGATATCCGGTTGACTCGGCTAAAGAAAGTGCCACTACTTAAAGACATGGACGAAGGAGTTTTGAGAGAAATCTCTGAGAAGCTTAAGCACGAGAAGTATACTCGTGGACAAATCATTATTGGAAAGGATCAAACACTTGAAAATATGCTTTTCATCTTGGACGGACGTGTAACCATT…	359	306	886	2804	4.48407	2.16481	6.00766	1.45e-05	0.00025181	Locus_127_Transcript_45/54_Confidence_0.123_Length_1578	3300	EST PU1_plate31_E24 PU1 Prunus persica cDNA similar to expressed mRNA unclassifiable, mRNA sequence.	XP_003553784	PREDICTED: cyclic nucleotide-gated ion channel 1-like [Glycine max]	NA	NA	NA	NA
12709	TGGCACCAGACAGTGAAACGACATTTGATTTTCGGAAGTACATAAGCAGATCACTTGAAGAGGATTTCAAAGTTGTTGTGGAGATCAGCCCAGTTATATGGTTCTCTGCAGTGCTGTTCTTGCTTTCCAACACATATGGATGGTATTCTTATTTCTGGCTACCATTTATCCCTTTAGTTATAATCCTGTTGGTGGGAACAAAACTACAAGTGATTATATCAATGATGGGGTTGAGGATTCAGGAGAGAGGGGATGTGGTGAAGGGTGCCCCTCTTGTTCAACCCAGCGATCACCTCTTCTGGTTTGGAAGCCCTCGCTTCATGCTCTTTCTCATCCACTTCGTTCTGTTTCAGAATGCATTTCAGCTGGCCTTCTTTGCATGGAGTACATATGCGTTTG…	395	372	50	121	-5.5417	-2.47033	4.02109	3.8e-07	1.06e-05	Locus_12709_Transcript_4/7_Confidence_0.556_Length_1027	27684	EST PPN077D12-T7 PPN Prunus persica cDNA clone PPN077D12, mRNA sequence.	AEC12478	membrane protein [Rosa multiflora]	18444927	EST Mdfb8005B17.g1 Apple_EST_Mdfb Malus x domestica cDNA similar to ref|NP_172598.1| seven transmembrane MLO protein family (MLO2) [Arabidopsis thaliana] pir|B86247 hypothetical protein [imported] - Arabidopsis thaliana gb|AAD49991.1|AC007259_4 Highly similar to Mlo proteins [Arabidopsis thaliana] gb|AAK53795.1|A, mRNA sequence.	10080	54745_Lotus_corniculatus_var._japonicus_MLO1_(MLO1)_mRNA,_complete_cds__Putative_R-Genes,_predicted_from_NCBI_UniGene
12713	TGAAAGAGCTGGCAAAACAGCCTGATATATATGATCGATTAACCAGGTCTTTAGCACCAAACATCTGGGAGTTAGATGATGTCAAAAAAGGCCTTCTTTGCCAGATTTTTGGTGGGAATGCTTTGAAGTTGCCATCTGGTGCTCGCTTCCGTGGTGATATTAACATTCTTCTTGTTGGTGATCCTGGAACCAGCAAGTCCCAGCTGCTCCAGTACATACACAAGCTAGCTCCCCGTGGAATATACACTAGTGGAAGAGGGAGTTCTGCTGTTGGCTTGACTGCTTATGTTGCGAAAGATCCTGAAACAGGGGAAACAGTTTTAGAGAGTGGAGCGTTAGTTTTAAGTGATAGAGGC	0	0	5	41	167.365	7.38685	-0.58018	7.74e-06	0.000145444	Locus_12713_Transcript_1/1_Confidence_0.000_Length_356	7079	EST PU2_plate26_M14 PU2 Prunus persica cDNA similar to similar to putative cdc21 protein [Oryza sativa (japonica cultivar-group)] contains InterProScan IPR001208:MCM, IPR008047:MCM protein 4, mRNA sequence.	ACJ06582	putative DNA replication licensing factor mcm4 [Triticum urartu]	2341415	EST FP047776 LG0AAC Quercus petraea cDNA clone LG0AAC20YA04RM1 similar to CDC54_YEAST Cell division control protein 54. - Saccharomyces cerevisiae, mRNA sequence.	NA	NA
12714	GCTTTGCAAGGCGCCTGTCTGTATGCTCATCAGCCTTGTCAAGGAGTAAGTAGATCAGATCGAACCTAGATAATAAGGTAGGAGGGAGGTGTATGTTGTCAATTACTGATAAGCGAGGATTATAGCGTGAACCACTTGGATTTGCACAAGCCAAGACTGAAGTCCTAGCATTAAGGGAAGCAATGATTCCTGCCTTTGCTATCGAGACAGTTTGCTGTTCCATCACCTCATGTAACATGCTCCTCGCACTGTCAGACATTTTGTCAAATTCGTCAATGCAACAAATGCCTCTATCACTTAAAACTAACGCTCCACTCTCTAAAACTGTTTCCCCT	0	2	9	73	29.9102	4.90257	0.275823	3.91e-06	8.05e-05	Locus_12714_Transcript_1/1_Confidence_0.000_Length_335	19646	EST PU4_plate25_A20 PU4 Prunus persica cDNA similar to similar to DNA replication licensing factor, putative [Arabidopsis thaliana] contains InterProScan IPR001208: MCM, IPR001789: Response regulator receiver, mRNA sequence.	ACF87216	unknown [Zea mays]	18621755	EST 030123ABLC004364HT (ABLC) Braeburn cell culture three days after subculture Malus x domestica cDNA clone ABLC004364, mRNA sequence.	NA	NA
12724	CTCTCCACCTTCCATGACTGGGTGGTTCCCAGTTCTTCCCACCCAAACGACCCCGTTTGGTGTTCATGGTCTGGCGTCAAATGCCACCCCAACACCTCCCAAATCGTTACCCTCGACCTCTCTCAACGCAACCTCTCCGGCCTAATCCCACCACAAATTCGCTACTTGTCTTCCCTAATTCACCTCAATTTCAGCAGAAACAAGTTCAGCGGGCCTCTGCAACCCGCCATTTTCCAACTCAGCAACCTCAGAATCCTCGACATAAGCCACAACGACTTCAACTCAACTTTCCCACCTGGGATTTCGAAGCTCACCTTCTTGAGAATCTTCACTGCTTACAGCAACAGCTTCACCGGCCCCTTGCCCCAAGAGTTCATCAAACTCCGATTCTTGGAGCAG…	282	194	613	1165	3.01835	1.59376	5.09408	0.00037924	0.00413394	Locus_12724_Transcript_7/10_Confidence_0.649_Length_2995	NA	NA	XP_002303493	predicted protein [Populus trichocarpa] >gi|222840925|gb|EEE78472.1| predicted protein [Populus trichocarpa]	6019728	EST IC0AAA85BE10RM1 CitNFL Citrus clementina cDNA 5', mRNA sequence.	10273	54938_010815AASB006083HT_(AASB)_Royal_Gala_10_DAFB_fruit_Malus_x_domestica_cDNA_clone_AASB006083,_mRNA_sequence__Putative_R-Genes,_predicted_from_NCBI_UniGene
12730	CTCTGGAGTTTCTGTTTGGGAAGCCAGAAATCTTTGTGTCCAAGAGGATGAAGAGGTACTCCCCTGAAATCTTCAAGACCAAGATTCTTGGAGAGAAAACTGCTGTTATTTGTGGTCCTAATGGACACAAATTTCTGTTTTCCAATGAGCAGAAATACTTCACAGCTTTTCGACCACATTCGATGCAAAAGATGTTTCGTTCGTATAAGGCTCCTGCAGCAGCAGCTGCTGCTGCTGCTCCTCCAGCAGTAGCACAACCTGTTCGTGACGAAGAAGCCAAAGTGTTGAGGTCACCAGGGTTTTTGAAGCCGGAAGCATTGGTAAGGTACTTGGGGGTAATGGACTCTATCACCCAAGCACAGATGAAGGCCTATTGGGAAGGCAAAGATGAGGTAGAGG…	9	10	216	106	13.5512	3.76035	2.37664	2.33e-09	1.29e-07	Locus_12730_Transcript_2/5_Confidence_0.429_Length_808	2970	EST PU1_plate9_E02 PU1 Prunus persica cDNA similar to expressed mRNA inferred from cytochrome P450 family protein [Arabidopsis thaliana], mRNA sequence.	XP_002529893	cytochrome P450, putative [Ricinus communis] >gi|223530620|gb|EEF32496.1| cytochrome P450, putative [Ricinus communis]	11146578	EST EST 7521 Green Apricot Fruit Lambda Zap II Library Prunus armeniaca cDNA clone bga001k15q 5', mRNA sequence.	NA	NA
12743	AAAAACCACACTCTCTTTTGCTCTCTGATCTGAACAAGAACAGAAAACATATGAAGAAGCTAAGGAGGAAGAGGCTTAAACATTGGCAGAGTTGTCGTGCTTGAAAGGATGTGGTGGAGGAGATGAAGGCAGAGAATTATTAGCTCCTGGTGGTGGAGTAGGCACCCCATAAACCTGAGCTGAGGAAATTGCGTCTTTTCGCCCTCTGGCTCTTCCAAAGAAGTAGCACCCAAAACCAAGCAGTATGGTGAATAAAATAAAAGGCAGAGAGATCACCACAACCATACCCATCTTTAGTTTCTTTTCTTCTCTCTTCTTACTAGCTCTCTCTAGCTACTTTCACTTCTCAAATCTTTCTTCTTTCTTTGAGTTCTGATAAGACCGACTGGGTGTGTGTGT…	0	5	19	124	22.1715	4.47063	1.08804	1.37e-06	3.26e-05	Locus_12743_Transcript_1/1_Confidence_0.000_Length_403	NA	NA	XP_003519680	PREDICTED: uncharacterized protein LOC100803585 [Glycine max]	18652038	EST 010914AVBC013057PG (AVBC) Royal Gala young shoot Malus x domestica cDNA clone AVBC013057, mRNA sequence.	NA	NA
12747	TCGACGTGTTAAAAGCTCCTCCTCATGATCATGATGATATACAACGGCGGCAGAAGCGGCGGCGGCTGGCGCCGTACCAGCTGTGCTTGCTGTGCAAGTGCTGCTCGGCCACCACGTGCACCTCCATGCCCTGCTGCTTCGGCATCAATTGCCAGCTTCCCAATAAGCCCTTTGGCGTCTGTGCTTTCGTCCCCAGGACCTGCAACTGCACCAATTGCACAACTTCTGTTTAAAGCTTAATAGCTTTTCTTCTTCCCTTTGAAATTATATTTAGCTCTCTCTCTCTCTCTCTCTCTCTTCTTTTCTTTGAAATTATTGTTATTGTTAATTTGAAACTGGTGGGTTTTGAGCCGATGGCTAAAATACAAATGATGACAACCTTGCAGTGTCAGAGAGTTC…	250	348	139	60	-3.71387	-1.89292	3.78319	0.000265302	0.00302915	Locus_12747_Transcript_1/4_Confidence_0.667_Length_572	56229	EST PPL-01-A08A08 Prunus persica L. leaf tissue, Plum Pox Virus infected Prunus persica cDNA, mRNA sequence.	NP_568082	uncharacterized protein [Arabidopsis thaliana] >gi|21592771|gb|AAM64720.1| unknown [Arabidopsis thaliana] >gi|88011025|gb|ABD38890.1| At5g01015 [Arabidopsis thaliana] >gi|332002903|gb|AED90286.1| uncharacterized protein [Arabidopsis thaliana]	18732411	EST Mdlv3_4031F19_e27807.b1 Mdlv3 Malus x domestica cDNA 3' similar to ref|NP_568082.1| expressed protein [Arabidopsis thaliana] gb|AAM64720.1| unknown [Arabidopsis thaliana], mRNA sequence.	NA	NA
12748	ACGCGTGCACGTAGGGTCCCAAACTGCTGCTCGAATTGGATCTTTCTGCACCAAGATAGTGGCAAGCTCAAGATGGCGTATGTCCCAGATCCACAGAATACTTGGCATGCTATCATTCCTAGTGCAGATGTATTGGCTGTCATTGCTCCATGACATTAGACCAATTCCTTGTTTGGGGTTAGGTTTGTCTGCAGGAGGCTTCTGGAAAGGCAAACTAATGGGCACTTCTGTAACCTCGTACCTAACTCTGAAATGTCCTTCAGAAGCATCATCATTGCCTTGTGCAAAATCATCACTTAAACATAACTCGGACATATCAAGCAGCAGTGGCTCATCCACTTCCTTAAAAACAGCAGCACAACAGGGAGCACGGACAGTAGATAGATGCATAAATTCAGC…	24	11	58	144	4.64188	2.21471	1.82581	0.00032503	0.00362284	Locus_12748_Transcript_1/1_Confidence_0.000_Length_588	34071	EST PPN026G09-T7 PPN Prunus persica cDNA clone PPN026G09, mRNA sequence.	XP_002332700	predicted protein [Populus trichocarpa] >gi|222832954|gb|EEE71431.1| predicted protein [Populus trichocarpa]	18694205	EST Mdrtb1023M08.g1 Apple_EST_Mdrtb Malus x domestica cDNA 5' similar to ref|NP_196376.1| WD-40 repeat protein family [Arabidopsis thaliana] dbj|BAB11437.1| WD-repeat protein-like [Arabidopsis thaliana], mRNA sequence.	NA	NA
1276	CCTTTTCTACTTATTATAGAAAAGTTGAGATGAGGGGCAACTTGAGGGCGGGTCACCCCCGGCCTTACCATAAATAATTTAATTAGGTACATGAAAACCTCAAACAATAAGGGGGAATACAAAATGTGTTGTAAAAAAGAATGTGACCTCGAGCTGAGGTCCTTGACAGTTGCAATGCTACATGTCCTCCGCGTTTGACATCATAAATAGTAGAACAAATTAGAAGAAGCAAACAAACAGTAAGATACTGACGTTGTTCAATCTTGATGGATCCACTAAGCAAGCTAGCTAGATACTCACAGAACAGAACAGAGGAGGCCTTGTTCTTCCAAGTGTGGTGGCTTAAATTTAGAGGGGTCGTGTGCGTCGGCCAGCTGCTCTACCGCAAAGGCGTGCATT…	332	252	1630	5798	10.2776	3.36143	6.8527	4.8e-10	3.3e-08	Locus_1276_Transcript_5/5_Confidence_0.231_Length_2807	26861	EST PP1004B07-T7 PP1 Prunus persica cDNA clone PP1004B07, mRNA sequence.	ADN34135	multicopper oxidase [Cucumis melo subsp. melo]	10397250	EST Pm_0275 Fruits and flowers of Prunus mume cv. Xiyeqing Prunus mume cDNA, mRNA sequence.	NA	NA
12780	CTTCATTATTAGAAACTACAGAAATAAAACAATGCAGATAATTGGACATCTGAAGTTCTGCAGACTGCTGCAGAATTTGGTCTGTTGGTTCATCTGCTGCCTTCTCCCTGTTACTTTCTCTTGTATAGATGCTCATGAGTCATATGCATGTCAGTTGGGTTGATTTTTGAAGCGTCCTCTCTCTTCTCCAATGCGATTAGCATGCACATTTGCTTTGCCTCTAAATTCCAGTCCTTGCTTTTGTTTTTTCCACGACAAGATGAGTTTTATCAGCATTTTCTGGATGAAAACAAATGCCAATGAGGTTTTTCCCATTTCTTGCAGTGCATCATAATTCTGATTCACTTCAGTAATGTAAGCAAATTGAGCTTTATAAGTAAGGTGAATCTATTCACATGC…	5	2	35	140	19.6136	4.29378	1.39865	5.65e-08	2.07e-06	Locus_12780_Transcript_1/1_Confidence_0.000_Length_445	NA	NA	NA	NA	NA	NA	NA	NA
12787	ATTTTGGGTGTCAAACTTTGGTCCCAAAATGTTGCTGTACGTATGCAATGGCATCATAGCAAAGAAAAAGACAACCATGCAAGCACAAAAGGTCACAACCCTCTACAAAGCAAAACCGTGCAGCACTAGGTAATCGCCACCTAGTAAAAGCTACCAGTGTCGTTGTTGCTTCAAAGTGGCTTTTCTAGCAAAATAAATCATTTGTTAAACCAAGATCACCAGCCATGGGAGAGGTTGATCCAGCTTTCATCCAAGACCCTGATCACAGGCCTAAACTCTCCATCACCGAAGTCGAAGGCATACCCTTGATTGACCTGACTCCGATTATCTCCCCGGACTCCATTTCCGACCCTAAAGCTATTGAAGCGGTTGTTAGAGAAATAGGCAATGCATGCAGGG…	32	28	640	407	14.0565	3.81316	4.0601	2.17e-13	3.74e-11	Locus_12787_Transcript_3/4_Confidence_0.286_Length_1435	54223	EST AJ873291 Prunus persica fruit mesocarp plus epidermis 30 days after bloom Prunus persica cDNA clone PR0112B12, mRNA sequence.	XP_002330269	2-oxoglutarate-dependent dioxygenase [Populus trichocarpa] >gi|222871304|gb|EEF08435.1| 2-oxoglutarate-dependent dioxygenase [Populus trichocarpa]	11156052	EST EST 1230 Green Apricot Fruit Lambda Zap II Library Prunus armeniaca cDNA clone ba005k22 3', mRNA sequence.	NA	NA
12813	TGAATTTGACTTCCGAGTTACAGATTTATTTGTTGATCTTCAAGATGGGGTGCGCCTCTGTAGGATCATTCAACTTTTGCAAGATGACACATCTATCCTCACGAAAATGGTTGTTCCAGCAGTTACGCATAAGAAGCACTTGGCAAACTGTGGCATTGCCCTGCAATACCTTAGGCAGGCTGGTGTTGCTTTACATGATGAAGATGGAATGATGATTCTGGAAGATGATATCGCTCATGGGGACAAGGAAC	0	0	4	29	120.349	6.91108	-1.04204	5.32e-05	0.00076713	Locus_12813_Transcript_1/1_Confidence_0.000_Length_251	NA	NA	CBI23512	unnamed protein product [Vitis vinifera]	NA	NA	NA	NA
12815	TGGCCAGCACATGATCACTGAGTACAGACAGCAAAACAAAGGAAACAATATTAAAAACACCTCACACAGCACAAGGACCTCGTCTAGATAACCAATTGCTATGTGAGAGACAACAAGACAACCTCAAGCTCAAAGGAGTTAGAGCCATCCAGACCGGCACACAGCATTACGTACTTGTTGGCTGGCAAGGGAGACCATCGTTGTTGAGAACATGCACAAGTGAGG	0	0	34	27	221.615	7.79191	-0.10813	1.55e-08	6.67e-07	Locus_12815_Transcript_1/1_Confidence_0.000_Length_225	66424	EST PP_LEc0016M16f Peach shoot Prunus persica cDNA clone PP_LEc0016M16f, mRNA sequence.	NA	NA	NA	NA	NA	NA
12829	TGCTGGAGCTACAGAAAATATGGTTACAAAACAAGCAAAATACTGTAAAATATCAGAAATACAGACATCCTTAATCATGGTAAATCTGCACTGACAAGTGGGGTAAAGGCCACTTTAGTATATTCAGTGCCTCCTTGCATTTGAAGTTCTTCTCCATGAGTCGCCTTGCAATCATGATAGAGGACCGTGTATGCCATGAGCTTAAACATCCCGATCAGGCAGGATATCGAATTCAGGAGGAGCACTGGAATCATGGCAGCATTTGATGACATGAGTGTTTTGCCAAACTTGTGCACACCATAGAACACAGGAAGAGAGAGTGCCGCAAACAAAAGATTTAGGAAAAATCCGCGCATCTTCAATCCTTTGATCCGCGCATCTTCAATCCTTTGATGAGCT…	65	46	252	712	7.00787	2.80898	3.97784	1.34e-07	4.33e-06	Locus_12829_Transcript_2/3_Confidence_0.167_Length_1113	NA	NA	XP_002533213	conserved hypothetical protein [Ricinus communis] >gi|223526970|gb|EEF29166.1| conserved hypothetical protein [Ricinus communis]	10397505	EST Pm_0530 Fruits and flowers of Prunus mume cv. Xiyeqing Prunus mume cDNA, mRNA sequence.	NA	NA
12835	TGGGGACCCAATCTCCACTGACCCGACCCTTAATATTCATGATCATCAACACTTATCTCTGGGATGTGAGCAATCTTGGACCAGTCCTTACCTGTTTCTTTCTGGCATCTTTGCTTTAAGATGGGGCAATCCTCAATTTTCAACTTTTTTAATGAGGCGAGGCAACGAAGCCCTTCTGGGAGTGATGCCAAATTAGGGGAACCCCATATCCAAAGCAACTGAAGTGATTTAAGGTTGCCCATCCCTTCTGGTAGTGACGCCAATTTTGTGCAATGCCAAATTTTGAGATTAACCCATCCCTTCTGGTAGTGACGCCAATTTTGTGCAATGCCAAATTTTGAGATTAACAATATTTGTGAGAGAATGAAACCAACTCGCAAACCTCGCACCCGGGTATCT…	9	16	53	100	4.91192	2.29629	1.42508	0.000201144	0.002392	Locus_12835_Transcript_1/1_Confidence_0.000_Length_753	10790	EST PU3_plate36_M09 PU3 Prunus persica cDNA similar to weakly similar to cellulose synthase [Populus tremuloides], mRNA sequence.	CAJ44366	putative CC-NBS-LRR resistance protein [Malus x domestica]	18438121	EST Mdlr7006P15.g1 Apple_EST_Mdlr Malus x domestica cDNA similar to gb|AAO15846.1| resistance protein KR4 [Glycine max], mRNA sequence.	10426	55091_Mdfb8005H23.g1_Apple_EST_Mdfb_Malus_x_domestica_cDNA_similar_to_gb|AAO15846.1|_resistance_protein_KR4_[Glycine_max],_mRNA_sequence__Putative_R-Genes,_predicted_from_NCBI_UniGene
12841	ATTTGATTTGATGAATTAATAATAATGGATGATGATCATCATCCAAAAGTGGAAGAGGAGAGGGCGAAGCAGAGAAGGGAGGAGGTAAAGCAGAAAGAGAAGGAAGACGGATCAAGGATGAAGCCACTAACATATGAAGCCTACGGTGGTGGAATGTACGGTAGAGACGAGGGTGAAACTGAAATAGCGGCAAATAAGCCACCGGCCAGTGAGACGCAGAGTGCTGACGGACCTGATGAAGCCACCACCCGACACCCCAAGCATCCACCCCCACCTTCCACCGGCGACCGAGACCTTGATATCACTGGCCAAACCTATATTCAGTA	6	6	104	12	7.68914	2.94282	1.00713	0.000391469	0.00423331	Locus_12841_Transcript_1/1_Confidence_0.000_Length_326	NA	NA	XP_003527411	PREDICTED: uncharacterized protein LOC100796068 [Glycine max]	18600500	EST 010603AAWA005829HT (AAWA) Royal Gala 59 DAFB seeds Malus x domestica cDNA clone AAWA005829, mRNA sequence.	NA	NA
12843	CGGCCGTTATCAGCAATTCAATTGCACGAAACTGGCATTGAAATTGAACTCTGGAAAAGAATAAAAATAAATGTGATTTCACGAACGCAATCGAAATCGAATAGCTTCCCTATCTAACAAAAAATAAAGTCAAAAAAATGAAGAATGGGGCAATGAATTTGATAAATGTAACATGGTTGAAGCTTGCGAGGCTGCTTTCGTCCTGGTGGTATGGGCGTATGAAAGCAGAGTTCAACTGCCATACTTTGATGGATGCTGTAACACTGGTCTCTGTGGCATTGTTGAACACAAATAGCCTAGCAGCCCCATAAATTGCCTTGGTTGGGTAAATCCGATTTGTGATCGTTGTTCTTCCGCCTTGAGCAAAGCTTTCCACAATCGAATGGTCAACCAGTATCC…	21	19	315	85	8.0438	3.00788	2.76811	1.42e-06	3.36e-05	Locus_12843_Transcript_1/1_Confidence_0.000_Length_527	NA	NA	BAF35859	soluble acid invertase [Pyrus pyrifolia var. culta] >gi|186397269|dbj|BAG30920.1| soluble acid invertase [Pyrus pyrifolia]	18435031	EST Mdfrt3063p16.y1 Mdfrt Malus x domestica cDNA clone Mdfrt3063p16 5' similar to SW:INVA_VICFA Q43857 ACID BETA-FRUCTOFURANOSIDASE PRECURSOR, mRNA sequence.	NA	NA
12859	TACAAATCTTCTAAGACGCAATTGGAATTCTTGAGTTGTTATCTTGTGGAGCTAAGTTTGCTAGACTACAGTTGTGTCCAGTTCCTACCATCAGTAGTTGCTGCATCAGCTATTTTCCTTTCGAGGTTCACGATCCAACCTGAGGTGCATCCTTGGAGCCTGGCATTGCAATCGTATTCTGGTTATAGACCATCCGACTTAAAGATTTGTGTCCGTGCCATTCATGACTTGCAGTTGAATATAAAAGGAAGCTCTTTGCGAGCAGTAAGAGATAAATACAGGAAGCCAAAGTATGCGTGCGTGGGAACATTGACTTCGTTACCCGAAATTCCTGCAATTTATTTTGAGGCCATCGACATATAAGTATTTTCTGGATTCTGAAAGAAGCTGATTTTGAAG…	1	1	7	29	13.1877	3.72112	-0.815397	0.000357338	0.00393303	Locus_12859_Transcript_1/1_Confidence_0.000_Length_413	NA	NA	XP_002510134	cyclin A, putative [Ricinus communis] >gi|223550835|gb|EEF52321.1| cyclin A, putative [Ricinus communis]	8228321	EST WS02422.B21_P06 PTxD-ICC-N-A-14 Populus trichocarpa x Populus deltoides cDNA clone WS02422_P06 3', mRNA sequence.	NA	NA
12860	CACACTTTACATGCACTAGCAACCTAACGACATTGTTGGAACACAACAGCTTCTACGTGTTGAACATAAAAACTACAAATAATGTCTTGCTAATTGAACCAACTTGCCTCCCTCAACAAAGACAAATAATCAAAGGATGCTTCCTCCCACCAAAATCACTTCTGCCATAAATTACAGCAAACCAGTACATACCATTCACGAACACTGCAGTGATCAAGAACCGGACACGATAATTAGAAGAAAACACAGCTTCAGCCATCAGTCAGCAGTTAATTGCTTCATCTAAACCTCTCTAGTGATTTGAAAATTGTGGCAATAACTCCATATGAAAATCAAGTGCGGATAAACCCACTTAGCTCTTTCACCACATTTTCTATGGACGGCCTGTAACTGGGAGAC…	6	15	246	333	22.0623	4.46351	3.14413	4.95e-14	9.55e-12	Locus_12860_Transcript_4/5_Confidence_0.333_Length_751	NA	NA	XP_002279998	PREDICTED: probable LRR receptor-like serine/threonine-protein kinase At4g08850 [Vitis vinifera]	13204343	EST STRB903JX cold-stressed Fragaria vesca seedlings cDNA library Fragaria vesca cDNA clone STRB903, mRNA sequence.	13867	58532_T074G03_Populus_apical_shoot_cDNA_library_Populus_tremula_x_Populus_tremuloides_cDNA_5_prime,_mRNA_sequence__Putative_R-Genes,_predicted_from_NCBI_UniGene
12866	CTCCTCCAGTCCCGTCATAAAGAGTCTTGTGTAGTTGGAAAACACAATTCACTGCCACACTTTCTTGCTCCTTCACATGAAGCATCCAAAGCCTCACATCTTCCAACCTGTCCACAACGGGGTGGAACTCGAAGGGCAGGTTCAATGCCCCAGCAAATCCAGCAAGCCTATCTCCTGTCTCGTTGAGCTCTTGCTTCGACTCCCCTATACCGGTGATCCTAATGTGGCTTGGTGGATTGGCCCTAGAAGCTAAACTCTGGAACAAACTAGGCCACTGCAGCCCTTGCTTGATGTCGAAATCTATGATGTGAACCCTGTCCTTCCCTTCAAAAGCT	0	0	4	53	207.148	7.69452	-0.289329	4.25e-06	8.69e-05	Locus_12866_Transcript_1/1_Confidence_0.000_Length_335	NA	NA	XP_002276880	PREDICTED: scarecrow-like protein 28 [Vitis vinifera]	8411597	EST EST1128712 Aquilegia cDNA library Aquilegia formosa x Aquilegia pubescens cDNA clone CO1PF95, mRNA sequence.	NA	NA
1288	GCTTCAACACAATGGTAGAGTGCTTCAAAATGTGCAAGCTGAACTGCCCACCTTTCTCTGTGGTGTCAAGCTGGGACTGTCCTGGAGGAGGCAAGAGCTCAAAGTTCTGGACTAAACGTCCCAAAGTGATCCCAAGGATTGGCAGGGCCAAAATAATCCCGGGACAGCTTCTTCTCCCAACACCAAATGGAAGGTACCTAAAGTCATTGCCATTGGCCTCAACCTTGGCCTCTTCCTCCAGAAACCTCTCTGGCCTAAACTCCTCAGGCTTCTTCCAGAGGGCAGGGTTGTTCGCCAGCCACCATGCATTCACCAGGATCTTGCTCTCCGCCGGAATGTCGTAGCTGCCCAGCTTTGCATCGTTGAGGTTCATGTGTGGGACAAGCAATGGGATTGCCA…	498	440	2587	6324	7.67741	2.94062	7.17081	1.81e-09	1.04e-07	Locus_1288_Transcript_3/12_Confidence_0.509_Length_1603	33136	EST PPN050B05-T7 PPN Prunus persica cDNA clone PPN050B05, mRNA sequence.	AEA02459	cinnamate 4-hydroxylase [Prunus cerasifera x Prunus munsoniana]	10397568	EST Pm_0593 Fruits and flowers of Prunus mume cv. Xiyeqing Prunus mume cDNA, mRNA sequence.	NA	NA
12880	GTCCTTGAAAGTATGCATGATGATGATGATTTTCAATATTGAAGGAGAATATGAGTGATGTTAGAGAAGATAGAACTGATGTTCCAGTGGAGTGAAATTCCTGCATATATGCTTGTATATTTTTCTTAATTAGAAGAAAACTAAGGAAATTAATTAAGGTTATGAGAGAAATGTATCTTTGAAACTTTCGTAGGGTTTGTAGAGCCATGCAAGGGAAATGAGGACAAGGAAAGCAAAGACATGGAGTATCAAAAATATTAAACTTTGGAC	43	54	8	11	-6.23967	-2.64147	0.997281	3.63e-05	0.000549259	Locus_12880_Transcript_1/1_Confidence_0.000_Length_270	NA	NA	NA	NA	NA	NA	NA	NA
12887	CATTGATTAACTTGGAGGAGGGTTTTTTGAGAAGAAATTGCCTGATCGAAGGTGAATGCTTTTCAAGTCTACAAACTTGCAGAATAATTCTGCCTACATAAAATAGATCAGTGAACGATCGTGAGACGAGAGCGATAATCTTTATGGTGTTGTCCAACCTCAGACACTTCAAATCTTGGTTGAGGAGAGGAATGTAGAGGAACAAAGGATCCAGGAATACGCCAAACACACATGATGTTATAAATATTCGAGTCAACCAGGTTGCAAGTTTTG	1	1	10	30	14.6418	3.87203	-0.665427	0.000123127	0.00157142	Locus_12887_Transcript_1/1_Confidence_0.000_Length_273	NA	NA	AAF33670	cyclic nucleotide-gated calmodulin-binding ion channel [Nicotiana tabacum]	NA	NA	NA	NA
1290	GGGGGGTAAAAGGACAAATACAATTACTGTGCGGTAGGATCTGAATATATATGATCAAAAGAGTTGAGCAAGGTCATGGTAATATTGGGAGATCCACTTTGCAATGATGTTGATCTCTTGTTTCCTCACATCTTTAAGCCATTCTGGATCCTCACTGCTCTTGAACATCAAATCTACATGGTGAGCACCTTCTTTTGCAACAATGGCTACTATGCTCTTGGATATATTCTTCAGCACCCCTCCACCACTCCAAGGGTCTCTTAAGCCATTGAAGAAGATAATATTGCTTCCATATCTTTTCAAAACCCTCTCAATATCATGGCCGCCGAACTCAGTGGTGATCCAAAGGGGCCTAGGTTCAATGCCATATCTGCTTTTGCATACAGAGGCTTGGTGTTT…	1999	2143	899	877	-2.88497	-1.52856	6.65536	0.000370607	0.00404958	Locus_1290_Transcript_4/18_Confidence_0.259_Length_1648	12916	EST PU3_plate9_G11 PU3 Prunus persica cDNA similar to weakly similar to serine carboxypeptidase S28 family protein [Arabidopsis thaliana], mRNA sequence.	XP_002281618	PREDICTED: lysosomal Pro-X carboxypeptidase-like [Vitis vinifera]	18451086	EST Mdlv3_4039e09.y1 Mdlv3 Malus x domestica cDNA clone Mdlv3_4039e09 5' similar to TR:Q9SKJ2 Q9SKJ2 PUTATIVE PROLYLCARBOXYPEPTIDASE, mRNA sequence.	NA	NA
1292	GGAAACTAAGTAATTATGACAACATCTAGTGTTACATTTCTTTGCTAAATCAGTAGCTGGTCTTGAATGGCTTGTAGATCTTGAGATCACTAATCACACCAGCAATTGAACCAGCAGCAGCTGCTATGGTGACTATAAGGCAAGCACCACTTAGGATCTGGAGGCAAATCCATCTTGTGCTCCACTTTGGGATCCTCTTTGTTGCAATATACATCCAGCAATTGAACCAGCAGCAGCTGCTATGGTGACTATAAGGCAAGCACCACTTAGGATCTGGAGGCAAATCCATCTTGTGCTCCACTTTGGGATCCTCTTTGTTGCAATATACATCTCCACAGGGAAGTAAACTGTGAGTGGCCAAAATCCCAGAGCCCCAAGAAGCCCAACCACATCATTGAA…	681	494	4609	889	3.7817	1.91904	6.71576	0.000592603	0.00594066	Locus_1292_Transcript_7/8_Confidence_0.459_Length_2497	27388	EST PP1009D05-T7 PP1 Prunus persica cDNA clone PP1009D05, mRNA sequence.	XP_002520322	amino acid transporter, putative [Ricinus communis] >gi|223540541|gb|EEF42108.1| amino acid transporter, putative [Ricinus communis]	10397425	EST Pm_0450 Fruits and flowers of Prunus mume cv. Xiyeqing Prunus mume cDNA, mRNA sequence.	NA	NA
12935	GGAAGATGCTGTGGAGTGAGGTGGCGTTGAAGAGCTGGGAAGGGATAGAGCCGTGGAAGTTATTGCTGTGGAGGTTGAGCCGCCGGAGATAGACTAAGGTTCCGAGCTCGGATGGAATATACCCGCGGAGATTCTTGCCGGAGACCGCGATTCCGACGACGCGGGGGTCCGGGAAGCCGGTGACGTTCATGCAAGAAATGCCGGTCCAGCGGCAGGGGGTGTCGTCGGTGTCGAGCCAGTCGGAGAAAGCGGAGCCGTCGGATGGCTGTTCGACGGCTGATTTTAGAGAGAGGAGGGAGAGGCCGTCTGGGGTGAGAGAGAGAGTGACGTCAATGAAGATAGAGATGAGGAGGAAGAAGAAAATGGAAGTTTCCATAATTTGGCAGAGAAAAATAAAAA…	25	9	68	96	3.88001	1.95606	1.59263	0.00110878	0.00996169	Locus_12935_Transcript_1/1_Confidence_0.000_Length_491	NA	NA	XP_002514942	protein with unknown function [Ricinus communis] >gi|223545993|gb|EEF47496.1| protein with unknown function [Ricinus communis]	18655658	EST 011003AVBC107069PG (AVBC) Royal Gala young shoot Malus x domestica cDNA clone AVBC107069, mRNA sequence.	NA	NA
12960	CCCAAAACAGAGTTCCTCTAACCCAGAGAGAGACACAGAGAGAGAGAGAGAGACGAAGATGGTGCAGAGGCTCACATACCGTACGCGTCATAGCTATGCAACCAAGTCAAACCAGCATCGGATCGTCAAGACCCCTGGTGGAAAGCTTGTGTATCAGACCACTAAGAAGAGAGCAAGTGGACCCAAGTGTCCTGTTACTGGAAAGAGAATCCAAGGGATTCCTCACCTGAGGCCCGCTGAATATAAGAGGTCTAGACTATCAAGGAACAGGAGGACTGTGAATCGCGCATATGGTGGTGTGCTGTCTGGTGGAGCTGTACGAGAGAGGATCATCCGAGCCTTTTTGGTGGAAGAGCAGAAGATCGTGAAGAAGGTTTTGAAGATTCAGAAGGCAAAAGA…	27	35	76	253	4.27748	2.09676	2.54041	0.000367742	0.00402636	Locus_12960_Transcript_1/1_Confidence_0.000_Length_419	54202	EST AJ873270 Prunus persica fruit mesocarp plus epidermis 30 days after bloom Prunus persica cDNA clone PR0111H3, mRNA sequence.	XP_002522429	60S ribosomal protein L34, putative [Ricinus communis] >gi|223538314|gb|EEF39921.1| 60S ribosomal protein L34, putative [Ricinus communis]	4710363	EST Mdrtp1004F15.g1 Apple_EST_Mdrtp Malus x domestica x Malus sieversii cDNA similar to sp|P40590|RL34_PEA 60S RIBOSOMAL PROTEIN L34 pir|S60476 ribosomal protein L34, cytosolic - garden pea gb|AAA86953.1| ribosomal protein L34 homolog, mRNA sequence.	NA	NA
12972	AGTTCAGAAGAACCTAGAGAAAAGAATGAGGTTGCAGTAGGTTGAATATCTTGGTTCTTTTATTTTATAATTTTTTTGAGGAAACTAGGCATACAGATACTTCGCAATTTCTTCTCATTGTCAATAGCTGATCTTCAGCAGTTATTTCCTTGTAGTGTTCAAAATCCAGCTATAAAATCTAACATGTGGGAGAGGCATGTATATCTGGTTATGGTTATTTAGATTCTATCACAAAAAATCACAATTTGGATTTACTGTTTTACACCGTGATGGCAAAGAATTTAAGCATTTCTTTCTTGTCTATGAATTCAGGGGATTCATCTCATTAACCTTCTTCCTTTGGGAAAATGATACGAAAGGTTGGCTGAGATATAACTAAAGCTTATTACAGAAAGAGCA…	1420	1300	402	109	-6.58215	-2.71856	5.82742	8.13e-07	2.06e-05	Locus_12972_Transcript_5/9_Confidence_0.536_Length_1748	27483	EST PP1003A06-T7 PP1 Prunus persica cDNA clone PP1003A06, mRNA sequence.	CBI27792	unnamed protein product [Vitis vinifera]	11156947	EST EST 1984 Half-Ripe Apricot Fruit Lambda Zap II Library Prunus armeniaca cDNA clone be001f18 3', mRNA sequence.	NA	NA
12978	GCGCATTCTTCCGCCATTAATGCCTCTCAGCAACAAAGCGTGAAACCTCTCATTCGCTTTTCCACGTTGCGCTCTCTTTTGCAAACATTCAAACAATCAGAACCTCTCTCTCTCTCTCTCTCCTTCGCTATCTACAAGACTGTAACTATATCTTTTTTTATATTGGCACAGTCGCTAACAGAGAGATGGAGCTAAGTAAGGTCACCTTAGAGATCTTCACGAAGCTTGAGCAGAAATGGCTCTCTCACTGCGAAACCACAAAGAAGACTCGGATTCTCAGCATTGATGGCGGCGGAACCACCGGCATTGTCTCCGGAGCAGCCTTGATCCACCTCGAGGATCAGATCCGCCTCAAGACCGGCGATGCTCACGCTCAAATCGCCGATTTCTTCGACCTCA…	38	35	120	427	6.0414	2.59488	3.18543	7.33e-06	0.000138521	Locus_12978_Transcript_1/1_Confidence_0.000_Length_1437	NA	NA	XP_002520740	Patatin T5 precursor, putative [Ricinus communis] >gi|223540125|gb|EEF41702.1| Patatin T5 precursor, putative [Ricinus communis]	13175858	EST JS1BD02JG Salt stressed Fragaria vesca (strain Hawaii-4) cDNA library Fragaria vesca cDNA clone JS1BD02, mRNA sequence.	NA	NA
12981	TTTTAAAGGTGCTTTAGCAGTTTACTGTTCCAAGGGAGTGAGGTTTTCCCCCTCTCTCTCTCTCCTCTTCCCACCATTTCTGCAGTCCGCACTTCTTTACTTTCCTTTATATATATAATATATCTGAAGAACCTTTTTTAGTTGTACCTTTGTAAAGCCGTAAGCATGCTTCTTAGAAGCTCCTCAGCTCCGATCTTGAACTCATGGCTTTCCCACTCAAAAGACTCTTCACCAGAGCCAGAGCCACTCCTCACTAGAACCAGGTCAGTTTCCTTATCATCACCATCATCATCTTCTTTTCACTCACCTTCAATCCACCCAACAAAGAAAACAACAACCCAAGTCTTGTTACCCCAACAAAGAAAACAACAACCCAAGTCTTGTTAGAAGCAGACATCC…	6377	5510	2112	819	-5.01698	-2.32682	8.01377	5.11e-06	0.000101985	Locus_12981_Transcript_13/15_Confidence_0.423_Length_1461	57136	EST HPL-07-D06 Prunus persica L. leaf tissue, healthy Prunus persica cDNA, mRNA sequence.	XP_002517631	conserved hypothetical protein [Ricinus communis] >gi|223543263|gb|EEF44795.1| conserved hypothetical protein [Ricinus communis]	18704818	EST Mdwdr7512B11.g1 Apple_EST_Mdwdr Malus x domestica cDNA 5' similar to ref|NP_197519.1| expressed protein [Arabidopsis thaliana], mRNA sequence.	NA	NA
12999	GGATTTGTGTACATAGATTTATAGGATTCTAGGCTATTGCGCTTCACTCGTGACTCTACGCTATTGGCCCTTGGCTGCGTATCTATTGGTGGCTTGACAGTGACACTTTAGTTGATGAACTAGAACTAGGCTATTGGCCTTAACTTGAGCTCTTGGCTCCATCTTTGTAGCTCTACCTTTTATTATTGTTACTTGCATGCCTATTTATATTGGAGATTGCCGACTCTGTTCCCCCGCCATGGAACATCACCATATCATCATAAGCCACTAGTCCTTGTTCTAGAATATTCTTCATTCTTCACTTCGATTTGCCGACATAGTCCACTGTTTCCAGCCATTATCTTTTGTACAGTCTTCTAGCTAGATTGCTCTTGTAATCTTCATTCATTTGTGTGGCTA…	280	248	73	50	-5.30098	-2.40626	3.49825	1.25e-06	3e-05	Locus_12999_Transcript_1/2_Confidence_0.667_Length_671	NA	NA	NA	NA	NA	NA	NA	NA
13002	CTTCACTTGATGAAAAATTAAAGACCAGACTTGAATACTCTGATAAAAAAACTTCAGATAATTTCCAAAGAGAAGGAACTAAAGATGGCAAATCCTGCTTCTTCATCCCAAATCCCAGAGGTGGTGCTTGGCTCCTCCACTGGCCCCAAGAGTATGCCTGTGCTTGCCTTTGGCACAGCAGCTAATAACTTATAGCCTATTCAGTTGAAAACAGCAGTTATTGAGGCCATCAAGCTTGGTTACAGGCACTTTGATACAGCTGCCGTTTATGGCTCAGAGCAGACTCTGGGTGAAGCTATAAAAGAAGCACTTAAGCTTGGCCTTGTTGCTTCCAGAGACCAACTCTTCATCACTTCAAAGTTATGGAGCAATGATGCTCACCCTCATCTTGTCATTCCT…	1249	1259	578	361	-3.30363	-1.72405	5.88721	0.000135007	0.0016952	Locus_13002_Transcript_23/25_Confidence_0.317_Length_1636	7254	EST PU2_plate32_H24 PU2 Prunus persica cDNA similar to weakly similar to aldo/keto reductase, putative [Arabidopsis thaliana] contains InterProScan IPR001395:Aldo/keto reductase, mRNA sequence.	AAV28174	aldo/keto reductase [Fragaria x ananassa]	18661213	EST Mdfw2047b15.y1 Mdfw Malus x domestica cDNA clone Mdfw2047b15 5' similar to TR:Q9SQ64 Q9SQ64 PUTATIVE NADPH-DEPENDENT OXIDOREDUCTASE, mRNA sequence.	NA	NA
13008	AAGAAACCTTTGCCCGGATTTCTGGATACTGTGAGCAAAATGACATCCATTCCCCTCATGTAACTGTCCATGAGTCTTTGATCTACTCGGCATGGCTTCGTTTGCCACCGGAAGTCAAGTCCGAAACCAGAAAGATGTTCATTGAGGAAGTGATGGAACTTGTGGAACTCACCTCATTGAGGCAAGCACTTGTTGGGCTGCCTGGAGTGAATGGCCTTTCAACTGAGCAGCGCAAAAGGCTAACCATTGCCGTTGAGCTAGTAGCAAACCCCTCGATAATTTTCATGGATGAGCCAACTTCAGGGTTGGATGCAAGAGCTGCTGCAATTGTCATGAGAACAGTTAGGAACACAGTGGATACTGGTAGAACAGTTGTTTGCACCATCCACCAGCCCAGCA…	18	13	140	62	5.23655	2.38862	1.85213	8.23e-05	0.0011236	Locus_13008_Transcript_1/1_Confidence_0.000_Length_799	26969	EST PP1005D04-T7 PP1 Prunus persica cDNA clone PP1005D04, mRNA sequence.	XP_002304712	predicted protein [Populus trichocarpa] >gi|222842144|gb|EEE79691.1| predicted protein [Populus trichocarpa]	2496437	EST FR615983 WZOAFSAA Fagus sylvatica cDNA clone WZ0AFSAA16YN19FM1, mRNA sequence.	NA	NA
13010	GGGGGGTGAGGGTCCAGGCAACGGTAGCAGCTGCGGCTGCAGATGGCAAGCTATCAGTTGTCCAAGATCGAATATGGTTGATTCCGGAAATGGCTGAAGCAGCACCAACAACTCCGGCGATCAAAGCGAATGTTACAAAGAACCCGGTTGCAGCATTTCCCATTGGGAAGTATATGGGTGAGAAATGTGCTGGGAGATCAAAACCAGGACCAATAATGAAACCATGATCAATAGCTCTGTTCATGGCCCAGCCTCCAATGCCCAACACAATGACATACATGCAGAAATTGAGAAGCAAAAGCAGGCCAGCAACAGACTTTAACTGCTGGGTGGCCATTTCTGTAAGATCAAAAGCTGCTGGATGAACCCAAAAGTGCAATGGAAAAGAAAAGGGTTGTT…	11	4	91	46	7.28892	2.8657	1.22659	2.25e-05	0.000365381	Locus_13010_Transcript_1/1_Confidence_0.000_Length_403	NA	NA	XP_003533836	PREDICTED: uncharacterized protein LOC100780911 [Glycine max]	5779551	EST davisf2002E09 Fragaria vesca 'Yellow Wonder' flower buds. Fragaria vesca subsp. vesca cDNA clone davisf2002E09, mRNA sequence.	NA	NA
13058	CGTGCATATATTTCTGCTGCAAGAAGACTGTCTCCTTCAGTTCCACGGGAACTTGAGGAGTATATTGCTAGTGCCTACTCTAGCATTCGGCAAGAAGAAGCTAAATCTAATGCTCCCCACTCCTATACGACTGTGAGGACCCTGCTCAGTATTCTTCGAATATCAGCTGCATTAGCAAGACTGCGATTTTCTGAAACTGTGGCTCAAAGTGATGTGGATGAGGCACTAAGGCTAATGCAGATGTCAAAGTTCTCTTTGTACTCAGATGATCGCCAGAAATCTGGTCTGGATGCTATCTCCGATATCTATTCAATTTTGCGAGATGAAGCTGCCAGGACTGACAAGCTGGATGTGAGCTATGCACATGCACTAAATTGGATTTCTAGGAAGGGGTACAGT…	16	9	28	187	6.89878	2.78634	1.80318	0.000141615	0.00176674	Locus_13058_Transcript_1/1_Confidence_0.000_Length_679	NA	NA	XP_002515287	DNA replication licensing factor MCM7, putative [Ricinus communis] >gi|223545767|gb|EEF47271.1| DNA replication licensing factor MCM7, putative [Ricinus communis]	5572943	EST FR627963 WZ0AQRAS Quercus robur cDNA clone WZ0AQRAS21YH02CM1, mRNA sequence.	NA	NA
13059	TCGTCGCTCCAAAAACTCCACATGTTTTATTTATTTCAAAAAGCTCAGAAACATATATATCCGGAATAGAGATATTCCAACCTCCCAAGTAAAGAACTGTTACAAATAATGAAGAAACTAATAGGTTTAGATAGGAAGCAACATAAAATAAACCAAATTTTATACCCGAGTATTCGGTTTGATAACCTGCTACTAATTCTTCTTCTGCTTCGGGTAAATCAAAAGGTAATCTCTCACATTCTGCTAGGGAAGAAATGATAAAAATGATAAACCCTATAGGCTGACGCCACAAATTCCATCCCCAAAAACCGTATTTTGATTGCGCCTCAACTATATCAATTGTACTTGAACTGTTAGATAATTATAGTCGGTGATACCATTACTGTTACCATCGCTATT…	267	216	79	129	-2.87029	-1.5212	3.54558	0.00103837	0.0094324	Locus_13059_Transcript_1/1_Confidence_0.000_Length_677	63383	EST PP_LEc0018G16f Peach shoot Prunus persica cDNA clone PP_LEc0018G16f, mRNA sequence.	YP_004021719	NADH-plastoquinone oxidoreductase subunit 1 [Prunus persica] >gi|309321488|gb|ADO65029.1| NADH-plastoquinone oxidoreductase subunit 1 [Prunus persica]	11693459	EST FA_SEa0012E06r Fragaria x ananassa 'Strawberry Festival' cultivar 24h after treatment with salicylic acid Fragaria x ananassa cDNA clone FA_SEa0012E06r, mRNA sequence.	NA	NA
1306	GTGTCCTTTTGTGTCACGTACCCAGAAACCTTCTTGAACTGAGCTTTGTCCACTGGCTTTTGGTTCACAAACATTGAACCGGTTTGTGGTGTGATTTTGCCTGCGAGAATCTCGAGGAGAGATGATTTTCCAGCTCCGCTTGGACCCACAATGGCTAGGATTTCCCATGGCCTTGCTCGCAAGTTCACATCCTTTAGCACTTGTCCAACTCCTCCTCCCTCCGATCCTGCACCTGCAACCAGAATATCATGATCATCATCTTCCACTGCCACTGCTACTTTTGCTTGCTTCTGATGATCAAGCGGTTGGCGTTGATTCTGGCTCAAGATCTTAAAAGGGTTCTTCTGATCTGATCTGTTGTTGTTGTTGTTGTGTGTGTGAATCTTGTAGCTGATGCCT…	6	4	42	109	11.9606	3.58022	1.24677	3.99e-07	1.11e-05	Locus_1306_Transcript_1/1_Confidence_0.000_Length_421	NA	NA	XP_002306254	white-brown-complex ABC transporter family [Populus trichocarpa] >gi|222855703|gb|EEE93250.1| white-brown-complex ABC transporter family [Populus trichocarpa]	18655436	EST 011002AVBC101024PG (AVBC) Royal Gala young shoot Malus x domestica cDNA clone AVBC101024, mRNA sequence.	NA	NA
13068	CAGCCCAATGTGACACTTTTTACAGAGAGTACAAAAACTGATAGTCCTTCAAACGGCAATGCACCGTCCTTAAATCACCAATACCCATCAACTCTTCAATGGCCGTACACGCCTCAGCATGGAGTGGAACAATCCCCTTTCATGCCTAGACCCTTTATTGCAACTCAAGCACCGTTGCCTGGAGTTACAAACCAATGGCCACAATTTCCACATCTACAACAGAATGCCTCTAACCATCAGGTCCCACAAGGCCTGCCACCAAGCAATTATTCCCAATCAGCTGCTCCCTTATGGCTACCCCAGCGAGCTGGTTACACGTTGCCCGGATTGAATGCACCGGCAACTTTTCCGTCATTCATTGCTTTCGGAGCTACTGATATTAGTTGGCAAACTCCTGCA…	16	9	125	163	9.23815	3.2076	2.22623	3.77e-08	1.46e-06	Locus_13068_Transcript_1/3_Confidence_0.286_Length_1102	NA	NA	XP_002531996	conserved hypothetical protein [Ricinus communis] >gi|223528355|gb|EEF30395.1| conserved hypothetical protein [Ricinus communis]	10400887	EST Pm_3912 Fruits and flowers of Prunus mume cv. Xiyeqing Prunus mume cDNA, mRNA sequence.	NA	NA
13073	CTTAAATGCGACCAGGCAGTTGTACCAGTCATTTGCGTGGGGGGCGCTTGGTTAATTTCATTATTTCTGGATTTTTGTTACATGATTGAAGTTTTTTTAGCTTGAATAGGATTTCAGGTCCAATTTTAATATATTAGCTTGGTGGGTTTTCTTGCTTTTTGTCCAAGTGCCCTGACAAAGAAGACTACAATGGTAACAATTGCAAGAATATGCCTGCAGTCGTTACTTAAATTAGTGAATTCAGTTTTGGGAATGGTTGGAATTGCAATGGTTTTGTATGGTCTTTGGAGTTTTCTTGCTTTTTGTCCAAGTGCAAGAAGACTACAATGGTAACAATTGCAAGAATATGCCTGCAGTCACTACTTAAATTAGTGAATTCAGTTTTGGGAATGGTTGGAA…	487	480	74	124	-6.03496	-2.59334	4.34024	1.61e-08	6.91e-07	Locus_13073_Transcript_3/3_Confidence_0.000_Length_1161	56456	EST PPL-03-G11 Prunus persica L. leaf tissue, Plum Pox Virus infected Prunus persica cDNA, mRNA sequence.	XP_002305145	predicted protein [Populus trichocarpa] >gi|222848109|gb|EEE85656.1| predicted protein [Populus trichocarpa]	18535511	EST Mdlv2_4018O06_e26892.b1 Mdlv2 Malus x domestica cDNA 3' similar to ref|NP_194606.1| expressed protein [Arabidopsis thaliana] pir|T04522 hypothetical protein F16A16.120 - Arabidopsis thaliana emb|CAA22975.1| putative protein [Arabidopsis thaliana] emb|CAB81465.1| putative protein [Arabidopsis thaliana] gb|AAM631, mRNA sequence.	NA	NA
13084	GACAGCCGTCATGAAAAACCTGATGGCATTGTATCGCGAGTTTCTCCAGTATGACCAGTGTTGTTTCCAAAAGCAAGCCTTGCATTGAACTATGAAGCTTTGAGAAAATTGGGTGGGAAAGTGAAGGTCATTGGAGCCGGGTAGTGGAATGCTTAGTTCCTTGATAAGTTCCTCATTTCTCCTGTAGAGCTCAGAGTTTGCATATACTTCTGCAAAGTCAATGTTATTTTGAGCCTCAACTGCAGCAGAGCTGACGTCTAACATCCACGTAGCAGGATTGTAGCCTTCTTTGATCTTGGGAACTCCAGGGATAGCCTCAAAATATTCAACAAGCTCATGAGACTGATGACCAAGAGGTCCAGCATAAATCACCTGCCCTCCTCTT	18	8	103	45	4.57049	2.19235	1.43623	0.000544408	0.00554334	Locus_13084_Transcript_1/2_Confidence_0.667_Length_385	21062	EST EST144 Subtraction suppressive hybridization library C Reverse Prunus persica cDNA clone CR7B-02 unknown similar to ABC transporter, mRNA sequence.	CBI28361	unnamed protein product [Vitis vinifera]	13208232	EST STRCR62JX cold-stressed Fragaria vesca seedlings cDNA library Fragaria vesca cDNA clone STRCR62, mRNA sequence.	NA	NA
13099	GATGATCTGAAGGATTTGATTTGATTGTTGTTTATTGGAGAGATGGATCCGTTATCTGCAATCAGCGAAGAGCTGGCGGAGATCGACGGCCAAATCACTGACATTTTCCGTGCATTATCAAATGGGTTTCAGAAGCTGGAGAAGATTAAGGACTCGAATAGGCAAAGTAGGCAGCTTGAAGAGCTCACTGACAAGATGCGAGACTGTAAGAGGCTTATCAAGGAATTTGACAGAGAAGTCAAGAATATTGAGAGAGTAAATGACCCAGACACCAGTAGAATGCTGAATGAGAAAAAGCAGACAATGATCAAAGAGTTGAATTCATATGTGGCTCTGAAAAAGCAATATGCGTCAAACCTTGAAAACAAGAAAATTGATCTCTTTGATGGGCCGGCCGAG…	13	14	51	125	5.23398	2.38791	1.60211	0.000109373	0.00142942	Locus_13099_Transcript_1/1_Confidence_0.000_Length_495	NA	NA	XP_002517509	novel plant snare, putative [Ricinus communis] >gi|223543520|gb|EEF45051.1| novel plant snare, putative [Ricinus communis]	18618212	EST 010929ABDA005423HT (ABDA) Royal Gala fruit stored for 24 hours under low oxygen/high CO2 Malus x domestica cDNA clone ABDA005423, mRNA sequence.	NA	NA
13104	AATAACTTTTGCTTGCTAAGTCCTGGTCAATGTCATCCTCGAGTGAATACTTTGCTTTTGATTGTGAGTTCAATGGGTTACCCACAAAGGTTTGCAGAGAATTGGAAGGGGAATGATCCTTGTGCAGATTGGATTGGGGTCATCTGTAGTAATGGGAACATTACTGTCCTCAATTTTCAGAAAATGGGTCTTACTGGAATGATTTCGCCCGACCTGTAGTAATGGGAACATTACTGTCCTCAATTTTCAGAAAATGGGTCTTACTGGAATGATTTCGCCCGAAATTGCATCACTGAAGTCCCTGCAAAGGGTAATTCTTGCTGATAACAACTTAACTGGAACTATTCCTGTGGAGCTTGCCACGCTGCCTGCACTTACTATTTTAGATGTGTCAAATAA…	95	70	302	689	4.84958	2.27786	4.10331	4.41e-06	8.97e-05	Locus_13104_Transcript_4/4_Confidence_0.143_Length_1856	NA	NA	XP_002302927	predicted protein [Populus trichocarpa] >gi|222844653|gb|EEE82200.1| predicted protein [Populus trichocarpa]	20870807	EST WIN015.BR_L09 Cab Sauv pericarp non-normalized (WIN01) Vitis vinifera cDNA clone WIN015_L09 5', mRNA sequence.	15910	60575_WIN015.BR_L09_Cab_Sauv_pericarp_non-normalized_(WIN01)_Vitis_vinifera_cDNA_clone_WIN015_L09_5',_mRNA_sequence__Putative_R-Genes,_predicted_from_NCBI_UniGene
13105	GTGAAGATGTTGTTATATGTGGTAAAACATTAACATACACGCCAGTACTTGAAGATGTTGGGGCTTATTTGGCCTTATATTGGCTCCCCACTCGTTCTGATGGCAAATGTGGAAAGGCACTAGTTGCAATTTGCAACTTTCCAGTTGCACCAGCTCTTCCTGTGGTTTCTAATGTTCGAGTGAAGGAGTTGGCTCTTGGTGTTTATGCTGGAGAAGGAGAGTACTTTGGTGGATATGAAGGATCAAGCCTGTTTAGCTGGTATAGAGAAACTAATGAAGGAACTATCGTTCTTATTAATGGGGCCAACTCTAACACTTATGAAGTCACTGATGCAGACTACAACTGCCGTTTATTGTTTGGATACACACCAGTTCGTTCAGATTCGGTGGTTGGAGAAC…	18	14	52	129	4.54726	2.185	1.67544	0.000338314	0.00375556	Locus_13105_Transcript_3/3_Confidence_0.000_Length_484	NA	NA	XP_002274947	PREDICTED: uncharacterized protein LOC100253161 [Vitis vinifera] >gi|297740810|emb|CBI30992.3| unnamed protein product [Vitis vinifera]	18576834	EST 010702AAZA004871HT (AAZA) M9 xylem Malus x domestica cDNA clone AAZA004871, mRNA sequence.	NA	NA
13124	CCCGCCTGGACTATTGGCAATCTGCCAGTAATCATTTCAAGTAAGATAACCCCATAAGAATAGACATCCCACTTCTGTGATGGTTTCACCACTTTCAGAGCTTCTGGAGCCTGATAACAAGATCCCAAGTTACTGGACGGACTAATTACAGTAGCTTCAGTTGGTGCACTCTTTTGTTGCCTTTCTTGTGATTTTTCTGTGGCCATTCGATTGGATTGAAGCGTCGGGGACCCTCCGGCTATATTTGCAAGGCGTCCAAGTCCAAAATCAGAAATGTGGGGCTCCATATCCTGTCCAAGCAGTATGTTATTTGGCTTCAAATCTCCGTGGACGTATTTTTTAGGGCTAAACTCGTGCAGATAGACCAAGCCTTTTGCAATTCCTTTCATGATTTTCAAC…	50	44	118	372	4.20594	2.07243	3.11834	0.00019231	0.00230382	Locus_13124_Transcript_1/1_Confidence_0.000_Length_892	NA	NA	XP_002282768	PREDICTED: probable inactive leucine-rich repeat receptor-like protein kinase At1g66830 [Vitis vinifera] >gi|297737773|emb|CBI26974.3| unnamed protein product [Vitis vinifera]	18636577	EST 000512AENA001485HT (AENA) Northern Spy expanding leaf Malus x domestica cDNA clone AENA001485, mRNA sequence.	16004	60669_CAB30005_Ib_Fb_D05_Cabernet_Sauvignon_Berry_Stage_I_-_CAB3_Vitis_vinifera_cDNA_clone_CAB30005_Ib_Fb_D05_5',_mRNA_sequence__Putative_R-Genes,_predicted_from_NCBI_UniGene
13142	CCCATGTGTACATTGAGCTATGATATGACCCTCCTGCTGTTGAAAATATTTATAATCTAAGATATTGGAAGTAAATAATTACATAGCCTGAAGAAAACATTACTCCAATGAATGCAAGCAGCTAGCTCATGCTCATCCACGGTAAATATATGGATCAAATGACTCCAAGGGTCCCCCCAAACACTTCAGTAGAAAGTAGAGAGAGGCATATAATCTCCAATGAAGTGTTTGAGGGAACTCTAGGGGCCATCTGATGCTTTGTTAATCGATCTTTACTTAACTTCAGCTTTGGTTGCTGCT	0	0	170	142	1129.39	10.1413	2.21538	1.36e-19	7.89e-17	Locus_13142_Transcript_1/2_Confidence_1.000_Length_300	NA	NA	NA	NA	NA	NA	NA	NA
13151	GCAGATTTACTTGCAAACTCAATCACTATGGACCTAAACAATGTATCAGAAAACTTCAGGCAGAGGCCTGCCTTCCAGAAATGACTTGAAAAGCCTGAGTGATCTCTCAGGCTGTGAGAAAGGAGCTTCATGAGAGGCACCTCTGACGGTGGCAAATGAAAGAATGTTACCATACACTTGGGTCCACCCACCAACCTGCTTTCCCTCGAACCAAACTCTGTAAGGAACAGTGGTGTTCAATCCCAACTCCCTTGCTAATCTATAGACCAAGGTGCGGCTTCCCGTCAATGGAATTACAGAATCCTGATCTCCACTGTAAACTAACACCGGGATTCCGGCCTTGATAAGTGATCCAACTAATGAGATTGTAGGTATTTCCATGTTGAGCACTTGATAGTC…	12	17	72	456	14.612	3.86908	2.99201	4.2e-08	1.59e-06	Locus_13151_Transcript_3/3_Confidence_0.000_Length_999	NA	NA	XP_002280796	PREDICTED: serine carboxypeptidase-like 45-like [Vitis vinifera]	8208979	EST V-B-114D03 VAN-Baker-1 Vitis aestivalis cDNA clone V-B-114D03 5', mRNA sequence.	NA	NA
13156	TGCTCTTCCATGGCTTTTAAGCTTTCCTTGCCATGGTGAAGTGGGCCTATAGAGACGACTTGAGGTGTGTAGACCTTTTCATTTACGTGTCGTAGTCGATCAGGAACCCTATAAATGCAACAGACCATAGGCGGCTGGGGAGACAACTTACTCAATTCATCTCTCATGCAAGTTGCTAATGGAATGTGTTGGTTTTCTATGTCAAATGGATCCTGATTTCCTTCCATTTGCCTCCTGATCTGTGGTGTTCCTTCTGCTATGCTCAAACGACAAAGTTGGTTTCCCTTTGGTCGATTACAAGAGAAGCTCAATGCAGCTTACTTGGTTCCTCTGGTAGATGGAAATATAATTTTTCTCCTTATAATAAGGGTTTAGTGCAATCAATATGGGCT	17	22	90	87	3.65331	1.8692	1.73454	0.000892158	0.00837268	Locus_13156_Transcript_1/2_Confidence_0.333_Length_392	61910	EST PP_LEc0011N15f Peach shoot Prunus persica cDNA clone PP_LEc0011N15f, mRNA sequence.	XP_002333776	predicted protein [Populus trichocarpa] >gi|222838480|gb|EEE76845.1| predicted protein [Populus trichocarpa]	18732653	EST Mdlv3_4031B04_e27792.b1 Mdlv3 Malus x domestica cDNA 3' similar to ref|NP_566032.1| expressed protein [Arabidopsis thaliana] gb|AAL07048.1| unknown protein [Arabidopsis thaliana] gb|AAC31831.2| expressed protein [Arabidopsis thaliana] gb|AAM20278.1| unknown protein [Arabidopsis thaliana], mRNA sequence.	NA	NA
13164	TGGGGAACGGAGGACACGAGCATAAAGCACAGGGAGTAAAGTGAGCCAATTGCAAGTACAAGGGGTAAATTGAAAATTTTGGTAAAGCATAGAGGCCATATCAATAATTAAGCCTTCATCTAATTATCCATGTACCTTTACCTTTCAATATACATTATAAATCAAATCCTTATATCCAAAATCTCACAGTATGCCCACGGTCATGAAGCGATGATTGAGCACAGCCTGTGCAATTGGCCGTTTTCGGAAGTCAGGATTCAGCATTGCCTGGAGTAACTCCCAACCAGCACCATCTCCAAGATCCAGGAACTTCACAGCATCTAATAGCCGGTCATCTGCTAAACAGTACTCTCTTGTTGCTCCAAGATCAAGTTGGAAGGTGCTCTCCAAAAGCCTTTG…	1182	1159	642	380	-2.8333	-1.50249	5.84362	0.000926767	0.00862308	Locus_13164_Transcript_6/10_Confidence_0.483_Length_1543	NA	NA	XP_002273880	PREDICTED: uncharacterized protein LOC100264883 [Vitis vinifera] >gi|297737299|emb|CBI26500.3| unnamed protein product [Vitis vinifera]	13198696	EST JS7B216JG Salt and heat stressed Fragaria vesca (strain Hawaii-4) cDNA library Fragaria vesca cDNA clone JS7B216, mRNA sequence.	NA	NA
13185	GAATTCGATCCGATGGTTCTGATAAAGTCTTAAGTAAACTAGTAGTCTTAGGTAATTAGGTAATCCAGACAGAGCCCTTCAAGGCAGAACTTTGCCATATTGGGAAGATACTCTTGATCAAGTGTTTTTTTGTTTTTTTTATTATTTTATCAAGATGGACAAAGTAATGAGGTTGGCATCAGAGAAGGGTGTGGTGATTTTTAGCAAGAGCTCATGTTGCCTGTGCTATGCAGTTAACATTCTATTTCAAGAGATTGGGGTGAGTCCTGTGGTTCATGAGATTGACCAAGATCCTGACGGCAGGGAAATGGAGAAGGCTCTTTTGAGGCTGGGGTGCACTGCCCCCGTGCCGGCCGTGTTCATAGGCGGAACCCTGGTGGGATCAACCAATGAAGTCAT…	769	818	434	245	-2.89075	-1.53144	5.27573	0.000772723	0.00742869	Locus_13185_Transcript_2/4_Confidence_0.400_Length_755	36252	EST PP_LEa0006I12f Peach developing fruit mesocarp Prunus persica cDNA clone PP_LEa0006I12f, mRNA sequence.	AFC01204	glutaredoxin family protein [Ammopiptanthus mongolicus]	11147453	EST EST 8396 Green Apricot Fruit Lambda Zap II Library Prunus armeniaca cDNA clone bga009j17q 5', mRNA sequence.	NA	NA
13215	TGCCCATAATATAGTAGTCAAAATTGATGACGTGGAGCTGTCGTCCATTAGTAGGTCAATCTCGAGTTTGTCGTGGTAATCGAAGCTCTCGGTGGGTTGGCCCATGTGATCGGCTTCTAACATCATTACTTTGTAATGGTCTTCCAAATCCTCATCGTCTTCTAAATTTAAGGGCAACACAATTTGTGTGACAGTGGCACTGATGTCTAGCCACAACTGAGATTTCATGGCGGTTTCGGGTAATTCGGAGACTTCGAGGATGCGTGTGGCGTAATAGGGATCGCCCAACATCTCCCAATACTCATCCGCCATAACAACAAGAAGAGCAGTAAACTCTAAGAAAAATGGAAAAAGGAAGAATGCGGGTTGAAAGGAGACGGT	0	1	7	37	29.2517	4.87045	-0.5928	3.32e-05	0.000507703	Locus_13215_Transcript_1/1_Confidence_0.000_Length_381	64746	EST PP_LEc0023N21f Peach shoot Prunus persica cDNA clone PP_LEc0023N21f, mRNA sequence.	NA	NA	NA	NA	NA	NA
13219	AGAAAAATCCCCACTTTAAAATTGATATGCCTCCACATGGGAAGAAACCCAAGAAAAAGGAAATATACATAATCTCCCATTAATTGGCTGGACGAAATCCTGTGTCTTCTCAGCCACTCTCTAACAATGACCTAGAATCTTTTGGAAAAGGTATGTTTGTATCGCTGCAACACCATCGCCGTCAATTTTCCAATAGATCACTATTCGGTCCAATTCACAAGAGTTGTATCAACAATTTGCCTGTCCTACTGCTTGAACAAGGCACCCTTAGCCTTCAAGACTCAGCCATTTTCCCTCTTGCAGTTTCCAGGCAATAGGTACTTGTACTTCTCAGCATTGTTCAGTATAAATGCAGGAAGATGAACAGCTGAGTAAGATCTAGGAATAGGTCCCATCTTC…	2558	2506	760	454	-5.15958	-2.36725	6.77368	3.97e-07	1.1e-05	Locus_13219_Transcript_4/6_Confidence_0.600_Length_1760	7496	EST PU2_plate46_D01 PU2 Prunus persica cDNA similar to similar to glycosyl transferase family 17 protein [Arabidopsis thaliana] contains InterProScan IPR006813:Glycosyl transferase, family 17, mRNA sequence.	XP_002521484	acetylglucosaminyltransferase, putative [Ricinus communis] >gi|223539383|gb|EEF40974.1| acetylglucosaminyltransferase, putative [Ricinus communis]	18451343	EST Mdst6021f03.y2 Mdst Malus x domestica cDNA clone Mdst6021f03 5' similar to TR:Q9SAD5 Q9SAD5 F3F19.2 PROTEIN, mRNA sequence.	NA	NA
1322	CTCCCAGTTTAGTAACCCTTTCTTCTCATGCTCACCACCTTCTTTGCACCTGCTTGGCCTTCCAAACTTGTCCATTCCCTCTTCACCCCCAACCTTCAAACTATTGCCATCCACCTCCTCAGCTTCAATCAAACACATACATTTTTCCCTTTCATCATCATCACCTTCTAATTGTTCTAGAAAATCTTCTTCTTTATTTTCTCCCACTACTTCTTGGTCTTGCTGTTCTGCTTCTTCTTCTTCCTCACTCCTGTCATTTTCACATCCTTCATTGTCATCTTGAGTGGCAATTTCTTCGGAGTCAAAATTAGGAGCAAAGTGTTTTGAAAAGCATAATCGAAGGCGGCCATTGCTCCTTTCAGCTTGGAAACATGATTGAGTAGTTGGGGCCTTGACAGC…	93	135	224	746	3.4365	1.78094	4.1618	0.000736554	0.0071441	Locus_1322_Transcript_2/6_Confidence_0.667_Length_1400	50930	EST AJ826339 S3 Prunus persica cDNA clone S33H14, mRNA sequence.	XP_002277799	PREDICTED: protein FANTASTIC FOUR 3-like [Vitis vinifera]	18709008	EST Mdltb7523B06.g1 Apple_EST_Mdltb Malus x domestica cDNA 5' similar to ref|NP_197427.1| expressed protein [Arabidopsis thaliana], mRNA sequence.	NA	NA
13234	TGGGGGCGGAGGGGGGGCTGATGAGTCCTCGAGCGAGGATCTCAACATGAATAATTTGTTTCGGGCAACTTATGCGGCAGGCCAGCAGGCAGCGGGGTCAAAGAAGCGGTTTAGGACGAAGTTCAGTCAGGAGCAGAAGGAGAAGATGATGGAGGTTGCTGAGAAGTTAGGGTGGAAGATCCAGAGGCATGATGAGCAAGAGGTGCAGAAGTTGTGTTCTGAAGTGGGTATAAAGAGGCAGGTGTTCAAGGTGTGGATGCACAATAATAAACAAGCCATGAAGAAGAAGCAAATGTAAGCCAAACTTCAATACATTGATTTGTGTCTGGGAAAAGAGATCAATATAATCAGTGAATAATTAGATCAGATAATTTGTATGTGCACAC	12	17	81	91	4.76513	2.25252	1.6169	0.00011379	0.00147773	Locus_13234_Transcript_1/1_Confidence_0.000_Length_386	6258	EST PU2_plate51_H07 PU2 Prunus persica cDNA similar to weakly similar to ZF-HD homeobox protein [Flaveria bidentis], mRNA sequence.	CAN72985	hypothetical protein VITISV_009036 [Vitis vinifera]	18719134	EST Mdfrjg3506P09_e7376.g1 Apple_EST_Mdfrjg Malus x domestica cDNA 5' similar to ref|NP_565106.1| expressed protein [Arabidopsis thaliana] pir|G96782 hypothetical protein F22H5.4 [imported] - Arabidopsis thaliana gb|AAG12686.1|AC025814_10 hypothetical protein; 24548-23619 [Arabidopsis thaliana] gb|AAM61034.1| unknown [Arabido, mRNA sequence.	NA	NA
13242	CCCTCATGCTCAATGGTGTCGAAGATCTTGCCGATGCTGTCAAAGTCACCATGGGCCCTAAGGGGCGTAATGTGGTTATTGAACAAAGCTTTGGTGCACCCAAAGTAACAAAAGATGGTGTAACTGTTGCAAAAAGTATAGAGTTCAAGGATAAAATCAAGAATGTTGGTGCTAGCCTGGTGAAACAGGTTGCTAATGCCACCAATGATGTAGCGGGTGACGGCACTACTTGTGCTACAATCCTGACCAGAGCCATTTACACCGAAGGATGCAAGTCAGTTGCTGCCGGGATGAATGCAATGGACTTGCGACGCGGTATTACTATGGCAGTTGATTCTGTGGTAACAAACTTGAAGAGCAGAGCAAGAATGATCAGCACTTCTGAAGAGATAGCACAGG…	7	10	39	87	5.92628	2.56713	1.10083	8.89e-05	0.00119607	Locus_13242_Transcript_1/1_Confidence_0.000_Length_512	28763	EST PPN028C12-T7 PPN Prunus persica cDNA clone PPN028C12, mRNA sequence.	Q05046	RecName: Full=Chaperonin CPN60-2, mitochondrial; AltName: Full=HSP60-2; Flags: Precursor >gi|478786|pir||S29316 chaperonin 60 - cucurbit >gi|12546|emb|CAA50218.1| chaperonin 60 [Cucurbita cv. Kurokawa Amakuri]	5779494	EST davisf2001G08 Fragaria vesca 'Yellow Wonder' flower buds. Fragaria vesca subsp. vesca cDNA clone davisf2001G08, mRNA sequence.	NA	NA
13253	GGCGGGGACGTTAGGGTACCTCGACCCGGGCTATCTTGCGCCAGGGGATCTGAGCGCCAAGAGCGACGTCTTCAGCTTCGGAATTCTCTTGCTGGAGATTTTGAGCGGGAGAAACGCCATTGACGTGAACTACAGCCCGCCGTCGGTGGTGGACTGGGCCGTGCCGATCATAAAGAGCGGGGACTTCGCCGGAATCTGCGACCAGAGAATCGGACCTCCGGCTGACCCCGCCGTCATCCGCCACGTGGCGGTATTAGCCTCCAAGTGCGTGAGATCCAAGGCGGAGAAGCGGCCGACGATGGCCGAGGTCGTCGAGTGTCTGAAGGTGGTGATCAAGAGAATCCACGCGCCGACCATTTGGAGTAGCCTGAAGCGGCGCGTGAACATGAAGCGCGTGGA…	40	33	163	232	4.36347	2.12548	2.82387	3.47e-05	0.000527776	Locus_13253_Transcript_1/2_Confidence_0.333_Length_931	54406	EST AJ873474 Prunus persica fruit mesocarp plus epidermis 30 days after bloom Prunus persica cDNA clone PR0114C04, mRNA sequence.	XP_002514010	protein with unknown function [Ricinus communis] >gi|223547096|gb|EEF48593.1| protein with unknown function [Ricinus communis]	16146399	EST C31804C03EF StrCleopN Citrus reshni cDNA clone C31804C03, mRNA sequence.	10043	54708_CLSM8639.b1_N23.ab1_CLS(LMS)_lettuce_sativa_Lactuca_sativa_cDNA_clone_CLSM8639,_mRNA_sequence__Putative_R-Genes,_predicted_from_NCBI_UniGene
13263	GGGCAGGTAAAGTTTATAACCATGGGTGTAATTTGAGCCCCTCACTGTGGACATGGGGAGGTTCAAGTCCCAAGTTTGGTGGGTTTGGTAAGATGGGTTGTGATGAGATGGTGCTTAGCCATTTAGGTAGTGGGGTTGGAGAGGAGGGTGTTGTGAGTAGCAGCCATTGCTCTACTGTGGAGAGGCTTTATGCTTGGGAAAAGAAACTATACCAGGAAGTCAAGGATGCAGAGACAATAAAGATAGAGCATGAGAAGAGGGTGGCTACCTTGAAGAAGCTAGAGATGAAGAGGGCAGACTATGTGAAGACTGAGAAGACCAAGAATGATGTGGAAAAGCTGGAGTCACAAATGATGGTTGCTTCACAGGCCATTGACACAACTTCTGCTGAAATCATCA…	26	22	114	432	9.15662	3.19481	3.10849	1.39e-07	4.47e-06	Locus_13263_Transcript_3/5_Confidence_0.286_Length_1450	NA	NA	XP_002529641	conserved hypothetical protein [Ricinus communis] >gi|223530867|gb|EEF32728.1| conserved hypothetical protein [Ricinus communis]	18571097	EST 010604AAWA004945HT (AAWA) Royal Gala 59 DAFB seeds Malus x domestica cDNA clone AAWA004945, mRNA sequence.	NA	NA
1327	TGTGGCGGAACTTCGACGGCTTCTTAATTGTTGAGCTTCGGATTCTTGTTGGAGTCTTTGACAATCATGTCCAAGGCATTTTCCATGCATGACTTTAACTTTTGTGGATCTATGATACCTTTTTCCATCTTGAAGGCTAGTCTCACCTTTCCCATATAACTTACAATGGTTATGTCAAAGCCCTGAGGTAAACCAGGAACCAAAAAGTAGAAACCTTTAATTGGATGATTAGCCAGAGACATCTGCTCCACGGGTCCAATCATATTTGAGATTACCATACTCGAGTTCTTCAATGTGCGATGAATGTATCTGCTGGATGCCTCATGGCTTCCAAATTTATTCACAATCTCCAATAGCCTACTAGTGAAATAAGCAGCTAAAGAGTTTCTCTTCCTCTTT…	99	102	240	985	4.92194	2.29923	4.38828	2.47e-05	0.000395256	Locus_1327_Transcript_3/8_Confidence_0.556_Length_1385	62079	EST PP_LEc0012I08f Peach shoot Prunus persica cDNA clone PP_LEc0012I08f, mRNA sequence.	XP_002517893	conserved hypothetical protein [Ricinus communis] >gi|223542875|gb|EEF44411.1| conserved hypothetical protein [Ricinus communis]	18641442	EST 000418AFBC007009HT (AFBC) Royal Gala pre-opened floral bud Malus x domestica cDNA clone AFBC007009, mRNA sequence.	NA	NA
13280	GAAACGGGCAATTTAGTCCGAGGACTGGAGAAGCAAGATCATCTAATCTTGCGAAGAGTGGTTGAACCTTAGAAGTTAGAACTTAGATAAAAATGGAGCAAGTATTACCTGCAAATTATAGTCAAAGTACTTAAGAGTAATGGGGGGTTGGTTTTGTGAACATGCAGGAAATCTGCAATGGCATTTCCCCTTCTTCTACTTAAGTTAATTCTAAATGCGGCA	1	3	9	41	9.62219	3.26636	-0.317083	0.000753625	0.00727853	Locus_13280_Transcript_1/1_Confidence_0.000_Length_222	NA	NA	NA	NA	NA	NA	NA	NA
1331	GACGACTCATGGATGATTCATTCTTTTCCATAGTCAGTACTTCAACCTGATTTGTTGGCTCCTTTCTGCATCCCCCAAATGAAACAAGAAAGTCTTTTTCTTTGTGTTGCACATGCTCTAGGCTGAAACCCTTATTGGCGGTGATTGAAGAAGAAGGTGATGCAATGGCCACTGACCACTCAAATGTCAAGATATCAAAGATCAGAGTCTCCGCATGTCGTTTTTTCCTGCTTCCACCCCCAACAATATACCATTTGGTTCCACATAGGACCCCACAGCTACCACCTCTAGGTGATGGATGGAAACCTCGTTTCTTTATTCTTGACCATACCATAGTTTCAAAGTCAAGTGAATACAGATCACTCAAAGTCCTGGATTTTGATGTGCCCCCAAATACAA…	43	39	221	608	8.15238	3.02722	3.73631	1.98e-08	8.27e-07	Locus_1331_Transcript_2/2_Confidence_0.000_Length_1342	NA	NA	XP_002328605	predicted protein [Populus trichocarpa] >gi|222838587|gb|EEE76952.1| predicted protein [Populus trichocarpa]	18499236	EST 010419AASA004081HT (AASA) Royal Gala 10 DAFB fruit Malus x domestica cDNA clone AASA004081, mRNA sequence.	NA	NA
13335	CCCCCGTTTTCGTCCACAGCTATCTCCCTCTCGCTGCTGCCGCCACCACCTCTCCGCCGTTGGATCATCATCAGCATCTGCTGCTGCTCCTCCATGATCTTATGCTGTCTCCTCCAATGCAGCTCCGCCAGCTCAGCTTCCAAGCCGCGTACGTGCTCCTCAGCCGATGCAAGCAAATGATGCGCGCTAGAGTAGTCGTTATGCTCAACCAATCTCCGTGACTCGGCTACGGCACGTGTG	3	4	37	46	9.31872	3.22013	0.44955	1.13e-05	0.000201792	Locus_13335_Transcript_3/4_Confidence_0.600_Length_240	NA	NA	XP_002509994	protein binding protein, putative [Ricinus communis] >gi|223550695|gb|EEF52181.1| protein binding protein, putative [Ricinus communis]	18702817	EST Mdwdb7506G24.g1 Apple_EST_Mdwdb Malus x domestica cDNA 5' similar to ref|NP_195502.2| zinc finger (C3HC4-type RING finger) protein family [Arabidopsis thaliana], mRNA sequence.	NA	NA
13348	CCGTTGATATCTACAAAATCTGCCAAATAAATAAAACTTGCAGCAGGGGAAAAAAGAGCTGAGGGAGAGAGTCATATTCTTGGTCAAGTTTTGTGTCCAAAGCCAGCCCACCTCTTCACTCCTTCCTTCTTTGTCCTTTGGTGGGAGTTGGAACCAAGTAGATTTTCAAGTGATTTTCCTTTTCTGTTCCTAGCCCTTCCTGCTTCTTTCAAAAGATCAGCCAGTCTTTTCTTCTCGTCGTCAAAATCTGGATGTGCTGTCCCAAGCTTCTCTTCCCTCACCTTTAGAATGTGCTCTAGCATCTCAATTGCAGCTTCTACTCTTCCCATGGCATCATAAGTTGCTGCAAGGTTGCTATATACTCCAAGAGTATCCACGTGACAAAGGCCACACTCCTGC…	72	86	228	500	3.72055	1.89551	3.73506	0.000128184	0.00162848	Locus_13348_Transcript_5/8_Confidence_0.500_Length_1200	NA	NA	XP_002264247	PREDICTED: nephrocystin-3 [Vitis vinifera] >gi|297745492|emb|CBI40572.3| unnamed protein product [Vitis vinifera]	18677258	EST Mdfrt3037p21.y4 Mdfrt Malus x domestica cDNA clone Mdfrt3037p21 5' similar to TR:O81629 O81629 F8M12.21 PROTEIN, mRNA sequence.	NA	NA
13369	CAAGAGTTATGGCTCATCAAAATCAAGCTAAACTTCAGAATAAAAGTTAACCAATTCAGTGGAGGTAAGTTCCTCCATTATTCCACTTATTCTTCCTCAGCAGCTTCTTCTGCAAAACTCAATTCCTGGCAAAACTCCTCCTTGGTGCTAAAGTAGGGCTTCATCCCAACCAATTCAGCTACTCTTTTGGCTGGCCCTGAACCCCTTGGAGTATCATTCCCACATCGGACAGTCCTAATCTTCGGAAGCACATCACCCATCTCAGCAACATTGCAAGGTGACTTATCCTCCTCCTGTACACCTTGGTACACCACTATCTCACTTGGAATCTCCCACCTCTTCTTCACCCGGCTCTCCGGCCCTTGGCTCCTTGATGTCTCCCGGCCAATGCCACGTGGC…	37	42	99	479	5.90015	2.56075	3.26175	2.59e-05	0.000411787	Locus_13369_Transcript_1/4_Confidence_0.571_Length_1227	NA	NA	XP_002319928	predicted protein [Populus trichocarpa] >gi|222858304|gb|EEE95851.1| predicted protein [Populus trichocarpa]	10399821	EST Pm_2846 Fruits and flowers of Prunus mume cv. Xiyeqing Prunus mume cDNA, mRNA sequence.	NA	NA
13370	AGTGGAGTAAATGGCGACGAGCAGTGTATGGGAACTGGAAAAACCTCAGAACCTCCACTAGGTGAGAATCAAGTTGAAGTCCTATCAGAGACCTCCAAAGGTGACCCTACCTCCTTGTCAAGTTCCAAAGACAGGGATTCAGAAGAGAATGATGATAAGGAGAATGCCAAAGATGGAAATGGTCATGTGGAGAAAATAAAGTCAAGTTCAGAGAAGGCGAACACCGTTGAAAACATGGACAAAGATGATGATAAAGAAAATGCTTTGGCCTCTGACAACCCAGAAAATGAAAATGAGG	1	2	6	49	13.861	3.79296	-0.237796	0.000409603	0.00440141	Locus_13370_Transcript_1/1_Confidence_0.000_Length_298	NA	NA	XP_003547109	PREDICTED: uncharacterized protein LOC100788889 [Glycine max]	NA	NA	NA	NA
13404	CACGCACACTAAACACAAAAACTCAGTGTTCGATTAAAAGCTTCGAGTGTGAGTTGTGAGAGATTGATCGATCATCATGGCAATCACCAAGAGCGACGTGAAGGTCCTGGGAATGTGGCCGAGTCCATTTGTGATGAGGGCTCGCATCTCCCTTAACCTCAAATCTGTCGACTACGAGTTTCTTCAAGAGACATTTGGATCGAAAAGCCAGCTTCTCCTCCAATCCAATCCAGTTCATAAGAAAGTCCCGGTG	0	4	32	141	33.1626	5.05148	1.35023	1.38e-08	6.03e-07	Locus_13404_Transcript_1/1_Confidence_0.000_Length_253	66049	EST PP_LEc0011P07f Peach shoot Prunus persica cDNA clone PP_LEc0011P07f, mRNA sequence.	XP_002520166	glutathione s-transferase, putative [Ricinus communis] >gi|223540658|gb|EEF42221.1| glutathione s-transferase, putative [Ricinus communis]	11146856	EST EST 7799 Green Apricot Fruit Lambda Zap II Library Prunus armeniaca cDNA clone bga007m18q 5', mRNA sequence.	NA	NA
13406	TATCATATCTCCACTACATGCATCTCTCCCTCTTCACCACTTCAACTCTCTCTCTCTCTCTCTCTCTCTCCTAAAACTCCATGGAAGCAGACGCACCAACACCCCTGCCAGCCTCCAAAACCTACGAATTAACAGCCTCTTCAATCTCCTACACCAAATCAACCACAACCACCACCACATTCTCCCCATTTCACTTCCTCTTCAAGCCATGCACCGCCCCCACACCCACTTACATCCTCAAAGACATCTCCCTCACGGCCTACCCCTCCAAAATCCTCGCCATTGTAGGCCCCAGCGGCGCCGGAAAGTCCACTCTCCTTGACATCCTAGCCGCTCGAACGTCGCCCACAGGCGGCGCTCTCCTCCTCAATTCTTCCCCTATCAACCCTTCCTCATTCC…	0	2	116	321	158.965	7.31256	2.6576	2.34e-17	9.36e-15	Locus_13406_Transcript_1/2_Confidence_0.333_Length_975	NA	NA	XP_002276766	PREDICTED: ABC transporter G family member 8-like [Vitis vinifera]	11692036	EST F20054E11 Strawberry Flowers; early buds to senescent Fragaria x ananassa cDNA 5', mRNA sequence.	NA	NA
13408	TACAGACTACTCTCGTGGATGGAGTGCAAGGGTCACACTCTTCAATTGGGATGAAACTTCTTTTGTTGATTGGTTTGCTGCTGTGCAAATGGATAAAGCAGGCCCTGGTTTCGAAAAGATGTACTCTTTCAATGGAAGTACCTTGGAATTGAATGGTGTCAACAATACCGTATTCATGCAGGGTCTTGAAGGATTGAACTACCTTGTGGCAGAAACAGATGCAGCCAACCCGCAGAAGGATCCTAGGGTGCCTGGGAAGCAGCAATCAGTCATCTCATTTACAAAGAAGAAGACTCCTGGAATTAATGTGATTGGTG	5	2	18	45	7.0807	2.82389	0.0739767	0.000429348	0.00457551	Locus_13408_Transcript_2/2_Confidence_0.000_Length_317	41863	EST PP_LEa0025H06f Peach developing fruit mesocarp Prunus persica cDNA clone PP_LEa0025H06f, mRNA sequence.	CBL94184	putative COBL7 (COBRA-LIKE 7) [Malus x domestica]	18705639	EST Mdwdr7510N07.g1 Apple_EST_Mdwdr Malus x domestica cDNA 5' similar to ref|NP_567484.1| predicted GPI-anchored protein [Arabidopsis thaliana] pir|E71427 hypothetical protein - Arabidopsis thaliana emb|CAB10391.1| hypothetical protein [Arabidopsis thaliana] emb|CAA74765.1| putative cell wall protein [Arabidopsis thal, mRNA sequence.	NA	NA
13418	CAGAAACCCAAGAGAAACAAATTCGCCATTGCCTGCTCCATTTTGGCTTGCATGACATCAATTAGAAACAAATTTGATATTGGTGTGATGAGTGGGGCGAACCTCTTCATCCAAGATGACCTCAAAATCAACGACGTGATGAGTGGGGCGAACCTCTTCATCCAAGATGACCTCAAAATCAACGACGTCCAGATTCAAATCCAGATTCAAATACTTACCGGCACATTGAACATCTACTACCGGCACATTGAACATCTACTCTCTCGTCGGCTCCGGCTTGGCCGGCAGAACCTCCGATTGGATCGGGCGCCGGTACACCGTCGTCCTCTCCGGAGCCATCTTCTTCGTCGGAGCTATCCTCATGGGAGTCGCCCCGGGCTACGGCTTCCTTATGTTCGG…	3432	3057	1416	434	-4.33885	-2.11731	7.18002	7.26e-05	0.00100583	Locus_13418_Transcript_9/19_Confidence_0.534_Length_2127	74085	EST PU2_plate17_G16 PU2 Prunus persica cDNA clone PU2_plate17_G16 5' similar to PU2_plate17_G16 similar to sorbitol transporter Prunus cerasus, mRNA sequence.	BAD42344	sorbitol transporter [Malus x domestica]	18680625	EST Mdstw6034N12.g1 Apple_EST_Mdstw Malus x domestica cDNA 5' similar to gb|AAM44082.1| putative sorbitol transporter [Prunus cerasus], mRNA sequence.	NA	NA
13421	CGCGGGGATTTCGATACATTATTTGCATGGTCTGAGCACTGAAATGATGGCGCCAATGGAGTGAGGTTGTGAGAATCGTACAACTCAGTAGACAAAATATCTTTCTTTGTTGCCACCATTTCCAGCTTCTCATCAAATGTGCTCTCTATTCTTTCCTTCCCGGCTTTGTCACTAACGTTGTCTTTACCCACACCATGCTCTATTGGAATATACTCTCCCTTCCTGCCATAAACATTTTTACATCCATCACACCGGCATCCACTGGAGCATCCAACATTTGCCTGATAGCATTCACAATATTTTTTAAGACACATTGACTTTTTGCAATTGCACCCTCTTTTGTGTCTTGCCGAGGATGGCGTGAATTGAACTTCTTCTTCATGCTGTACAATCTTGGGA…	9	5	22	150	9.79041	3.29137	1.42822	2.84e-05	0.00044619	Locus_13421_Transcript_1/2_Confidence_0.667_Length_659	NA	NA	XP_002515547	tso1, putative [Ricinus communis] >gi|223545491|gb|EEF46996.1| tso1, putative [Ricinus communis]	18127861	EST CU532340 TEGPULI_KZ0AAI_K Theobroma cacao cDNA clone KZ0AAK3YF04FM1, mRNA sequence.	NA	NA
13428	GGCGTATCCATCTATTGTAGATTCTTCTGACTGTATATTTGGCAGACAAAGTACATACTACAAGGATCTGGACTTCTCCACCGTATTGAATTGTGAAAAACGGCCAACCATAATTGACCTGCCTCCAACAAAGGCCAATGACACTCTACTTGGTCTGGTCCCTAATTGTTGCCGAAATGGTACTATCTTGCCACGATCAATGGATCCAAGCAAATCAATGTCATCATTCCAGATTCAAGTCTTTAAAATGCCTCCAGATCTTAACCGGTCCCAGTTCACACCGCCACAAAACTGGGCAATCAACGGCACGCTCAACCCTGATTATGAATGTGGCCCTCCTGTGCGGGTGAGTCCTAGTCAATTTCCTGATCGAAGTGGCTTTCC	3	7	41	119	12.6722	3.66359	1.31942	7.01e-07	1.8e-05	Locus_13428_Transcript_1/2_Confidence_0.333_Length_384	40319	EST PP_LEa0020A24f Peach developing fruit mesocarp Prunus persica cDNA clone PP_LEa0020A24f, mRNA sequence.	CBL94184	putative COBL7 (COBRA-LIKE 7) [Malus x domestica]	12208543	EST RGUS1449 Cherry differentially expressed Prunus avium x cerasus x canescens cDNA clone RGUS1449, mRNA sequence.	NA	NA
1343	ACACAAATATAAACACCGACTTTGGAGGATAAAGATTGATTTTCTAATTTTGTTGATTTTTTTTTTTTTGGGGAAAATTAATTTGTTGAGAAATCAATCAATCAGAGAGAGAGCTTGTCGCCTGAGCGAATCGGATCGGATCGTATCTTTCTTCTTCTTCAATGGACTCTGAGTTCTGGACCTCCCGCCTCGCCGCCGCCAAGCGCCAGTACACGTTGCAGCACCATCACCAGAGCTCCCACTTTGATCGGTTAAGCATCGATGACTTCGAGGTTGAAGACGAGGTCCGACCCGACTTCCCGTGCCCGTATTGTTACGAGGACTTCGACATCGCGTCCTTGTGCTCGCACCTCGAAGACGAGCACTCGTGCGAATCTAAAGTCACCGTTTGTCCCATTT…	1117	1147	543	406	-2.95084	-1.56112	5.77774	0.000379849	0.00413892	Locus_1343_Transcript_4/6_Confidence_0.545_Length_1279	20730	EST PU4_plate53_G22 PU4 Prunus persica cDNA similar to weakly similar to putative fiber protein Fb2 [Oryza sativa (japonica cultivar-group)] contains InterProScan IPR007872: CSL zinc finger, IPR008598: Drought induced 19, mRNA sequence.	XP_002509439	conserved hypothetical protein [Ricinus communis] >gi|223549338|gb|EEF50826.1| conserved hypothetical protein [Ricinus communis]	10401144	EST Pm_4169 Fruits and flowers of Prunus mume cv. Xiyeqing Prunus mume cDNA, mRNA sequence.	NA	NA
13441	AATTTCTGAGGCTCAACTGAAGATTGTGAATGGTAAGTTTGAAATGGATTTGCGTGAAAAAGAGAAAGAACAAAATATTTCTCAACTGATGCAGCAGCTGGAGAGGAAGAATGCTGTTCTTACAACAGTACAGACAGGTGTCAAAGAAGAGTGTGAAAAGGATGAACTTCGCTTGAATCAGCAAGTTTCGCAGATGGAAAGCGTTCTTAAAAGGGAACTTAGAGAAGTTAATGATGCCTTAGAGAGAACAAATACTGAGTTGGCTGAGAAAATCTGTGAAGGAAATGAAATTGAATTTGAATTGGAAATATGGAAATCGATTGCAGAGCGCTTAAGAAGTGATCTTGAAGTAAGTCTTGGAATGCGTAAAGAGTTGGAAGCTTCTCTTCTTGCACAGGT…	0	2	12	65	28.0926	4.81212	0.199968	2.47e-06	5.46e-05	Locus_13441_Transcript_1/1_Confidence_0.000_Length_433	NA	NA	CAN68952	hypothetical protein VITISV_028576 [Vitis vinifera]	18499881	EST 010417AASA002370HT (AASA) Royal Gala 10 DAFB fruit Malus x domestica cDNA clone AASA002370, mRNA sequence.	NA	NA
13444	GTTGTCTCTTGTGGCCAAAGAACCTCAACTGATAGAGTATCTAGATTCATTATTTCGAGTTTCTTTCTTTTTCTTTCTAAACGGCACGCTGTCAAGGTCTCCTCCCTCCCACCGTCTGAGTGTGTCTACTTATCTCACTCATTTGCTTACAAGAAGAAAACCCCTCAATTTCCCTGTAAGTTTGGTTTTTCTGTGCAACAATCATCAATGGCTGCAGCTTTAAGTGATTCCATACCCTCTGTAAACAAGGCTTGGGTGTACTCAGAATATGGACAGTCTGCAGATGTTTTGAAATTTGATCCTAATGTTGCTGTGCCTGAAATAAAGGAAGACCAGGTGCTCATCAAGGTGGTTGCTGCATCTCTTAACCCAATTGATTTCAAGAGGATGCTTGGGTAT…	115	146	719	649	4.23392	2.08199	4.63604	2.6e-06	5.68e-05	Locus_13444_Transcript_1/4_Confidence_0.333_Length_591	41630	EST PP_LEa0024K19f Peach developing fruit mesocarp Prunus persica cDNA clone PP_LEa0024K19f, mRNA sequence.	AAL06644	putative quinone oxidoreductase [Fragaria x ananassa]	10398156	EST Pm_1181 Fruits and flowers of Prunus mume cv. Xiyeqing Prunus mume cDNA, mRNA sequence.	NA	NA
13450	GTCCTTTGTGAACTTCCTGAGTCTTACGAAGCTTACAAAAAGCAGCAACACCGTTGGCATTCTGGTCCAATGCATCTCTTCCGTTTGTGCCTTCCAGCCATCATTAGTTCTAAGATGATGTTCTGGAAGAAGGCAAACTTGATACTACTATTCTTTCTGCTTAGGAAGTTAATTCTCCCATTTTATTCTTTCACATTGTTCTGCATAATACTTCCTTTGACCATGTTTGTCCCTGAAGCTGAGCTGTCCATGTGGGTTATTTGCTATGTGCCTGTATTTATGTCATTCATGAACATTCTTCCTTCCCTTAGATCCTTCCCCTTCATTGTCCCTTACCTTCTGTTTGAAAACACAATGTCTGTTACCAAATTCAATGCTATGGTATCCGGCTTGTTCAAG…	52	69	170	423	3.95596	1.98403	3.41781	0.000143452	0.00178068	Locus_13450_Transcript_1/3_Confidence_0.500_Length_790	55545	EST AJ876159 Prunus persica fruit mesocarp plus epidermis 80 days after bloom Prunus persica cDNA clone PR0211F02, mRNA sequence.	CAN78456	hypothetical protein VITISV_007479 [Vitis vinifera]	18444537	EST Mdfb8003P01.g1 Apple_EST_Mdfb Malus x domestica cDNA similar to emb|CAB88664.1| putative glucosyltransferase [Cicer arietinum], mRNA sequence.	NA	NA
13456	TGACTTTGTATTGTAGTTTGAGAGAAAAGCTGCACAAACTCCTGACTTGAAAGAGAATACATGTGCCTGTCCATAGCTCCCTAAGGATGTGACAGTAGGGTCAGCATTTAGCAGAGCTGGCTCACATAACTTAACAGCCTTATGGAGTTCCTTTAAGTGGCCATACTTAGGTTGCCTGATCAAACCATATTCATCAATGGGAGCATCATAGTCATAGCTGGTAGTAATAAAAGGGCCTCCAGCAGTTCTTCCAAAATTGGTTCCTCCATGGTACATGTAATAATTTACAAAGGAGCCTCCTTTTTGAATGAATCCGGCAACTGCAAATGCCAAATCTTCAACAGGTCGCTGGTACACTGGGCCACCAAATTCTGTAAACCAGCCAGTCCAAGCCTCAGT…	31	18	166	633	13.1252	3.71427	3.61063	1.13e-09	6.87e-08	Locus_13456_Transcript_5/6_Confidence_0.333_Length_1302	66504	EST PP_LEc0018F03f Peach shoot Prunus persica cDNA clone PP_LEc0018F03f, mRNA sequence.	BAD91085	beta-D-galactosidase [Pyrus pyrifolia]	13205323	EST STRC814JX cold-stressed Fragaria vesca seedlings cDNA library Fragaria vesca cDNA clone STRC814, mRNA sequence.	NA	NA
13458	ACGGTTCAGCAGCAACAAACATCAAATCTTCATTCCACATTGGATTAATACTTTTACTCTGTGATATTCTAGTCCTCAATACCTGATTTCCATGCATAACCTTCACAAAAACTTCCGGGTACCTACTCTTGTCATTAGGTAGCAAGTCCTGAGCTTCAATAACATTGACCCTCACATACCAAAGCTTGGGGGAGAGGTATACCTTTGATCGAATGTTATTGACACCCTCCGGCCCAACTGTTGCAGCATCTGAATGCCACGCATCTGGAAATGCCTCATCTGCTTGAGTTCCCATCCAAACAGCCAACATCAGCTCTCCCTTGACCTTAACCCCCTTCCTATCCTCCAGCCTATACCATTGTGGTGCCAATGGGCTATCTGGTGGAATGCGTTTTGGGA…	8	9	33	102	6.34866	2.66645	1.17518	8.57e-05	0.00116377	Locus_13458_Transcript_1/1_Confidence_0.000_Length_652	NA	NA	XP_002322682	predicted protein [Populus trichocarpa] >gi|222867312|gb|EEF04443.1| predicted protein [Populus trichocarpa]	7672210	EST GH_LSL07A08.f GH_LSL Gossypium hirsutum cDNA clone GH_LSL07A08 5', mRNA sequence.	NA	NA
13459	GAAAGAAAGAATGTCTTCAGCTGCAGCCTCATCCACTGCCTTTAATTCACCGGACCAGCAACAACAACAACAACACCTCCTCTCTCCCTCCGATCAGCTCTGTTATGTCCATTGCAACTTCTGTGACACTGTCCTCGCTGTAAGTGTTCCTTGCAGCAGTTTGTTCAAGACTGTGACTGTTCGATGTGGCCACTGCAGCAACCTTCTCTCAGTCAACATGCGTGCCCTTCTTCTTCCTCCCCCAAATAACCAACACCTTCCACATCCTTTCTTCAATACTCCTCACAATCTCCTAGAGGACATGAGAAATGCCCCGTCATCAAACACGTTGATGAATCACCAGCCTAATTACCCAAATGAATCAATCATGGCGATTCGGGGAGGAGGCCTTGATCATCA…	125	121	290	939	4.03554	2.01276	4.4527	8.08e-05	0.00110453	Locus_13459_Transcript_4/4_Confidence_0.100_Length_701	78009	EST PU2_plate50_A22 PU2 Prunus persica cDNA clone PU2_plate50_A22 5' similar to PU2_plate50_A22 weakly similar to YABBY2-like transcription factor YAB2 Antirrhinum majus, mRNA sequence. Complete CDS.	ADL36867	YABBY domain class transcription factor [Malus x domestica]	18470312	EST Mdfrt3042l21.y1 Mdfrt Malus x domestica cDNA clone Mdfrt3042l21 5' similar to TR:O22152 O22152 F4L23.30 PROTEIN, mRNA sequence.	NA	NA
13512	ATATTTACATTCTGTAAATGCAAATGGGATATAAATATGATTTTTACATCCTAAATTTACAACATTGCATTGGAGTTGTTCTTAGCAAACACACAAGATAAACAGACGGAAGCAGTTGAACAACTTATTCACCAACCCCTCAGAATTCATTTAAAATCCCTCGCTGTTGTAGTGCAGTGTGCTGTTGCTCTGTTTCTAACAATGTCGGCTACCTCGAGTTCCCTCATGTCTCTCGCTCCCGCTCAGTCTCTGAGTCAACCCAGAAGAGTAAAACTCGTTCAGTCTCCGACCTCTCTTTCAGTTTCTCTCCCAATTTCTCGTATGCTTTGCCTTAAATCAAATCACCAACGGAATCTCTTCGCATGTTGTTCCCTAAATGTACAAGACAGCGCCGGCCAA…	79	53	213	437	3.97531	1.99107	3.55321	7.09e-05	0.000983337	Locus_13512_Transcript_2/5_Confidence_0.667_Length_772	1946	EST PU1_plate45_E02 PU1 Prunus persica cDNA similar to weakly similar to beta-hydroxyacyl-ACP dehydratase family [Arabidopsis thaliana], mRNA sequence.	XP_002268556	PREDICTED: (3R)-hydroxymyristoyl-[acyl-carrier-protein] dehydratase [Vitis vinifera] >gi|296086865|emb|CBI33032.3| unnamed protein product [Vitis vinifera]	18597871	EST 061005ABKA002121CT (ABKA) Royal Gala temperature stressed leaves Malus x domestica cDNA clone ABKAA00212, mRNA sequence.	NA	NA
13515	GCAACCATGGCTTCCCCTACCCCAAAACCCCATATCAAGCCTCGTTCTCCTCCTCACCACCCATGCAGACACCTAACCTTTTATTTCCACGACATTATCTTCAACGGCAAGAATTCCAAAAATGCCACTGCAGCCATTGTGGGTTCACCGCCTTGGGGCAACAGGACCATTTTGGCAGGGCAAAGCCATTTTGGTAACCTTGTTGTGTTCGACGACCCAATTACTTTGGACAACAATTTGCACTCTGCCCCAGTTGGTCGTGCCCAAGGCTTCTATATTTATGACAGGAAAGACATCTTCACTGCATGGCTTGGCTTCTCCTTTGTCTTCAACTCGACCCAACACAGAGGGAGCATCAACTTTGCCGGGGCAGACCCATTGATGAACAAGACTAGGGAC…	8	11	36	113	6.27683	2.65004	1.3178	0.000106494	0.00139716	Locus_13515_Transcript_1/1_Confidence_0.000_Length_462	NA	NA	ACJ84156	unknown [Medicago truncatula] >gi|388492380|gb|AFK34256.1| unknown [Medicago truncatula]	18609221	EST 010630AAZA004095HT (AAZA) M9 xylem Malus x domestica cDNA clone AAZA004095, mRNA sequence.	NA	NA
13521	CAAGAATGTATGAGACCAAGAAAGAGGCGGCTTTGAAGACACTTGAGAAGAAACAGAGCAAAGTCGATGAGATCAATAAGCTTCTTGACCAGGAGATACTGCCTGCCTTGGACAAGTTGAGGAGAGAAAGGACACAGTACATGCAATGGGCTAATGGAAATGCTGACTTGGATCGGCTTAAAAGGTTTTGCATTGCATATGAATATGTTCAAGCGGAGAGGATTAGAGACAGTGCAGTGTGTGAGGTGGAGCAGGTGAAGGCCAGAATTTCTGAGGTCGACGATGATACGAGAAAGACGCAGGCAGAAATACAAGAAATGGAAGCACAAGTGTCTAAGTTAACAGCTGAAAGGGAGGCTAGAATGGGTGGAGAAGTAAAAGCTTTGTCTGA	0	0	9	70	286.714	8.16347	0.181993	1.23e-07	4.06e-06	Locus_13521_Transcript_1/1_Confidence_0.000_Length_391	NA	NA	XP_002510963	Structural maintenance of chromosome, putative [Ricinus communis] >gi|223550078|gb|EEF51565.1| Structural maintenance of chromosome, putative [Ricinus communis]	7715904	EST GH_RMIRS_018_A10_R Cotton Normalized Library random primed Gossypium hirsutum cDNA, mRNA sequence.	NA	NA
1353	TAGTGGAAAAGACCAATTTGCTTGTTGTGACCCAAAACATTTACAAAACATTTAATTGAACCACATGATCTCTGCTTCCCAATTCCCCCATCTATGCTCTGAGTCTTCATCTTCATGGGTTCCACCACTCCCTAAATAACGCCACATTCACAACACAGCCTACCCTCAACACCCAAAATTAAAACCCCCATCCTCAAGCCACCCCAACTACCGCTTCGCCATTAACGCCGTGACATTTAACCCCAACACACTCTTGCCCTTGCAACTTTGCCTCCATGTCCTTCTTTGCCCTTGCCACAATTGCCCCTAATTCCCTAGGGTGCACATTCACCATGAGTCCATGCTTCATGAACAATGTCAATGACATCTTCTGCTCCACCTTGTGGCCCGGTACCAGCG…	6	14	364	1218	63.2423	5.98282	4.51253	4.79e-20	2.96e-17	Locus_1353_Transcript_2/5_Confidence_0.556_Length_1958	62500	EST PP_LEc0014K19f Peach shoot Prunus persica cDNA clone PP_LEc0014K19f, mRNA sequence.	XP_002275115	PREDICTED: cytochrome P450 86A2 [Vitis vinifera]	18522111	EST Mdlv2_4015g09.y1 Mdlv2 Malus x domestica cDNA clone Mdlv2_4015g09 5' similar to SW:C862_ARATH O23066 CYTOCHROME P450 86A2, mRNA sequence.	NA	NA
13540	CCCAAATACCTGGTTTTGAGAATTTGCATTTTGCAGGGACGACAATGGAGAAAAAAGCAGTCTTGCTCCACTTGGTTTGTGGGGTTTTGGCTGTTTTCAGTGTTGCTGTGGTCAAAGCAGAAGACCCATATAAGTTCTACACTTGGACTGTGACTTATGGGACTCGTTCTCCTCTTGGCGTTCCTCAACAGGTAATCCTTATCAATGGTCAATTTCCTGGCCCTAGACTTGATGTGGTCACCAATGACAACATCATCCTCAACCTTATTAACAAGCTGGACCAACATTTTCTCCTAACATGGAATGGGATTAAACAGAGGAAGAACTCATGGCAAGATGGGGTATTGGGAACTAATTGCGCCATCCCTCCAAACTCAAACTACACCTACAAGTTTCAGA…	93	56	231	799	5.58082	2.48048	4.1127	5.83e-06	0.000114123	Locus_13540_Transcript_2/3_Confidence_0.333_Length_1289	21018	EST EST100 Subtraction suppressive hybridization library B Reverse Prunus persica cDNA clone BR41-01 unknown similar to Possible pectinesterase, mRNA sequence.	XP_002270831	PREDICTED: L-ascorbate oxidase homolog [Vitis vinifera]	18566485	EST 010921AVBC072041PG (AVBC) Royal Gala young shoot Malus x domestica cDNA clone AVBC072041, mRNA sequence.	NA	NA
13565	GCTTTTCTGCATCTACATTGCGCGTGGATTACTGCCCTAAGTAGGGGTAGTTTTAACTTTTACATGAGTAGTATTCATATACTAGAAGTAGCCGAGGATGCTCACCTATTACTGTTGTTGTTGGTTCGCAGCAGTGTCGATAAAATTTCAGAGAATTGAGGGCGCTTTGATGGGCTATTGTTCCAGCACTTGGTCATCAAGGACTTCAGCATTTGTGGACAGTCCTTTGGGATCTCAGGTCTAAGGCCACAAGCGGCTATGCCAACGGCTGCTTGGACCGGTGAACATGTGGCATAGGCTGCCTCACCAGTCACCATCTCCCAAATTACCATCCCAAAACTATACACATTACTCATCCACGTCTCACTAACACTCTCTGGATCACCAGCAATGATCTCA…	83	86	233	485	3.43093	1.7786	3.74223	0.000259471	0.00297152	Locus_13565_Transcript_1/2_Confidence_0.333_Length_1075	30071	EST PPN035D08-T7 PPN Prunus persica cDNA clone PPN035D08, mRNA sequence.	XP_002526619	protein kinase, putative [Ricinus communis] >gi|223534059|gb|EEF35778.1| protein kinase, putative [Ricinus communis]	11151873	EST EST 10571 Half-Ripe Apricot Fruit Lambda Zap II Library Prunus armeniaca cDNA clone bge017f14p 3', mRNA sequence.	NA	NA
13575	TGCCAACTACCCTAACTCACATATGTTATGTTACCGAAATCTCGTAATCTATTTATTGGTCGTGTCACGATGTTAAAATTGCTGCAAACAAATAAAACTTAAAATACAAATAGCATCCCTAGTCGTTTTATGTGGAGAGGAGGAAATCAATGAAGTGATCATGCCAATGAGCACTCAGCTGGAAACCCTTGTGGGAAGCGCTTGGTATCTCTGCAATAGTTGTAAATCATGTAGTTCTTCTGAACCCATTTGATTCTTTCTTGGCCAGTTGCATCCAGTGACTGACTCAACCAGCTGGAGGAGCTTGAGGAACTGGAAGAAGAACAATGGGAAGAGCCTGAAGACCAAGTGCAAGCTTGGGCGTTGAAGTTTCTGTATGAGGCTGTAAATGGGGCTTTG…	277	236	3366	288	5.75541	2.52492	6.03553	0.000157311	0.00193243	Locus_13575_Transcript_3/4_Confidence_0.444_Length_1342	72636	EST PU1_plate56_G18 PU1 Prunus persica cDNA clone PU1_plate56_G18 5' similar to PU1_plate56_G18 similar to xyloglucan:xyloglucosyl transferase, putative / xyloglucan endotransglycosylase, putative / endo-xyloglucan transferase, Arabidopsis thaliana, mRNA sequence.	AAN07898	xyloglucan endotransglycosylase [Malus x domestica] >gi|187372984|gb|ACD03226.1| xyloglucan endotransglucosylase/hydrolase 2 [Malus x domestica]	10398486	EST Pm_1511 Fruits and flowers of Prunus mume cv. Xiyeqing Prunus mume cDNA, mRNA sequence.	NA	NA
13585	TCACCAATTTCACCAAGATTCTCAAAATCCAATTCTCTGTCAGTGCACTCACATCGGTTTTCATGCTCGGATCGGCGTGTGACCAAGAAATGGAGGGTGCCAATTGTGCCCAGTTGGTTCAAGGCTGCTAGTAATGTAAGGGCTGATGAAGCTCAGGTTTGTGGTCAGGAGCTGATGAGGTCAGTTGGAAAAGGCTTGCTTGCATTGGCTGCTGCCGCTGCTGCAAATTATTCCATCTTTTGTGATTCTCCGGCTATGGCAGAGTCGCTTACTGTTGCTTTTCCGGTTTCACGCACCACTGAGGTGAATTCTGTTCAGAGAACTCTTGTGGAGACTTGGGGTTTGATTAGGGAAACTTTCGTAGACCCAACTTTTAATCATCAAGATTGGGATCTAAAG…	2805	2947	1409	570	-3.59541	-1.84615	7.06163	0.000202905	0.00241189	Locus_13585_Transcript_4/6_Confidence_0.500_Length_1822	21954	EST AM288101 Prunus persica fruit skin mature fruit Prunus persica cDNA clone Skin39C03, mRNA sequence.	XP_002277512	PREDICTED: carboxyl-terminal-processing protease-like [Vitis vinifera]	18496221	EST 020815AARA010021HT (AARA) Royal Gala partially senescing leaf Malus x domestica cDNA clone AARA010021, mRNA sequence.	NA	NA
13589	CTTGCAGCTTTGGAAAAAGCCTGAACACTATCTATAAGAGGCTCTGCTAGAACTGCTAAAACAACAAATCCAAGCACCAAATACGTTATGGCCTTCAACCAAGCCCATATGGACTTGTCTACAGATGATCCACCTTCGCCTTTCTCTTCATCCACCAACCTATCTGTTTCTTCCCAAGTTCTTTGATAGATATCATCTTCAGATTCATGCGACGAGGAGGGGGGTTGAGTACCATTGGATTTATTTATCCATTTTGTTAATCCAGTAACAAATTCTTCCTCACTGATCATTTTGTCTCCACTTGTGTCAAGTTCTTCTATCAATTTCACAACTGATTCATCCACGTCCCCTGGAATCTTACCAAACTTGATATCCGCGATCAGTTCTTTTAGTTCTGCT…	158	126	44	28	-4.86499	-2.28244	2.62062	2.16e-05	0.000354405	Locus_13589_Transcript_1/2_Confidence_0.667_Length_846	NA	NA	CBI20222	unnamed protein product [Vitis vinifera]	13540507	EST Mdrtc1031C08.g1 Apple_EST_Mdrtc Malus hybrid rootstock cDNA 5', mRNA sequence.	NA	NA
1359	GCTTGTAATGGGGTTCTCATATAAGTCACAAGCCCTGGATTTTCCGACATGTCAATCTCCTTTGTTCTCATATAAGTCACAAGCCCTGGATTTTCCGACATGTCAATCTCCTTTGGATTCATCCCATCAGCTGGAGCCCAACTGAAATGGTGCAATAGATGCCCCAACATGGACACCACCAAATTCACACTTCAATAGATGCCCCAACATGGACACCACCAAATTCACACTTAGTTGTGCTCCCGGGCATACTCGCCTGCCGGCTCCAAACGGAAGTAGTCTGAAATCATGCCCCTTCATGTCAACATCCTCCTCTAGGAACCTTTCTGGTCGGAACTCATGCGGGTCATGCGGGTCTTTCCAAACCTCTTTCCAAACAGCCGGATCACGCGCTAGCCG…	1237	1100	2819	6900	3.36136	1.74904	7.49847	0.000203025	0.00241226	Locus_1359_Transcript_38/44_Confidence_0.179_Length_1634	53892	EST AJ872960 Prunus persica fruit mesocarp plus epidermis 30 days after bloom Prunus persica cDNA clone PR01_23_F2, mRNA sequence.	ABR18076	unknown [Picea sitchensis]	11147714	EST EST 8657 Green Apricot Fruit Lambda Zap II Library Prunus armeniaca cDNA clone bga010g07q 5', mRNA sequence.	NA	NA
13594	CTTCTGTGCCTCCTGGCTCAGTCTACATGTGAAAGCACTTTCACACCTACAACTGGAGATTCTGGACCTCTCAAGCAGCATGATCAACTTAAGGTTAAGGATATACATGAAATGACGACAAGATCAAGTAGAAAAAGCCATGAAAGACCATATGGGAGAATGCATCAAGTTCATCATCTAAGGACTTCCCAGAAAGCAAGGGCAATCTATGGTGGTGCCTCTGACCTTAAGCGCCCCCGTACCAACCATAATGCAGCAAGCTCTGTACCGGTTAAACCCACCCTCGCTTTATTCCTCTCGGCACTGGCCA	9	6	35	71	5.64292	2.49644	0.866625	0.000194619	0.00232559	Locus_13594_Transcript_2/2_Confidence_0.000_Length_310	NA	NA	NA	NA	18726057	EST Mdfrt3042E08_e9032.g1 Mdfrt Malus x domestica cDNA 5', mRNA sequence.	NA	NA
1360	ACTACTTCACCCACTACTTCACCACCAGCTGCAACCACACCCACCACTTCACCGCCAGCTGCAACCACACCCACTACTTCACCCACTACTTCACCACCAGCTGCAACCACACCCACCACTTCACCGCCAGCTGCAGCTCCCACAAAGCCCAAGTCACCATCTCCAGTCGCTTCCCCCAAATCGACTCCACCTGCAACCACACCTACTACTTCACCCACTACTTCACCACCAGCTGCAACCACACCCACCACTTCACCGCCAGCTGCAGCTCCCA	1	2	18	39	14.3625	3.84424	-0.150647	3.36e-05	0.00051344	Locus_1360_Transcript_1/1_Confidence_0.000_Length_274	73875	EST PU2_plate16_O23 PU2 Prunus persica cDNA clone PU2_plate16_O23 5' similar to PU2_plate16_O23 weakly similar to arabinogalactan-protein (AGP18) gi_11935088, mRNA sequence.	NA	NA	NA	NA	NA	NA
13629	AAACTGAAAAACCCCCTCAACCAAAATGAAACTCCGGCTGTGGCACAAACTGTAAATAACCCCAGTTCCAGGGCCCCTCTCTTTTGCACAAATCCCTAGTTAACGCACACATCGTCGTATATAACCGCGCCATGAAGTTCTTGTTGGAGTTTGTGTCTTGCTGTGGGATCGCACGCCCCGCAACAACAGGTGAGCAGGCTCCTCTCTCCGAGGAGACCAGCTCGCTTGTGCCGCGCCGAATGAGTCTTGCTGTGGGATCGCACGCCCCGCAACAACAGGTGAGCAGGCTCCTCTCTCCGAGGAGACCAGCTCGCTTGTGCCGCGCCGAATGAGCCAGCGCAGGAAGCGGGGAAGGCCCGGGAACTCGGGCTCCACGTCGCCGAATTCGGTAGAGTGGAG…	933	1092	513	152	-3.76608	-1.91306	5.54312	0.000338124	0.00375499	Locus_13629_Transcript_1/10_Confidence_0.320_Length_835	56165	EST HPL-01-C12 Prunus persica L. leaf tissue, healthy Prunus persica cDNA, mRNA sequence.	XP_002283133	PREDICTED: uncharacterized protein LOC100258992 [Vitis vinifera]	11156680	EST EST 5543 Ripe Apricot Fruit Lambda Zap II Library Prunus armeniaca cDNA clone bh002j05 3', mRNA sequence.	NA	NA
13636	AGAAACTAAGGTTCAAATTCAACAGATTCTTGCTCTAGCTTTTGAGAATTACAAGTCCTTGGATGAGTCATCGCTTTCAGGTATTTTGGAGGTTTTTCGACCTGCAACTGGGCATGCTGCACCTGCATTGGAGCCTGCTGTGAAACTTTACACGCTCCTTCACGATATCTTGTCTCCAGAGGCTCAGACTGCTTTATGCCACCATTTCCAGGTTGCCGCGAGAAAAAGATCAAGAAGGCACTTGGCTGAGACAGATGAATATGTTACCAACAACAGTGATGGAACTTTGATTGATATTTTGAGTATGACGACAGCGTACCAGAAAATGAAATCCTTGTGCCTTAACATTAGGAATGAAATCCTCACTGATATTGAGATCCATAATCAGCATATACTCCC…	7	3	35	117	12.0397	3.58972	1.24618	1.09e-06	2.66e-05	Locus_13636_Transcript_2/2_Confidence_0.333_Length_455	NA	NA	XP_003544237	PREDICTED: uncharacterized protein LOC100779084 [Glycine max]	10398966	EST Pm_1991 Fruits and flowers of Prunus mume cv. Xiyeqing Prunus mume cDNA, mRNA sequence.	NA	NA
13641	GTCATGGTCTCAAATGGAGAATGCAGATCTACTGACGGCGATGTCGACGTTATAATCGTCGGAGCAGGCGTCGCCGGCGCCGCTCTGGCTCACACTCTCGGCAAGGATGGACGTCGGGTTCATGTGATTGAACGAGACTTGCAAGAGCCAGACCGAATTGTTGGTGAACTACTACAACCTGGAGGCTACCTCAAATTAATTGAGCTGGGACTAGAAGATTGTGTGGAGGAAATTGATGCTCAGCGGGTGTTTGGCTATGCCCTTTTCAAGGACGGGAAAAATACTAGACTCTCTTACCCCTTGGAGAAATTTCACTCAGATGTGTCTGGAAGGAGCTTCCACAATGGCCGTTTCATACAGAGGATGCGGGAGAAGGCTGCAACTCTTCCCAATGTGCAA…	5	1	27	93	15.6217	3.96548	0.882619	1.19e-06	2.87e-05	Locus_13641_Transcript_2/2_Confidence_0.000_Length_534	14126	EST PU3_plate49_D21 PU3 Prunus persica cDNA similar to squalene monooxygenase 2 homolog [Medicago truncatula], mRNA sequence.	ACQ90301	squalene epoxidase [Gynostemma pentaphyllum]	10400002	EST Pm_3027 Fruits and flowers of Prunus mume cv. Xiyeqing Prunus mume cDNA, mRNA sequence.	NA	NA
13656	GGGGGGGGGCCCGCCATTACCACCACCGCTGCCGCCACCAGCCCCTATTATATATCCACCTTACAGCTACCCAACGTACACTCCTGCAGATTATGGGTACCATCAACAGGCAATGTACAACCCACAAGTTCAACAGCAGCCCCAGTACTACTCTCATCAAGTTTATGGATCATCACCATCTTCACCCATGGGCACTCCATATTATTATCATGGCTATTCTTTTCAATCTCCAAGGGCAACGTTTTCTTCACCCCCGGCGCATCGTATGCCTGCTCCTTCCTATCTCTACTATCCTACGCAGATGGAGCCCTCCTCCTCCTATCCAAATCCTGCTCCTCCACTCCTACAACAACCCCCCACCTCAAGGCAACATCCTCCCAATTTTAC	1	0	22	156	117.78	6.87995	1.34719	2.82e-10	2.07e-08	Locus_13656_Transcript_2/2_Confidence_0.333_Length_387	62838	EST PP_LEc0016C08f Peach shoot Prunus persica cDNA clone PP_LEc0016C08f, mRNA sequence.	XP_003544797	PREDICTED: uncharacterized protein LOC100788516 [Glycine max]	13210209	EST STRBX58JX cold-stressed Fragaria vesca seedlings cDNA library Fragaria vesca cDNA clone STRBX58, mRNA sequence.	NA	NA
13657	GCGGTCACTAGGCCTTTGCCTTTTGCCATTAATCAACAGTGATCAGAATGGGACTCATAGAAATCACTCGGGCAAGGCGACATGACCTCTTGCTCTAGCAGCTGCAATACCTGGTTCATTGATGGTCGATCATCCGGGTTTGCATCTGTACACCTTGCCGCTATTTCAAGAATTGCTTCCACAGTTTCAGAATCTGCATCTGTGCACCTTTTATCGACTAAATCATGCAATCGGTTTTCTCTCAATAGGGTGTTCATCCAGCCAACAACATTTAACCCCCGTTTTACAAATGTCGGATCGGTAGGTCTCTTTCCAGTCACAAGCTCTAGCAAAAGAACTCCAAAGCTATATACATCTGACTTCTGAGTGGCTCTCCCACTTTGCAAATACTCTGGAGCC…	7	7	36	141	10.0746	3.33264	1.48085	3.27e-06	6.92e-05	Locus_13657_Transcript_1/4_Confidence_0.600_Length_443	NA	NA	XP_002270994	PREDICTED: LRR receptor-like serine/threonine-protein kinase FEI 1 [Vitis vinifera] >gi|297734035|emb|CBI15282.3| unnamed protein product [Vitis vinifera]	18723290	EST Mdfb8003F02_e3443.b1 Apple_EST_Mdfb Malus x domestica cDNA 3' similar to ref|NP_201077.2| leucine rich repeat protein family [Arabidopsis thaliana] dbj|BAC42970.1| putative receptor like protein kinase [Arabidopsis thaliana], mRNA sequence.	8438	53103_UCRCS08_35D03_b_Parent_Washington_Navel_Orange_Callus_cDNA_Library_UCRCS08-2_Citrus_sinensis_cDNA_clone_UCRCS08-35D03-H5-1-4.b,_mRNA_sequence__Putative_R-Genes,_predicted_from_NCBI_UniGene
1367	TGGCCTCATAGTTTGTGAAATGATTACAAGGCAGGCAAGGAGGAAGAGTCCAAGATACTGGAACCAAGGAGGTTATTATTCTCTGCTCTTGGGCTACTCCCTGCACTGCTATTTGAGAGAGACCCGAATGCTGTCTTCTGTAAGACCCCAGTAGGAGATGACCCTAATGAAGAAGGGCTGTTCTTGTCCCATCCCTCTGTCATAAGATTAAGCACTGAAGAGTTCTTGCATTCTGCTGCAGTGTTGTTATTGGTATGGTGCAAAACCTCCCCCAAAGGACCACCAAGTGAAGTCTCCCAACTGATTGGGATCCAATTTGCTTGCTTATTGTTTTGTGCATTGAGGGCACTGCCTACTCCCAAACCCATCGGCTTGGGGTCCAATTCACGCGAAAGCCGG…	32	31	163	767	11.8936	3.57212	3.83426	5.93e-09	2.93e-07	Locus_1367_Transcript_3/3_Confidence_0.000_Length_900	NA	NA	XP_002320016	predicted protein [Populus trichocarpa] >gi|222860789|gb|EEE98331.1| predicted protein [Populus trichocarpa]	13186416	EST JS3BW82JG Heat stressed Fragaria vesca (strain Hawaii-4) cDNA library Fragaria vesca cDNA clone JS3BW82, mRNA sequence.	NA	NA
13678	ACAATTCAAATATTCAAAACTCTCTCTCTCTCTCTCTCTCTCTCCATTCTCCAAAATCCAAACACTCGCCTGAGGTTTCTTCAACCACAACGACGAAGATGATGGCTACTCTCAAAGCCGAAGAGCAGAGCCAGCTACAGCTCGTCGAACGCGAAGACATCGACGATGAAGAGGACCTCTTCGAAGCGATCGACAAGTTGATTGCTCAGGGAATCAATGCCGGAGACATTAAGAAGCTTCAAGACGCTGGGATCTACACCTGCAATGGCTTGATGATGCATACGAAGAAGAACTTGACTGGAATCAAAGGTTTATCTGAGGCTAAAGTTGAGAAGATATGCGAAGCTGCTGAAAAGATAGTGAATTATGGATATATAACTGGAAGTGATGCTCTGACCA…	2	2	33	172	39.2869	5.29598	1.58164	1.94e-09	1.1e-07	Locus_13678_Transcript_1/2_Confidence_0.667_Length_637	30808	EST PPN004G10-T7 PPN Prunus persica cDNA clone PPN004G10, mRNA sequence.	XP_002517062	meiotic recombination protein dmc1, putative [Ricinus communis] >gi|223543697|gb|EEF45225.1| meiotic recombination protein dmc1, putative [Ricinus communis]	2501718	EST FR621264 WZOAFSAA Fagus sylvatica cDNA clone WZ0AFSAA42YG09FM1, mRNA sequence.	NA	NA
13693	AAATACAATCGTACAAATACAACAAGCAAACTTCACAAACACTGGTTAGCAGGAAATCACAGTAACCCAGTGGTTTTACACTCCAATCTCAAAACAACAACATGTTTGCCCTCTTACGACTCTTGAATAATGAAATTGACCTTCCCCACTAGCTCAGCATTGCAGACAGATGGTTGGTCGGGATTCTTTGAACCGAAGGAAATGTTGCAGGATTTTCTCAACCTTCCTTCAATGAGTCATTTCTAGACCTTTTAAACTCCCATGGTGGTAAGCAGCCTTTATAGTGAGAATGTAGAAACAATGACGACATTGATACTTCCCTCTGAGGCA	17	8	44	139	5.87331	2.55417	1.62326	0.000106074	0.00139344	Locus_13693_Transcript_1/1_Confidence_0.000_Length_330	NA	NA	XP_002306086	predicted protein [Populus trichocarpa] >gi|222849050|gb|EEE86597.1| predicted protein [Populus trichocarpa]	11155906	EST EST 1084 Green Apricot Fruit Lambda Zap II Library Prunus armeniaca cDNA clone ba005a23 3', mRNA sequence.	NA	NA
1370	GGGCTGGTGAGATCGGCATTGGCTTCATAATCCCAAGGCTCCTGTTAGGGATTTTCGGTGTGGTCGAGTCAGTTGCTGCCTTGGCCTTGGCCTTGGTCTTGGCCTTTGGCTTTGGTTCGGCAGCAGTGGCGGCCTTTGAGGCAGAAACAGCAGCTCCAGCAGTGGAGCTGGAGGATCTAAGAAGCTTCCCAATTTCCAAAAAGCCGACTTTTTCCTTCCCTTCAAAAATTGCCTTGAGCTTGTCATCACAGTGGATCTCCTTCTTATTAGCAGGATTCTGCAGGTTGTGGAGCTTGATGTGGGCCCAGATCTGCTTGACGGCCTCAGCGCGAGAGGACTCAGAGGCGCCAAGGAAGCTACCAAGAGCTGGTGAGATCGGCATTGGCTTCATAATCCCAA…	265	217	513	1297	3.03443	1.60143	5.10983	0.000605986	0.0060394	Locus_1370_Transcript_5/5_Confidence_0.333_Length_768	19274	EST PU4_plate22_A17 PU4 Prunus persica cDNA similar to identical to microsatellite DNA [Prunus avium] contains InterProScan IPR003121: SWIB complex, BAF60b, mRNA sequence.	XP_002270166	PREDICTED: upstream activation factor subunit spp27 [Vitis vinifera] >gi|147798865|emb|CAN68050.1| hypothetical protein VITISV_015104 [Vitis vinifera] >gi|296090194|emb|CBI40013.3| unnamed protein product [Vitis vinifera]	18695605	EST Mdfrs3137I09.g1 Apple_EST_Mdfrs Malus x domestica cDNA 5' similar to ref|NP_566210.1| expressed protein [Arabidopsis thaliana] gb|AAF03473.1|AC009327_12 hypothetical protein [Arabidopsis thaliana] dbj|BAC42418.1| unknown protein [Arabidopsis thaliana] gb|AAO39929.1| At3g03590 [Arabidopsis thaliana], mRNA sequence.	NA	NA
13715	ATTGCATATGAGATTGATTACTGATTCTCAGGACTGTGAGACTAAGATTTGTGTGGAATCTCAGCAATGCAGCTCCTCAGAGGGTGTGGATGAATACTTAGCTGATCCCTCGGAAGTAGACTGTGTAGACTCTACTCAATCAGCCAGTCCATGTTTGAAACAATCAAACAATGTGCCGGAAACATTCACTGGCTCAAAGGAAACTACTTTATATGACAACAAACATAATACTAGAACAGACTTAGGGACAGAAGCTAAGGCACAATCAGAGCAGGCTAAAGAGGACCTTGAAGGAAAGCAAACATTTGATGCAAAGCCTGTGAACATTATAGAGCAAAGTGATGGGGAGTTGCCATATGATGAATGCCCA	4	5	12	67	6.94752	2.7965	0.377613	0.000681535	0.00668194	Locus_13715_Transcript_1/1_Confidence_0.000_Length_370	29796	EST PPN072E01-T7 PPN Prunus persica cDNA clone PPN072E01, mRNA sequence.	XP_002282493	PREDICTED: uncharacterized protein LOC100261127 [Vitis vinifera]	NA	NA	NA	NA
13717	ACCTGCACATGGGGAATTCACAGTACAGTACCACATCCTAGTCTATGGTAGGAGCCTGGCGTCAAATAAGCAAAGCCCTTGGAAAAAAAAACCCCATTTTCATTTCTTTTTTCTTTTTCAGTTCTGTTTTTGGCCTTGAAGTTGTAGAAATTGCTTCCCGTTTGATCTAATGGCAACCATCAATGGCTTCCACCCTCCCATGTCCACCCTCCATAGCCAAAAAACCAAGCTCCAAGTCCTTCATGCCACTTTGCATAGCCTGCCTTTGACTTCAGATCAGCAGCATCCCATGTTGGCTTATCAAAGATCATCATTCACCAAATTCCCATATGATCATCAATTGATCAGAGCTCATCACAGACTGCTAATTACCAAGGTGACTCAGGCATCAGAAAAATC…	270	284	98	76	-3.93428	-1.9761	3.64727	3.21e-05	0.000492439	Locus_13717_Transcript_1/3_Confidence_0.400_Length_844	5643	EST PU2_plate36_F16 PU2 Prunus persica cDNA similar to hypothetical protein plastid-targeted protein 2 [Craterostigma plantagineum], mRNA sequence.	XP_002262747	PREDICTED: uncharacterized protein LOC100251922 [Vitis vinifera] >gi|297741838|emb|CBI33151.3| unnamed protein product [Vitis vinifera]	18625196	EST 021218ABMA004728HT (ABMA) M9 phloem Malus x domestica cDNA clone ABMA004728, mRNA sequence.	NA	NA
13731	CCACAGTCTCAGATTTTGGCTTTTCAATTGCCTTCTTGGGCGCTACTACCACTGCCGCCTTCTTGGCAGGACCTCGTTTTTTATCTTCAACAACCGGCAGCACAGGGTTCACATGATTCTTTTCTGCTTGTGCTTGTTGTGCCTTTGCTAACAGTTGTGCATGAAAACTTCTAGTTATGGGGCGAGAAATCTGAACAGGGGGCTTCCCTTCAACAATACGACCAGCCTCAAGATTATTACCAATGTCTCCAAGAACACGCCGGTTCCTTCTCTGTGCTTCATTCTTGACTTGGGCGCTACTACCACTGCCGCCTTCTTGGCAGGACCTCGTTTTTTATCTTCAACAACCGGCAGCACAGGGTTCACATGATTCTTTTCTGCTTGTGCTTGTTGTGCCTT…	3	6	63	415	41.9145	5.38938	2.78513	1.59e-11	1.59e-09	Locus_13731_Transcript_2/2_Confidence_0.333_Length_627	65747	EST PP_LEc0009A17f Peach shoot Prunus persica cDNA clone PP_LEc0009A17f, mRNA sequence.	AET07178	CYC2 [Rosa hybrid cultivar]	18655308	EST 011002AVBC092091PG (AVBC) Royal Gala young shoot Malus x domestica cDNA clone AVBC092091, mRNA sequence.	NA	NA
13734	GAATCCAATTGGGAACTTGACCTCGGACAAAAACTCGAAGAGTATTTGCTGAAGATTTGCTCCGGTGAAATACCCACCGAAGCTGAAGGCCATGTCGCTATTAATTTCGCCGAAGCTGCGCTGTTGCTTCAGGGTTCGATCCAAGTGTATAGTCGGAAGGTGGAATATCTGTACTCGTTAGTTTTGCGTGCTTTGGAGTTCCTTTCACAGAAGGGGCAGCATGAACAATCTGAAGGCACATCAGTTCGGCCTGAAGAAGGTGAAAGTTCCCGTACTGTTTCTGATGAAGAAAATGATATGTTCTGGGGCTTAGATGACATCTCAGTGGAAGGAAAAAATTGTTTAGATAGTCCAGTGGGCAGAGATGCTCCTTTAAATTCCTTTGTGAAACCCCCAGCA…	4	0	9	71	15.3638	3.94146	0.281926	0.000109989	0.00143478	Locus_13734_Transcript_1/1_Confidence_0.000_Length_639	NA	NA	XP_002328598	predicted protein [Populus trichocarpa] >gi|222838580|gb|EEE76945.1| predicted protein [Populus trichocarpa]	15392206	EST PY04039X1D09.f1 PY04 Carica papaya cDNA, mRNA sequence.	NA	NA
13740	CTCTGCTTTACAGAGTGAACACTCTCACTTGCAGCTTCAGAGCAATATCACTCCTAAACAGCAGAATTACTATGCTTTGGGTAGTGACATGAAAATGGACAGAAATGAAGGAACCCAGAAAACCATTCATCGCTTCTTTGATGAGTGGCCCCTGAAAGACAAAGATTCATGGCTTGACTTGGATGATAAATCATCAAACAGTGGATCAGTTTCAAACACCAGGCTCTCAATCTCCACTCATGACTTCCCCATCTTCAGCTCAAGAAATCATAATGATGACTGAGTCTCTCTCTCCAGTACTGGTTTCTGAATCAAAGGCCGAAAACTGTACTTACCTGGTGTGTCACTTTAATTTTGGTGTTTGGGTGT	2	1	11	104	28.9064	4.85332	0.755459	2.44e-06	5.41e-05	Locus_13740_Transcript_1/2_Confidence_0.333_Length_369	NA	NA	XP_002516291	conserved hypothetical protein [Ricinus communis] >gi|223544777|gb|EEF46293.1| conserved hypothetical protein [Ricinus communis]	18538292	EST Mddb5018N08_e2345.g1 Mddb Malus x domestica cDNA 5', mRNA sequence.	NA	NA
13753	AAGAGGCTAAGGGAAGTTATTGTGGGTAAGAGGGAGTTTGAGCAGCATATGGAGGTGGTGGAGAGAGTTGGGAAGCACCCAAATGTTGTGCCTCCGCGCGCTTATTATTACTCCAAGGATGAGAAGCTTTTGGTCTACAACTACATGCCAGCAGGAAGCTTGTTTGCACACTTGCATGGAAGCAGGGATGCTGGAAGGTCTCCACTAGACTGGGATTCAAGAGTAAAGATTTCTCTTGGAGTAGCCAAGGGAATTGCCCACATTCATTCTGAGGGTGCTAAATGCAGCCATGGCAACATAAAGTCCACCAATGTCCTCTTAACCCAAGACCTTGAGGCTTGCATCACTGATGTTGGGTTGAGTCCTCTAATGAACTTCCCTGCAACCATGTCACGAGCC…	14	19	132	213	8.40046	3.07047	2.49179	6.46e-08	2.33e-06	Locus_13753_Transcript_1/2_Confidence_0.333_Length_696	NA	NA	XP_003526789	PREDICTED: probable inactive receptor kinase At5g58300-like isoform 1 [Glycine max] >gi|356516213|ref|XP_003526790.1| PREDICTED: probable inactive receptor kinase At5g58300-like isoform 2 [Glycine max]	18708028	EST Mdltb7524G18.g1 Apple_EST_Mdltb Malus x domestica cDNA 5' similar to ref|NP_200638.1| leucine-rich repeat transmembrane protein kinase, putative [Arabidopsis thaliana] dbj|BAA96921.1| receptor-like protein kinase [Arabidopsis thaliana] gb|AAL57654.1| unknown protein [Arabidopsis thaliana] gb|AAN64529.1| At5g58299/A, mRNA sequence.	14022	58687_WS0195.B21_K03_PT-DX-N-A-10_Populus_trichocarpa_cDNA_clone_WS0195_K03_3',_mRNA_sequence__Putative_R-Genes,_predicted_from_NCBI_UniGene
13756	TTAGGTTTTCTAGTTTGGTAAATACTTGTTGATCCTCTGTGTCTAACATGAGCCTGCATGCCATTGTGAAAGCGTACTTCTTTGCAAGCGGATGAGCCTTGATCACTTGATCATCATCTTTTCCATCTTCCCAGTACATATCCAGATGTTGTTTGGTGAAAGTGTCCATGGTCCCAACATACTTTTGGAGACCGGCAGGCTTGAGATATGGAGCCATAGTATTGCGAAATCGCGTGGACTCTTCGGTGATGAATGCTTTCGCTTTCTCGTCAGGAGCAGAGTCGGCAAATATGAGCTTGTCCAAGTGAGGCGGCCACCACGACTTGACCAGCTTCTTCTCATTCGAAAACAGGAACTTGTTTCCGGCGGCAGTGCAGAGAACTGCCATGTCTTCGAACA…	2	4	98	17	14.9723	3.90422	0.911831	6.85e-06	0.00013091	Locus_13756_Transcript_1/1_Confidence_0.000_Length_505	NA	NA	XP_002264643	PREDICTED: cytochrome P450 716B2-like [Vitis vinifera]	NA	NA	NA	NA
13781	GCCGCCACACCTTTCGAAAAAAACTCAACAGCAATTAACCTCTCTACATATATACTTCGTTAATACCTCGCATCTCTTCACACATGCATATAGATATATAATTTGTTACAATTGGCTAAAGCCTAAGAGTGGCCTAAAACCAAAACCGCGTGCAAAACTTTTTCCTTCATCATATCACACAACTTCAACTGCAGTGCAATGCAAGCCAGGCATGGCCTCCCGCAAATCAAAGGTCAGCATGGAAGCCTTTGGCTTGGGCGGCCCGTTTGCAAATCTGACCGGCAAGGACCCTGGCGTGGACCGCTCGAACGTCCCGAACCACTTGGCTTGCATGTACTTGTGCTTCCTCCATGGCCCCAAGTGCATTTTCTTCTCCTTCATACATTTTTTGGCTGCGCA…	1607	1760	261	256	-8.05319	-3.00956	6.09448	2.71e-11	2.52e-09	Locus_13781_Transcript_4/6_Confidence_0.357_Length_1340	NA	NA	XP_002330640	predicted protein [Populus trichocarpa] >gi|222872244|gb|EEF09375.1| predicted protein [Populus trichocarpa]	10398201	EST Pm_1226 Fruits and flowers of Prunus mume cv. Xiyeqing Prunus mume cDNA, mRNA sequence.	NA	NA
13788	TTGGCTCATAAATAAATGGAAACTTGCATTTCTCTCCCAATTTTGATGAATACAACTATAAGCCCTGCAGGCAACAATGGCAGACTGCATCTCTTCCAATTTTAATTAATACAACTACAAGCCATGCAGGCATAATGGCAGACTGCATTTCTATCCCAGTGTAATCAACACAACTACAAGCTACAACCATTTTCTTCTACAGAAGCTCCTAACAGAACACTCTCATACTACAACAACTCATAATTCATATATATGATCTTTAAAACTCAATGGTTATGTTCCAAAGGTGCAATTCTTTCTCTGGCACTCTCAAAGCAATGCTGACCAAACCAGATTTGTCTTCATATCCAAACTCTACTTCCTCTGAATCAACTGTTATCTTCTTGGGTCGAGCTGATG…	21	25	650	278	16.2329	4.02085	3.88779	1.29e-12	1.77e-10	Locus_13788_Transcript_3/7_Confidence_0.545_Length_1395	8894	EST PU3_plate3_P22 PU3 Prunus persica cDNA similar to alkaline alpha galactosidase I homolog [Cucumis melo], mRNA sequence.	XP_002530623	Stachyose synthase precursor, putative [Ricinus communis] >gi|223529833|gb|EEF31766.1| Stachyose synthase precursor, putative [Ricinus communis]	10397165	EST Pm_0190 Fruits and flowers of Prunus mume cv. Xiyeqing Prunus mume cDNA, mRNA sequence.	NA	NA
13792	CTTCCCCAATTTGACAAATAAGAGTAGTTCTTCACACCTATATATATCCTCTTTCACTTTTATTTTATTTCACCATATCCAGATCAAGTACATAATAATTATACATCTCTTTTTTTGTATTTTTTGTGTGTGTTCCTGTAAGGGATTTAGGGTCAACACTCAAGTAGTAGAGTAAATTGCCACAATTGTCCTCATCACCTTTACCTGTGTGGTAAGGCACTTCATGTAATGGGCTGTCTCCTCCAACAAGCTCCAAGTATCCATGCCTTCACCGCCCGGTACAACCTTCCGCAGCTCATCAACTCGCCCTAAGCCCGCCTCAACCGGCTTCTTCTGAGATCTTTTCTTCATGGGGTAGTGAGTACTAGTAGTACTACGACCAATTCTCCTCAAAACTCC…	2977	2299	666	320	-6.61825	-2.72645	6.77864	3.53e-08	1.38e-06	Locus_13792_Transcript_7/9_Confidence_0.368_Length_1015	52174	EST AJ827583 S3 Prunus persica cDNA clone S314B14, mRNA sequence.	XP_002527258	transcription factor, putative [Ricinus communis] >gi|223533351|gb|EEF35102.1| transcription factor, putative [Ricinus communis]	18465944	EST Mdfrt3099j11.y1 Mdfrt Malus x domestica cDNA clone Mdfrt3099j11 5' similar to TR:Q9SKX1 Q9SKX1 AT2G43060 PROTEIN, mRNA sequence.	NA	NA
13804	GTTTGCGGCGGTCACACAAGTCGCGCGGCACATCAATCCAAGCATGGCAATCGAAATACCCTTGGACCCTTTTGTTTACGAAAACACTCTTCAACAGAGTGGTTTTGCCAGAGCCGCCAGGACCTACAAGCGAAATGATGGTAAAAGGCCCTGAGTTATCTACTTCCACCAACTGTTTGATGAGTTTCTGTTTAGGCTTCTCAAACCCCACTATTTCTTCTTCTTCAAGAAAGCGATGAGGTAAATGGTTATCTCCCCTTCCGGCGGTGCTGGAACTTGGTCGGCCTTCTTGGTCACGTCTCGGAACTTGGTGAATTGAATCAAGAGCTGAAAGAAAGCTAAGCTTGTTGTCGATGATGTTTTTGATTGCGGAGGAGAACTCACGGCCTGCTTTCTGTA…	283	324	84	99	-4.09884	-2.03521	3.76441	1.17e-05	0.000208657	Locus_13804_Transcript_1/4_Confidence_0.750_Length_1014	NA	NA	XP_002532245	conserved hypothetical protein [Ricinus communis] >gi|223528063|gb|EEF30139.1| conserved hypothetical protein [Ricinus communis]	18629941	EST 030207ABPB006426HT (ABPB) M9 root tips Malus x domestica cDNA clone ABPB006426, mRNA sequence.	NA	NA
1382	ATTATCCCCTTCTTTCTTCTCCAACTTATCCAATACTGAAGAAGATCGATCCTTACATTTTCTGAAGATCAAAAGATGAGCAGGCCAGGAGATTGGAACTGCAGGTCATGCCAGCACCTCAACTTCCAGAGGCGTGACTCATGCCAACGCTGTGGAGATTCCAAGTCCGGCGTTGACTTTGGGGGGTTTGGTGGAAGAGGAGGAGGAGGATCTTCGTTCGGCTTCATGAGTACCGGCTCAGATGTTAGGCCTGGCGACTGGTACTGCGCTGCTGCCAACTGTGGAGCGCACAATTTTGCAAGCCGCTCCAGTTGCTTCAAATGTGGTGCTTTCAAGGATGACTCTGCCGCTGGTGGAGGCGGAGGCGGCTTTGACTCTGACATGCCACGCTCTCGGGGT…	30	16	110	503	10.7244	3.42283	3.24758	7.7e-08	2.7e-06	Locus_1382_Transcript_1/1_Confidence_0.000_Length_614	NA	NA	AFK47520	unknown [Lotus japonicus]	18681099	EST Mdfwg2100K01.g1 Apple_EST_Mdfwg Malus x domestica cDNA 5' similar to ref|NP_188189.1| zinc finger protein -related [Arabidopsis thaliana] dbj|BAB02299.1| zinc finger protein-like; Ser/Thr protein kinase-like protein [Arabidopsis thaliana], mRNA sequence.	NA	NA
13829	GGATTTGCTTCCCTGTCCTCTAAGCCCCACACATCACACTGGTACCTGTGGTTGATGTGGCCTGTGACATTGTGGTCCGTGATACTTACTTGGATCTATGGCCGTACATTTGTGGTTGAGCGGCAGCGTTTTGACAAGCTAAGATTACAAACTTGGGCCATACCCAAATACAGCTTGCAATACTTCTTGCAATGGCAAAATGAAGCTATCAATGGCTTGATTGAGGAAGCCATACTGGAAGCAGAAGAAAAGGGTGTCAAAGTTTTAAGTTTAGGTCTCTTGAATCAGGGTGAGGAGCTGAACAGATACGGGGGTCTATATGTTCACAGGCATCCTGAGCTGAAAATGAAGGTGGTGGATGGAAGTAGCTTAGCTGTGGCTGTAATCTTAAACAGCATT…	29	28	560	185	10.5275	3.39609	3.62211	4.45e-09	2.25e-07	Locus_13829_Transcript_4/5_Confidence_0.250_Length_926	21536	EST AM287683 Prunus persica fruit skin mature fruit Prunus persica cDNA clone Skin19E04, mRNA sequence.	XP_002265189	PREDICTED: protein WAX2-like [Vitis vinifera] >gi|297734711|emb|CBI16762.3| unnamed protein product [Vitis vinifera]	11152558	EST EST 11249 Half-Ripe Apricot Fruit Lambda Zap II Library Prunus armeniaca cDNA clone bge014b10q 5', mRNA sequence.	NA	NA
13843	CACATGTATACACGAACAGAACAGAGAGATAGAAAGATGCCAGAATACTGTGTAACTGGAGGAACAGGTTTCATAGCTGCCTACTTAGTCAAGGCTTTGCTTGAGAAGGGCCATCTTGTCCGGACCACGGTGCGAGACCCAGAGGATGTGGGGAAGGTTGGCTTTCTGTGGGAATTGAATGGAGCCAAGGAAAGGCTGAAGATGTTCAGAGCTGATTTAATGGAGGAAGGAAGCTTTGACGAGGCTATTCAAGGGGTTGATGGGGTTTTCCACACTGCATCACCTGTGCTTGTTCCATATGACGACAACGTTCAGGCAACTCTGATTGATCCATGTATAAAGGGCACCTTGAATGTGCTGACTTCCTGCTCAAAGACAACGTTCAGGCAACTCTGATTG…	868	845	184	46	-9.20414	-3.20228	5.10295	1.25e-08	5.53e-07	Locus_13843_Transcript_2/4_Confidence_0.583_Length_1301	55995	EST IB723 RD Prunus persica cDNA, mRNA sequence.	AFK36139	unknown [Lotus japonicus]	18597833	EST 061103AFBC001725CT (AFBC) Royal Gala pre-opened floral bud Malus x domestica cDNA clone AFBCC00172, mRNA sequence.	10453	55118_061103AFBC001725CT_(AFBC)_Royal_Gala_pre-opened_floral_bud_Malus_x_domestica_cDNA_clone_AFBCC00172,_mRNA_sequence__Putative_R-Genes,_predicted_from_NCBI_UniGene
13851	ACCAATTCATTTGTTCTTGCTGTCCTCGCCCATCATATTCTTTTGACACTGTCGCCATGAACAAAAGCCACAAATCCCTCACTTGCAAGTGTTGTGATAGCAGTCCTCAGATCATTGAGGTGGACTTCATTGCCAGAGCTCTGCGTCTTCAGCTCCTCCAGCAACTCTAACAAGCGCATTGAGGGTCCCCCAAGTTGCAACTTTTCCATAATTATGTTGCGAGCTGCTGATACCAGACTTTCCCGTCTCATTCTTTCACTTGCCGAAATTCCAGTAGTGATAAGATCCATGTCAATTGTTCCGGTGGAGTGATCGGTTGCTGATTGCTGCATTGCAACTTCCAGAAGCCGGAATGCCTCCACAACATCATGCTTTTCAACCCATTCTGAGAAACGAATT…	4	5	33	196	20.093	4.32862	1.77051	5.03e-08	1.87e-06	Locus_13851_Transcript_1/1_Confidence_0.000_Length_585	48660	EST AJ824069 S4 Prunus persica cDNA clone S416K9, mRNA sequence.	XP_002512966	DNA replication licensing factor MCM4, putative [Ricinus communis] >gi|223547977|gb|EEF49469.1| DNA replication licensing factor MCM4, putative [Ricinus communis]	18527267	EST Mdfrt3114i11.y1 Mdfrt Malus x domestica cDNA clone Mdfrt3114i11 5' similar to TR:Q9SIV8 Q9SIV8 PUTATIVE CDC21 PROTEIN, mRNA sequence.	NA	NA
13861	ACTCAAATATGCAGCTCCATTGACTGTAGCAAGCTCTCACCACAAGTCCTCCTGGATGCAGTCCAAAACCCCATAATGCCCCTGCGGTTCATAGTCCGAGCCATGTTGATTGAGCAGCTCAACACTCGCCGTACCATTATCTCCGCGGCAGCAGCAGCAGTAGTAGCGGCTGATCACACCCAAATCCAACCCCATGTTCATCATGACAACAAAAAACTAATAGAGCCAGCCGGCGAGGCCACTACTCTAGGCTCTCTCCTCCAACGCGACACAATGCTCCGCCAATCCGAGCTGCTGAGGGCCACAATGGCGGCCACGAGCTCGAGGATACAGAGCTTGGAGGAGGAGCTCAATGGCATGAAGAAGCTGTTGGATGAATGTCACGAGAAGCAAGAAAAT…	13	16	99	317	11.5141	3.52533	2.694	1.69e-08	7.18e-07	Locus_13861_Transcript_6/9_Confidence_0.444_Length_963	61285	EST PP_LEc0008F21f Peach shoot Prunus persica cDNA clone PP_LEc0008F21f, mRNA sequence.	XP_002525272	protein binding protein, putative [Ricinus communis] >gi|223535430|gb|EEF37100.1| protein binding protein, putative [Ricinus communis]	2482701	EST FR602247 WZOAFSCA Fagus sylvatica cDNA clone WZ0AFSCA23YM23FM1, mRNA sequence.	NA	NA
13877	GTCTGGCATGCTTGAAATCAAAACTGGAGGAAGAAAATCGAAAACAAGAGAATGAACAGGTTCTATTTGCCATAGATAATGTTGAGAAGTTAGACCCCTCACAGAAAAATTGGCATTTGGTGGGAGGTAAAGCTACTGAGTTACTGAAGTCTGCGGAAGAGAAAACTAAACTGCAGGCGGAGATGAAGACATCTCGAGAAAAACTTGGAGTCATGAGAAAGGAACTTGAGGATTTGAACGTGAAGTCTGGGAAGGTAGATAAGGAGATGCTAGCTGTTCAGGCGGAGATACAGAAAGGCGTCAAGTCTGTGGAAGAGATGGAACTTGCCCTTCAGAATGTAATTCAGGAGAAGGAGATGCTGTTGGAAGTAAAAGATAATGGGAAGGCCGAAGCTGAAA…	5	6	30	162	13.8477	3.79158	1.55194	1.15e-06	2.78e-05	Locus_13877_Transcript_1/3_Confidence_0.400_Length_557	NA	NA	XP_002313626	predicted protein [Populus trichocarpa] >gi|222850034|gb|EEE87581.1| predicted protein [Populus trichocarpa]	18692393	EST Mdrtb1019G13.g1 Apple_EST_Mdrtb Malus x domestica cDNA 5' similar to ref|NP_189991.1| kinesin-related protein [Arabidopsis thaliana] pir|T48959 kinesin-like protein - Arabidopsis thaliana emb|CAB88133.1| kinesin-like protein [Arabidopsis thaliana], mRNA sequence.	NA	NA
13878	CCAGGGTCCATAGCACGGTTTGGTTGAACATGTCCTGCTCCATAAGCAAATGGTGTTGCTCTGGCTTTGGATGAATCCTGCATTGCCTCCTTGTTGTTATCTCGTTTTCTTGCTGTAGTCATGATTGCAGATTTAATAGCTGCAGGGCTCCAAGATGGGTGAAGAGTTTTCAGAAGACCGACAATTCCAGATACATGAGGGCATGACATCGAAGTTCCAGATTCTGTATTGAAAGATACACGGCGCTTATCGAACTTCTGATCAGTTGGCCCTTCTGCTCCAGTATAAGCAGCAATTATACTCACTCCTGGTGCTGTGATATCAGGCTTAAGGATTGACTGCTCAATGGTGTTAGGTCCCCTAGAAGAGAATGAAGC	2	2	18	46	12.3016	3.62077	0.0225475	4.1e-05	0.000611062	Locus_13878_Transcript_2/2_Confidence_0.000_Length_377	NA	NA	XP_002330593	predicted protein [Populus trichocarpa] >gi|222872151|gb|EEF09282.1| predicted protein [Populus trichocarpa]	18502237	EST 010813AASB003243HT (AASB) Royal Gala 10 DAFB fruit Malus x domestica cDNA clone AASB003243, mRNA sequence.	NA	NA
13884	CAGAGCTTGAGCTGAGTGGCGGCGGTGGCGGCGGCGGTTGTGGGGTGAGAGGGGTTTGTGGGGTTTGCGGTTGTGGTGGCGAGTGGTGGTTGTTGTGGTGGCTGTAGTGGTTGTAGTGGTGATGGACGGTAGTTTCGGCATTTGAAAATTGGAGCAGAGCAGCACCAGTGCTGCGAAGAGAACGAAGATACATGGTGTGAGCTGCAGACCAAGCTTGTCTTGCTTTCACGAGCTGCTTCATGTACCTCTTCCTTGATTTGCATCTCGAAACCATCTCTTCTCTATCTATTCTCGAATAGCAACACCCCATTTTGCTCTTGATCAGCTTGATTTGCTGCT	7	3	24	102	9.98399	3.31962	0.993424	1.5e-05	0.000259477	Locus_13884_Transcript_1/1_Confidence_0.000_Length_339	NA	NA	XP_002303409	predicted protein [Populus trichocarpa] >gi|222840841|gb|EEE78388.1| predicted protein [Populus trichocarpa]	12875345	EST CCII2977.b1 CCII Mimulus nasutus SF floral buds (H) Mimulus guttatus var. nasutus cDNA clone CCII2977 5', mRNA sequence.	NA	NA
13890	TTGGTGTTCTAGTATGTTGTCTGTAAGTAAAACGGGACCAGGCTCTAAAAACGTCAGCAAAAGCCTACAATGGACTGACAGAAGAATCCCCATTACTGCTGTGACCTTCTATTATAAATTATAGTTTTAGTGAGAAAAGGAAACCATCCAAATTTTCTGTTTAAACAAGTTGTTCAAAAGGATTTGAGTCTGTTGATGAAACAAAGAACTTGGACCTTTTGGCTTTTTGCAAAGGCATTCCACAGCATGTTAAAGACAGAAATGCTCCATACCGTCCACCTTCTCTCTCCCTCAAGCCCTTTCCCTCAAATTATTAGTTTTTTTCTTTTCTTTTCTTGTTTCCCTCTCCCTTTGTTACTGCCTTTTCTAATCTACTTTTTCACTGCCATTCTTTACTCT…	711	570	290	279	-2.78433	-1.47733	4.97257	0.000563404	0.0056899	Locus_13890_Transcript_1/1_Confidence_0.000_Length_857	NA	NA	NA	NA	NA	NA	NA	NA
13892	CATATTGAGTGCCGGGGCAATTGGAAGCACTCAACTCCTGCTACTTAGTGGTGTTGGCCCAGAGTCCTACCTTTCATCGATCAAAATCCCAGTTGTTCACCCCGAGCCTTACATTGGACAGTTTATGAGTGATAATCCTCGTAATTACATCACTATTTTGCCTCCATTTCAACTGGAGTCCTCTAGTGTACAGATCGTTGGCATCACAAGCGATTTCTTCATAGAGACTTTCTCTGGGTTGCCATTTTCTACTCCACCCTTTAGTATTTTTCCTGATCCTTCTTTCTCCGCAGAGATAAATTCAACTTACGGACATCTACTCCACCCTTTAGTATTTTTCCTGATCCTTCTTTCTCCGCAGAGATAAATTCAACTTACGGACAAATTATCTACAAAGAT…	11	7	333	123	20.2385	4.33903	2.85325	2.55e-11	2.41e-09	Locus_13892_Transcript_3/3_Confidence_0.000_Length_749	60253	EST PP_LEc0001I11f Peach shoot Prunus persica cDNA clone PP_LEc0001I11f, mRNA sequence.	ACY69988	mandelonitrile lyase 2 [Eriobotrya japonica]	18479328	EST 000729AAAA010334HT (AAAA) Royal Gala 59 DAFB fruit, seeds removed Malus x domestica cDNA clone AAAA010334, mRNA sequence.	NA	NA
13895	GACTGCGTATACGGCAGGGCTATCTCATCTCAAGGTCTCTTGGAACTTTGGAAGAGAGCTTTGAAGAACAAACATGAAGCATTTGTGTGATTTCTTGGATGTGACAGGATTGCATAGGCATATTGCAGGAACAAGTTGGAGGCCTTTGAAGAAAACTGTAACAGCTACTCTAATCGTTTTGTTATTGTTGTTGATCTTCCTTGTTGCTGCGTTGGTATCTGCAGGCTGGATCGATGTCTTTATATTTTCAGGTGCTTATTCTAAGAAATCATTCACAACAACCACAAACACAAGCACACCCAAGATACCTAAATTCCCACTGCAGTGTATCGAAGGAATTAATATGACACAAGGTTGTCCAAGAACCTACCCTACCACACACGTACTCTAATCGTTTTG…	1211	1076	446	194	-4.41936	-2.14384	5.66715	1.18e-05	0.000209912	Locus_13895_Transcript_9/9_Confidence_0.130_Length_1313	35568	EST PP_LEa0004D07f Peach developing fruit mesocarp Prunus persica cDNA clone PP_LEa0004D07f, mRNA sequence.	XP_002273091	PREDICTED: O-glucosyltransferase rumi-like [Vitis vinifera]	5590967	EST FP039312 LG0AAB Quercus robur cDNA clone LG0AAB15YK17RM1 similar to PplGI.3|TC64904 similar to UP|Q6NKS0_ARATH At2g45830, mRNA sequence.	NA	NA
13896	ACTCGGGTGAAGAGGATAATGAAGCTGGACAGTTGCATCAACAAGGTAAATTCAGAAGCCTTACTCCTTGTATCGTGCTCCGCCCAGCTCTTCCTGGAGTTCCTGGCGGAGAGATCGGCTGAGGTTGCGACGGAGAAGAAGCGCAAGATCGTGAAGCTCGAACACATGCGAGTCGCCGTCAAGAGGCATCGCCCGACCAGCGATTTCCTTTTGGATGAGCTTCCCGTGCCCTCTCAGCCGTCCGATCATCAGCCTACTGATCGAAGCAGCTCGCGCACCGTTTCCCATGCTCCAGCTCCGGCTAGACGAGATCGGAGCCGCTCTCGCGCCGTTTCCGATAAACCAACTCCAGCTGGCACTCGCCGGATCGATCACTTCTTTCTGACAAAAGAAATCCCG…	6	7	20	115	8.26908	3.04773	1.11175	8.95e-05	0.00120312	Locus_13896_Transcript_2/2_Confidence_0.000_Length_519	NA	NA	XP_002271716	PREDICTED: nuclear transcription factor Y subunit gamma [Vitis vinifera]	18732200	EST Mdlv3_4034J15_e28097.b1 Mdlv3 Malus x domestica cDNA 3' similar to ref|NP_199139.1| transcription factor Hap5a, putative [Arabidopsis thaliana] dbj|BAB10588.1| gene_id:MNL12.7 unknown protein [Arabidopsis thaliana], mRNA sequence.	NA	NA
13897	AGCAAGTTAACACGATTACTTCGGGATTCACTTGGAGGAAGAACCAAGACGTGCATCATAGCTACAGTTTCACCAGCTGTGCACTGTCTGGAGGAAACTTTGAGTACACTGGATTATGCACACAGGGCGAAAAATATAAGAAATAAACCTGAGGTAAATCAAAAAATGATGAAATCAACTCTTATCAAGGATCTTTATGGTGAAATTGAACGGCTTAAGGCAGAGGTTTATGCTGCACGTGAAAAGAACGGTGTCTATATCCCGAAGGAGCGCTACTATCAGGAGGAAAGTGAAAGGAAGTCCATGGCTGATCAGATTGAGCATATGGGGGTTATGCTAGAGACCCATCAGAAGCAATTTGAGGAGTTGCAGGAGAAATATAATGTCCAGGTTCGACAA…	0	0	10	97	387.98	8.59984	0.606574	1.76e-08	7.45e-07	Locus_13897_Transcript_1/1_Confidence_0.000_Length_475	NA	NA	CBI30317	unnamed protein product [Vitis vinifera]	18421520	EST Mdfrt3091e23.y1 Mdfrt Malus x domestica cDNA clone Mdfrt3091e23 5' similar to TR:O23826 O23826 125 KD KINESIN-RELATED PROTEIN TKRP125, mRNA sequence.	NA	NA
13913	GATTTTGGAATCTCAGATGGGATTTTCCAAGGATCAGATTTTGTGAATGCCAAAGATTGTCTGTCCTGCGAAGATGGGACCACTATCGACTTGCTTCAGCTTTCCTCACAGCTCCAACGAGTAGAGGATCAACGGCAATCCATGGAGGTGAAGCAGGAAAGTGATGCTTTCTGCTGCCTCAGAATCACTTAAATGATCTGCAAATTAGGTAAGCCAATGTGTACCTTAGTAAATTTAAATTTTGCCGCGATAACTC	0	2	19	16	12.8242	3.68079	-0.808609	0.000168557	0.00205179	Locus_13913_Transcript_1/1_Confidence_0.000_Length_256	NA	NA	XP_002514625	LIGULELESS1 protein, putative [Ricinus communis] >gi|223546229|gb|EEF47731.1| LIGULELESS1 protein, putative [Ricinus communis]	18716330	EST Mdltl7518A13.g1 Apple_EST_Mdltl Malus x domestica cDNA 5', mRNA sequence.	NA	NA
13932	AAGAGCACAACAAAGACTGATGTGTACAGCCTTGGGGTGATCATATTGGAGCTCCTGACAGGGAAGTCTCCCGGGGAACCAATGAACGGCATGGATTTGCCCCAGTGGGTGGCATCCATTGTGAAAGAGGAGTGGACAAACGAAGTTTTCGATTTGGAGCTCATGAGGGATGTGCCAACCATAGGTGATGTGCTGCTTAACACATTGAAACTGTCTCTGCACTGTGTGGATCCATCGCCAGCGGCGCGACCAGAAGCTCAGCAAGTTCTGCATCAGCTAGAGGAGATTCAGCAGC	0	0	3	30	120.349	6.91108	-1.04924	7.32e-05	0.00101263	Locus_13932_Transcript_1/1_Confidence_0.000_Length_295	NA	NA	CAN72030	hypothetical protein VITISV_018744 [Vitis vinifera]	18731109	EST Mdlv4012L21_e2410.b1 Mdlv Malus x domestica cDNA 3' similar to ref|NP_190742.1| leucine-rich repeat transmembrane protein kinase, putative [Arabidopsis thaliana] pir|T46070 hypothetical protein T18N14.120 - Arabidopsis thaliana emb|CAB63160.1| putative protein [Arabidopsis thaliana] gb|AAK50115.1|AF372978_1, mRNA sequence.	6441	51106_EST1134246_Aquilegia_cDNA_library_Aquilegia_formosa_x_Aquilegia_pubescens_cDNA_clone_CO1QC55,_mRNA_sequence__Putative_R-Genes,_predicted_from_NCBI_UniGene
13945	CATTTTAATCAAATTCTAGCAAATGGGTTCTTGCATTAGCAAATGTAGACCCAGAAGACACATGATAGATGAACTCAATCATGTCCAAGACAAGCTGGTAATCTCACAAGCTCCATCTAGATTAGCTGCTCCTCCAATTTCTGCTTCAAACAAAATCTCCCCCTCTCCTCCATCCCCTTCCAATTCCACTTCCTCTGCTTCTTCCTTCACTTGCACCACCAACACAAGCACTTCCCACGCCAGCAGCTCACTAACCTCAACCCTGTCAAGTGCTTCTTCAGTCTTGAGTTCGAAAATCGACCGGTCTTTCTCCAACGAGTTCTTGTGGTCATGTTACAAGGAAAACCCACATGTAGTTCGGATTAATTCACTCAAAGAAGCAAGCTTTTCCTCATCATC…	2	4	31	84	14.9723	3.90422	0.835711	6.52e-07	1.69e-05	Locus_13945_Transcript_1/1_Confidence_0.000_Length_581	NA	NA	XP_002520281	conserved hypothetical protein [Ricinus communis] >gi|223540500|gb|EEF42067.1| conserved hypothetical protein [Ricinus communis]	18630969	EST 000503AEAA001626HT (AEAA) Aotea expanding leaf Malus x domestica cDNA clone AEAA001626, mRNA sequence.	NA	NA
13954	AATTTAAGTAGTTGTGGTTCGAGCAGCTCTTATGGTTACGATGTAGCCTCATCCTCTTCTACGAGTACTAGTTCGTCCCTCAGGACAATGTTTCTGAAAGCCCTTCGAGGTTTGGATCCAACTATTGTGGTTTTGGTGGACGAAGATGCAGATTTGACATCAAATAATCTAGTTTGTAGATTGAGGTCGGCCTTCAACTACCTGTGGATACCTTATGACACCGTGGACACGTTTCTGCCGCGAGGGAGCAAGCAGAGGCAGTGGTACGAGGCGGATATGTGTTGGAAGATCGAGAACGTGATAGCGTACGAGGGGTTCCAGAGGGTGGAGAGGGTTGAGCCGAAATGCAGGTGGGTGCAGCGGATGAGAAACGCCAACTTCCGAAGCGTTTCGTTTGGG…	4	12	58	186	12.1708	3.60535	1.9231	1.86e-07	5.73e-06	Locus_13954_Transcript_1/1_Confidence_0.000_Length_532	NA	NA	ADL36818	SCL domain class transcription factor [Malus x domestica]	20703324	EST FQ434630 Vitis vinifera cv. Pinot Noir PN162 leaves cDNA library Vitis vinifera cDNA, mRNA sequence.	NA	NA
13958	TGCTGGTGAAAGAAAACTAATGCCTACAATTCATGAAGAGTTGGACCGTCGTACGCTGCTATACAGCTTGCTTATGCCAGTGATGAACCTTTATGTCCCGGACCTGGACAAGGGCAAGGGGCTCTACTTCTTGTTCGTGAAGGCGGAGAGCAGGACTCCGGGAGGGCTCGTGGCACGTCCGGTGTTGACAAGCTACTACAAGAGTGAGCACTTCAAGACCAGGCCATATGACCCCTACAACGACTACACCAGCCCCAACGAGGCCATCCTCTGCCCAGACTCATTCCAGAGCATGTACACCCAAATGGTTTGTGGCCTCGTCATGCGCCACCAAGTGCTCCGAGTAGGTGCG	0	0	1	54	199.915	7.64324	-0.355871	2.35e-05	0.000380356	Locus_13958_Transcript_1/1_Confidence_0.000_Length_352	12726	EST PU3_plate14_P23 PU3 Prunus persica cDNA similar to similar to auxin-responsive GH3 family protein [Arabidopsis thaliana] contains InterProScan IPR004993: GH3 auxin-responsive promoter, mRNA sequence.	XP_002524947	Indole-3-acetic acid-amido synthetase GH3.3, putative [Ricinus communis] >gi|223535782|gb|EEF37444.1| Indole-3-acetic acid-amido synthetase GH3.3, putative [Ricinus communis]	18622248	EST 030124ABLC005806HT (ABLC) Braeburn cell culture three days after subculture Malus x domestica cDNA clone ABLC005806, mRNA sequence.	NA	NA
13960	CAGAGCTCTTCTCTCACCTTCTATATCTGGAGGTCTTGGAGCTTGGAGGAGAGAGATTCAGGACAATCTTTCAGCCCAACAATGCAATGTGTGCGTCTATACGCATCAAAATCTGCGTCACATTGACTGGTTCAATTTGATTTGGTGTTCTGCTTGTCTCTCATGTCTGCAAACACGAAGAGAGAAAATATGGTCACCTCCAATGTTAGAGAGCTTCCTGGAAGAATAACACGTGCTCGAGCTGCTGCACTTCATACATCTGGACAAATGCCCCCAATAAAACCACCCACACAACAGAGCCAGAAGCAGGCTGTGCGAACAAATCCAAAAAGAGCTGCCACGGC	9	4	25	169	11.8756	3.56993	1.5763	7.11e-06	0.000134979	Locus_13960_Transcript_1/1_Confidence_0.000_Length_344	NA	NA	XP_002304171	predicted protein [Populus trichocarpa] >gi|222841603|gb|EEE79150.1| predicted protein [Populus trichocarpa]	18638789	EST 000530AEPA004401HT (AEPA) Pinkie expanding leaf Malus x domestica cDNA clone AEPA004401, mRNA sequence.	NA	NA
1397	GAGAGCGACGGCGAGAGAGAGAGAAACTGCACATTTTTAATTGCTGTCTTTGTCATCCCCCTCCCCCAAAAATTATAAGAAACATGGAAACCAAAGTCCTCTCCTCCGGATTCAAATACGAAAACTTGCCGGAAGGTTATGTCAGACCAGAATCCGAGCGACCTCGCTTGTCTGAAGTCTTCGAATGCGAAAACATTCCTGTAATTAATTTGGCCTCGGAGAATAGAGCCGAAACTGTGCAGCAAGTTGGTGATGCTTGCAAGTCTTATGGTTTTTTTCAGGTTATCAATCATGGTGTGTCTACGGAAGCAGTGGAAAAGATGTTAGGGACGGCCACTGAGTTCTTTAGCCTTCCTGTGGAGGAAAAGATGAAGTTGTATTCAGAAGATCCATCAAAGA…	262	257	3279	2946	9.69138	3.2767	6.65694	9.37e-13	1.31e-10	Locus_1397_Transcript_1/4_Confidence_0.647_Length_1941	NA	NA	XP_002318498	predicted protein [Populus trichocarpa] >gi|222859171|gb|EEE96718.1| predicted protein [Populus trichocarpa]	18451984	EST Mdst6025c08.y4 Mdst Malus x domestica cDNA clone Mdst6025c08 5' similar to TR:Q9ZSA7 Q9ZSA7 F3H7.17 PROTEIN, mRNA sequence.	NA	NA
13976	CAAAGTAAGTAAAAGCGCAAGAGGAAACTACAGAAGCCATTATTAAATCCACCAAAATCCAAGATATCTGCACACAGCGCGACCTCAAATTCATCAACAATGGCAGCGACTAACGGCTCTCTGCAACAAACCCATCATCAACCAAACCCTGCTTTCCAATATCTCTTCCAAGCCCTCGACCCCATCTCCCTCATTCATATCTCTTCCAAGCCCTCGACCCCATCTCCCTCATTCTCTCCCAGAACCCACAACCAGACCAAGAGCCAGTCCCTCTGCGGCTCATCACAGAGAGCATCATGGAGAGAGGACCCAGATACAAAGCCTACGCGGAGCTCAGAGAAGCAAAGCTGCGAAGGAAGCATCTGAGGCTGGAAGAGGCTGAAGAACCCGAATTGAAAC…	7	10	35	279	14.7493	3.88258	2.24064	4.93e-07	1.32e-05	Locus_13976_Transcript_2/2_Confidence_0.167_Length_461	NA	NA	XP_002516739	conserved hypothetical protein [Ricinus communis] >gi|223544112|gb|EEF45637.1| conserved hypothetical protein [Ricinus communis]	18652204	EST 010917AVBC021076PG (AVBC) Royal Gala young shoot Malus x domestica cDNA clone AVBC021076, mRNA sequence.	NA	NA
13981	CTTTCCCTCTGGTGTGTTTTTATCTACCCTCTTGTCACAAGGCCTTGTCCTAGCAAGCACTGAAACCATGGCCTCTTATAAACTGAGCTTGTTTCTCCTGGCGCTTATCAATTGCTTGCTCTTTCTTTCTCATCCAGCATCTTGTAATGAAGAAGAAGACAAAATTTTCCAAGGACTTAACAGCTTCAAGCAATCACTAAAGAAGAACAGCAATTCTTTCTCTGTCTCCCATTTTTCCATATTTGTTTTAGTCTGTTTGAAGAGAAACAGAAAGTGTACTTATTTCTTGGTTTGCAGAAGAAGAAGACAAAATTTTCCAAGGACTTAACAGCTTCAAGCAATCACTAAAGAAGAACAGCAATGCAGAATGTCTAGCTGATGAAATTGCAGATGAGCTAG…	41	32	263	269	5.87581	2.55479	3.19343	3.7e-07	1.04e-05	Locus_13981_Transcript_3/3_Confidence_0.167_Length_759	NA	NA	XP_002512368	conserved hypothetical protein [Ricinus communis] >gi|223548329|gb|EEF49820.1| conserved hypothetical protein [Ricinus communis]	18434180	EST Mddb5024g15.y1 Mddb Malus x domestica cDNA clone Mddb5024g15 5' similar to TR:Q9ZVL0 Q9ZVL0 T22H22.25 PROTEIN, mRNA sequence.	NA	NA
13990	CAAGTGTTAGTGCCTCAACATGTTCCACAGGGAGTCCATCAGCAGTGGGATAGTAGTGGATCCACAGGAAACATGGGAATTGTCCATTATTCTGTGGGTTCACAACCAATAGTGCCGGCTCAACCTACGAAGGATCAGTTTCAGTCCTTAGCAAGCCTGCCTTCCCTGAAGGATCCAAATGCAGCCTGGGCTTCACCAATGTTCGACCCTCAGTATATTCAACCAAGCGTCTTACACCCACATGCAGCCTGGGCTTCACCAATGTTCGACCCTCAGTATATTCAACCAAGCGTCTTACACCCACAATATGTTAGTTATGGATACACAACGAACATGGGCTACTTTTATCCTGCTGTGCAACCACAAGCTATGCCAGCTTCAAGTCAGACATATTATTCT…	9	6	37	75	5.9615	2.57568	0.933845	0.000121335	0.00155291	Locus_13990_Transcript_1/1_Confidence_0.000_Length_654	NA	NA	NA	NA	18708402	EST Mdltb7521D02.g1 Apple_EST_Mdltb Malus x domestica cDNA 5' similar to gb|AAO42301.1| unknown protein [Arabidopsis thaliana], mRNA sequence.	NA	NA
13994	CGCTTTGAGAATGTCTTTTCTGAGCGCGAGGATGCCAAATCGCAACTGGAATGCTTGACTGCTCGGAGGGACAAACAAATTGCATCTCTAAGACAGTCTCTAAGCACCAAAGAGACATTTTATAAAGAAATGGAATATCAGACAGGGAAGCTGCAGCAAGAAAATCAGGAGTTGCGAATTTCTCTCAAAGAACTGCAGGAAGCCCAAATCCAAGCAGCACCAGGTTCACCTTCTCTTGCAAAGCTGCGAAACAAGCTCAAAAGTCTGGAGCAGATGCACAGAGATTGTATTGCAAATCATGGGGCGAAAGAAGCTGAATGGAGCTCTCGACTGGAAAGTATGACAGGGGAATTGAACAAACATAAGTCCGAGTTAGGGAGTAAAGATGCAGCGATAAGT…	3	1	18	174	36.7989	5.20159	1.47523	7.6e-08	2.67e-06	Locus_13994_Transcript_1/1_Confidence_0.000_Length_691	NA	NA	CBI38267	unnamed protein product [Vitis vinifera]	NA	NA	NA	NA
14011	TCAAACCTCTCCATCTATATTCTTCTCTCCTCTCTCAGTCTTCTTCCTCACCCACCCACACACACAAAGCACAGAGCTGCTCAACAATGGCGTCCCTCACACCAGGGATCCTCCTGAAGCTTCTCCAGTCAATAAACTCCGCCACCAAAGTCACCGGCGACCACCGTTCGGCTCTCCTCCAAGTTATCGGCATCGTCCCTGCTCTCGCCGGCTCAGACCTCTGGCCTAACCAGGGCTTCTATGTTCAGCTCTCCGACTCCCTCAACTCGACCTACGTCTCCCTCTCAGATCGTGACACCGACCTCATCCTCACCAACCGGTTGCAGCTCGGCCAGTTCGCCTATGTTGACCGCTTCGATTTCGACTCCCCTGTTCCTCGCGTTGTCGGAATCCGCCCCA…	11	3	84	477	31.8971	4.99535	3.02842	5.94e-11	5.05e-09	Locus_14011_Transcript_5/6_Confidence_0.286_Length_547	NA	NA	XP_002324965	predicted protein [Populus trichocarpa] >gi|222866399|gb|EEF03530.1| predicted protein [Populus trichocarpa]	18417110	EST Mddb5027a11.y1 Mddb Malus x domestica cDNA clone Mddb5027a11 5' similar to TR:Q9T0K8 Q9T0K8 HYPOTHETICAL 73.4 KD PROTEIN, mRNA sequence.	NA	NA
14035	CGCTTGTTGATATTATGAACCCTCTCTGTTTTTGTCCCATCGGTTTTCTTCAGGTCTTTGTTCTGCTTAAAATTTGCCCAAGAGAGAAGACTATCCACAATTCCAGACTTTGCCACTTTAGTTAAGAACGCTGGTGTAAGTTCACACTTAGATCCAAAACTATTTGGGCGAATCGTCAAAGTTTCCTTTGTTTGGGAATCAAATGCAGGGTTGTCAATAAGAGCATTGACAAAGACCCATAGATAATTCTTCACATTATGGGCTTTGAGGTTGGCATTCTTG	0	1	10	78	58.3207	5.86594	0.354687	4.02e-07	1.11e-05	Locus_14035_Transcript_1/1_Confidence_0.000_Length_282	NA	NA	CAJ44361	putative DNA topoisomerase II [Malus x domestica]	2302744	EST FN731380 WZOAQPAC Quercus petraea cDNA clone WZ0AQPAC10YP17FM1, mRNA sequence.	NA	NA
14039	AATGGCTTTGGTCACTCAAATCCACCGCCAAAACCGGCACAGCTGTTTCTGGCCGTTCGATGGTGAAATTTGAGGGTGACTATACGGTGGATACGGTGTTTGATGGAAGTAAGCTTGGAATTGAACCACACACAGTTGAAGTATCCCCAAGTGGAGACCTTCTGGTGTTGGATTCTGAAAATAGCAACATCTACAAGATCTCAACGCCATTGTCTCGGTATAGCCGACCCAAGCTGATTGCTGGATCACCTGAAGGGTACTCTGGGCATGTGGATGGGAGGCCAAGAGAAGCAAGAATGAACCACCCCAAAGGGCTGACTGTGGATGACAGAGGAAATATTTATATTGCAGACACAATGAATATGGTTATCAGGAAGATAAGTGATGCCGGGGTCACGA…	8	3	33	55	6.35767	2.6685	0.582183	0.00019786	0.00235914	Locus_14039_Transcript_2/2_Confidence_0.000_Length_434	41945	EST PP_LEa0025L03f Peach developing fruit mesocarp Prunus persica cDNA clone PP_LEa0025L03f, mRNA sequence.	XP_002517363	conserved hypothetical protein [Ricinus communis] >gi|223543374|gb|EEF44905.1| conserved hypothetical protein [Ricinus communis]	18605795	EST 010611AAYA001294HT (AAYA) Royal Gala 126 DAFB fruit cortex Malus x domestica cDNA clone AAYA001294, mRNA sequence.	NA	NA
14041	GCAACCACTCAGAGAAAGTGTCTGAGAGAGCTTGCAGAAACGAGTAAACGTATTTAATTTTCACAACCTCCAAGCCAACCCCCTCCTTGTTCTTTACTCTCTTCTTCTGCTTTCCACTTTCAAACCCTAGAAACAATTCACCTTTAGATGCAAATGGGTCTCTTCCCCAAACACTAGAAACCCACTAGTTAATCCATTCCCAGATTCAGCTCAATCCCATTTCAGCCATGGCCTCATTACCCTTTTCCAAACACTTAGCTGCCTTTGTTTTGCTCATTTTCTTCCTGCAACCCTCAGCTGCAGACTCGAACTCCTCGTTTTCATTCACTGAATTTGGTAAAGGTCCAAAATTTGAGTCCAATATTGCTCTTTATGGTGATGCAGAGGTTGTTAATGGTG…	58	64	236	476	4.71059	2.23591	3.6397	6.57e-06	0.000126382	Locus_14041_Transcript_1/4_Confidence_0.667_Length_1430	40872	EST PP_LEa0021M21f Peach developing fruit mesocarp Prunus persica cDNA clone PP_LEa0021M21f, mRNA sequence.	XP_002527882	Agglutinin-2 precursor, putative [Ricinus communis] >gi|223532733|gb|EEF34513.1| Agglutinin-2 precursor, putative [Ricinus communis]	17848089	EST RH_MEa0007aC04 RH_MEa blackberry emerging leaf Rubus ulmifolius var. inermis x Rubus thyrsiger cDNA, mRNA sequence.	NA	NA
14047	TGTTCATCCACATCAGCCCGGACACGGAAGTCTATGCTGCAGTTGACCTATTCACGTGACCCCAATGTGGCTCCTCTTAGTACGATTCCAGAGTCAACTGAGGAAAGTGCTGAACAGAAACTTGAACAAGAGAGAAAACGGTGGACTGAGGTAGAGAGTAACTGGATTTCCTTGGCTGAAGAGTTGAAAATTGAACTTGAGGCCAGCAGATCACTGGCTGAAAAGACAATGCAAGAATTAGAAACTGAGAAGAAATGTGCAGAAGAGCTCAAGGAAGCAATGCAACTTGCGATGGAGGGGCAATCACGGATGTTGGAGCAGTATGCAGATTTGGAAGAGAAACATATGCAACTACTTGCAAGGCATAGAACAATACGGGATGGAGTAGAGGATGTGAAG…	10	19	84	522	16.7695	4.06777	3.17805	9.71e-09	4.48e-07	Locus_14047_Transcript_3/3_Confidence_0.308_Length_1028	28507	EST PPN078B03-T7 PPN Prunus persica cDNA clone PPN078B03, mRNA sequence.	XP_002516381	Carboxy-terminal kinesin, putative [Ricinus communis] >gi|223544479|gb|EEF45998.1| Carboxy-terminal kinesin, putative [Ricinus communis]	20875570	EST WIN026.TB24.1_F24 Cab Sauv flower, leaf and root non-normalized (WIN02) Vitis vinifera cDNA clone WIN026_F24 3', mRNA sequence.	NA	NA
14049	GTTTTGATCAGTAAAAGTTCAATAAGATTTTTTAGGGACTATTCGCTAAAACTACCTGCTATAAGATTATTATTGCCATCCACTCTCTTTGATCAAAATTCTCCTGCGCACTTTCACTTTCTTCATTGCAGCAACCTTCTTTTGCCTTAGTTTACTTTCATTTACTTCTCAAATTATAAAAGCCAATCAAAAGAAACACAGAAGAAACCATGGGTCAATCAATGGCCCAATAGGAGAGCCCTGCAAGTTGATATTTCATAAACCTACAACTAAAAATAATATTAATAAACAAATACACATAATATAACATGAGTTGATTCATAACACAATGTGATATAATAAGCTTAGACCAAGCCAAGTGAATACACCAAACACAAGACAAATTTTATCTAACTTAAA…	1313	1084	306	193	-5.94	-2.57046	5.66036	3.18e-08	1.26e-06	Locus_14049_Transcript_9/13_Confidence_0.429_Length_1093	NA	NA	NA	NA	NA	NA	NA	NA
14051	CTTTACTTGTTTGAGAGAGGTGTGATATAGGTGTGCACCCGAATTATTTGGTATTAGTTTGTTCATCCTTCAGTTTCACATCCAATATTCCAAATGGGTAGCCTCAAGCTCGACCATCCACAAGAAAACAACATCAATTCTTCCCCCATGGAAATGACTAGCGCTCTGGATCCTGTGGAATTCAGGAGGCAAGGGCACATGATGGTAGACTTCATAGCAGATTATTACCAAAACATAGACAAGTACCCAGTCCTAAGCCAAGTCGATCCGGGTTATCTCCGAAAGCGCTTGCCGGAGTCCGCCCCAGATAACCCAGAGCCCATTGAAACCATCCTCCAAGATGTGCAGGAACATATTGTTCCTGGCCTAACACATTGGCAAAGTCCTAGCTTCTTTGCA…	0	0	56	116	623.061	9.28323	1.32983	3.72e-14	7.5e-12	Locus_14051_Transcript_1/1_Confidence_0.000_Length_513	NA	NA	ACX29994	truncated tyrosine decarboxylase [Citrus medica]	10399792	EST Pm_2817 Fruits and flowers of Prunus mume cv. Xiyeqing Prunus mume cDNA, mRNA sequence.	NA	NA
14054	GCCTGGCTCAAGAGAAACCAAGCTGTACAGCTCTGGGCATCACTGTTCATGAAAGAAAATGGACTGATGGGAGTGTTTCACTTGATGCAGTCTCTTCAGACCTTGCAAGGCTTGGAAAGGAGGCTTTGCAAAGGAAAGTTATTGCATCTGCTGCTGCAGCTGAAGCCCTGGAGGAGGCCATTGCTACCGAATCTCTTGTGAGGAAATTAAGCATGTTCGCAGAACTATCTTCCACATCCAAGGTTGGGAACCCTTTGCCCGCCATTGACCGGTTCTTTTCAATCTATTCAATCTATGACGAAGTTGTTAAATCAACAACACTTGTTCAATCAATTGCCAGCAACCACAATGTTGATACACCTTATAATGACAACATTCCAACAGAGCAATCAAAATCTG…	9	9	38	275	13.8956	3.79656	2.24373	4.38e-07	1.19e-05	Locus_14054_Transcript_3/4_Confidence_0.250_Length_511	NA	NA	XP_002515571	conserved hypothetical protein [Ricinus communis] >gi|223545515|gb|EEF47020.1| conserved hypothetical protein [Ricinus communis]	6029514	EST KN0AAQ7YP08RM1 CitNFL Citrus clementina cDNA 5', mRNA sequence.	NA	NA
14056	GTTCCCTTTAAACCAAAGCTTTCTAGTCCATAAGCCAGTATTTTCCGAGTCTCTCAATCAGAAATACACAATATTCTGTCTAACTTTACTGCGGACAGATGATGACTATGGTGTCATTGGACAGAACTTCATGGTGGGTTACCGCATGGTTTTTGACAGGGAAAATCTGAAGCTGGGTTGGTCCAATGCCAATTGTGAAGATAACGGTAATGGTAAAAGAGTTAATCACACACCGTCAAATAACGGGTCAACAAGCCAACTGCCAACCAGTGAGCAACAGAGCATCCCTAACACCCATGCCG	5	2	16	48	7.1926	2.84651	0.087942	0.000541381	0.00552286	Locus_14056_Transcript_1/1_Confidence_0.000_Length_302	NA	NA	XP_002301033	predicted protein [Populus trichocarpa] >gi|222842759|gb|EEE80306.1| predicted protein [Populus trichocarpa]	17897557	EST EST11017984 CM-VEa library Cucumis melo cDNA clone VEa0003O16, mRNA sequence.	NA	NA
1406	GTTTCTTCTGCACAAGATTGACATGTTGAATTTCTGGGAAATATCATGCTGCAGAATGGGGAAAAGTGTTCTGAGAAATTCATAATTTTCAGTCACGAGAACAGATAAAGCAACTAGGAGAAAGAAAACTGGCAAGTACATCCAGCAATCTGATACAGGAAACTGGCAAGTATATCCAAAATCAGATATCTCATTGTGGGCAATCTCTAACCAACAACAAAACAGAATATAAAAAATAAAAAATTCAAAAGCCCTACGATGTCCCATAAGGAACTTTGACTAAGGTGAGAATACACTACGCCTAACGATTCAGAAATATTCATAAACATAAATACATTTCCAAAAACACAGATTCTAGGTAAAATCAGTGCAATTTATCCAGCTGGTTTGCCAACGAAT…	2014	2128	8087	5830	2.71583	1.44139	8.13306	0.000913699	0.00853361	Locus_1406_Transcript_9/33_Confidence_0.488_Length_2265	24630	EST AM290777 Prunus persica fruit skin mature fruit Prunus persica cDNA clone Skin73A03, mRNA sequence.	XP_003632943	PREDICTED: 5'-adenylylsulfate reductase 3, chloroplastic-like isoform 1 [Vitis vinifera]	11145484	EST EST 6427 Green Apricot Fruit Lambda Zap II Library Prunus armeniaca cDNA clone bga009i03p 3', mRNA sequence.	NA	NA
1407	AAACCCATTTGGCAGCAGATGCTTATGTCTCAGAGGCCCAACGTCCCTCACTCTTCCTCCCCAACGTCCCTCACCCATTCTCACCTCCGCATCTCCAGTGAAATGAACCCTGCCTCCTCTTGGTCCTAACCCTTGCCTCCTCTTGGTCCTAACCCTAATCTCCCTCTTCCCATTTCCTCCTCTCCAGTTTTGCTCCTCTATTTAACCCCATTCTTTCATTCTTTCAATTTTCCAACAACCCAGAAGAACAAAAAATCGACCTTTGTAACAACCCAGAAGAACAAAAAATCGACCTTTGATTCTCACTTGAAGAAATGGGTGTCAAAGGAAAGGTTTCGTTGAGGGAGGCATAGCTTCCATTGTTGCAGGCTGCTCCACCCACCCGCTTGATCTCATCAA…	3285	2524	1124	1417	-2.82804	-1.4998	7.14569	0.000491981	0.00512463	Locus_1407_Transcript_9/10_Confidence_0.571_Length_2006	23616	EST AM289763 Prunus persica fruit skin mature fruit Prunus persica cDNA clone Skin14B12, mRNA sequence.	XP_003635319	PREDICTED: kidney mitochondrial carrier protein 1-like [Vitis vinifera]	11159378	EST EST 4788 Ripe Apricot Fruit Lambda Zap II Library Prunus armeniaca cDNA clone bh001a15 3', mRNA sequence.	NA	NA
14097	CGTGGCAAAGTTTTGTTTGCAGAAGCGAGCAAGGATGTCGTTGATTTTCTCTTCACTCTCCTGTCTCTTCCTGTTGGGACAGTGATTAGGCTCCTCTCCAAAGATGGCATGGTTGGTAGCTTGGGAAAGCTTTATGAGAGTGTTGAAAATCTGGATGAAACATACTTGCAACCCAGTCTTGACAAGGACATGTTGCTGGAACCAAAGGTAACAGTTGCTGGTGCCAATATCCTTCCTTTGCTGACCAACAACGTTGACTCGAAAGCTAAACAGTTCTACATGTGTTCATATTGCAATCCCCGCCGTATTTCCGATGTGTGTGGAACCCTTTGCCCAAATTGCAGTCGTGGCATTTCCACTGAGGTGACTTATGTTTCTCCACCAGCACCTGCTACCGTG…	28	26	86	161	3.68618	1.88213	2.18889	0.000618404	0.00614462	Locus_14097_Transcript_1/1_Confidence_0.000_Length_468	31275	EST PPN005B01-T7 PPN Prunus persica cDNA clone PPN005B01, mRNA sequence.	XP_002276263	PREDICTED: uncharacterized protein LOC100255403 [Vitis vinifera]	17747907	EST CFFM521.b1_B11.ab1 CFF(LMS) safflower Carthamus tinctorius cDNA clone CFFM521, mRNA sequence.	NA	NA
14106	GCACCACTCTTTCTTTCGTGCTTAACTGAAGACCTTGTCTGCTTGGACATGGCATTGAGAGGCTGCTTCACCTCCCCTAAGTCCATACCATATGTGCTCAACCCAGAACCTCTGACTTCCAGAATCCATGTATCATATCCTTGGGCAGACATGTAGCGTGCAAACGAGGACTCAGGAGAGAGATCGTATCCAATAGCATTTGTGGCAAGTCCTGATAACAGCAACAGCGGGTGATTCCTAGGCTCCGCCTTAGAAGAGGGAAGGTAGCGCCAGAGAGCGAGGCTCCATTCGGACTTGGGAACAGAGGCGTAGTGAAGCTCATCGGCCGTACAAATGGACAATCGTGGGTCCTTTCTCTTCTTCAAATCCAAAGCAACGCCGTTTGAGGCAGTCCGTCTC…	111	111	52	19	-3.85711	-1.94752	2.33527	0.000792963	0.00759641	Locus_14106_Transcript_1/1_Confidence_0.000_Length_466	NA	NA	XP_002317901	predicted protein [Populus trichocarpa] >gi|222858574|gb|EEE96121.1| predicted protein [Populus trichocarpa]	18607802	EST 010626AAYA005602HT (AAYA) Royal Gala 126 DAFB fruit cortex Malus x domestica cDNA clone AAYA005602, mRNA sequence.	NA	NA
14122	CATAAATAGTCGCATAGAATATGCTACAAGATCATCAGCTAGTCCAAGTGTCGAACACCCTAGCTACTCACTCTTAGATCCATAAATTCTCCAAGAAATTCAATTTTTATGACAATTTCTTCATCTGGGTAGTTTTATTTATACTTCTAGATTAGAAATTCGCAGCTTGTTTGTGTTTGTGTTTGATTTCCATCAATGGCGGCTGTGAAATCATCATCTTCATCAAACCCAGTTTCTGATCAATGTTCTGACCAAGAAAGCAGCAACAAATCTGAGCCGTTAATTCCTGGGTTACCGGACGAGATTGCCGAGCTTTGCCTTCTTTACCTTCCCTACCCCTACCAAGCTCTGGTGCGTTCGGTCTCTGCTTCGTGGAACAGAGCCATCACAGACTCTAGC…	971	1007	224	81	-8.01679	-3.00303	5.33137	6.23e-09	3.07e-07	Locus_14122_Transcript_1/2_Confidence_0.533_Length_1685	52012	EST AJ827421 S3 Prunus persica cDNA clone S312P6, mRNA sequence.	XP_002524541	Protein AFR, putative [Ricinus communis] >gi|223536215|gb|EEF37868.1| Protein AFR, putative [Ricinus communis]	18726171	EST Mdfrt3032H17_e8335.g1 Mdfrt Malus x domestica cDNA 5', mRNA sequence.	NA	NA
14123	TCTGAACTCAGGGGAGGCAAGAATGGAATGAAAGATGGGAAACTAGGAAGTTCATTTTCTTGATCTTCACTTAACATTCCAAGCTCTGCACTTTTAATCCTCTGTTGTATCCTCAGCCTGCGAACCTCCTCCATTTGCAAGAAAATTTTGTTGCGTCGACTTCGAATATTATCCTGAATTTCTTGCAACTCCATTTTGGCAAAGTCTTGGACTGTTTCAGGCCCCTCTATGATACAGAATCCGGCGGGGTTTGTATCAGTGGGATCGGAGTCGATAGAAGGAGCAAAAGAAGAGGACTCGGGCTCGGACGTCATTGATCGCCATCTGGAGATCGATTTGGGGCTTGCGTAGCTGAATCTGGAGCTGGAGCTCTGTAAATTGTACGGAAAATACCGGTTT…	1420	1198	436	221	-4.92808	-2.30102	5.83238	1.41e-06	3.33e-05	Locus_14123_Transcript_3/3_Confidence_0.125_Length_702	39066	EST PP_LEa0015O15f Peach developing fruit mesocarp Prunus persica cDNA clone PP_LEa0015O15f, mRNA sequence.	XP_002280630	PREDICTED: uncharacterized protein LOC100266582 [Vitis vinifera]	18687619	EST Mdfws2067M09.g1 Apple_EST_Mdfws Malus x domestica cDNA 5' similar to ref|NP_196231.2| expressed protein [Arabidopsis thaliana] gb|AAL59969.1| unknown protein [Arabidopsis thaliana] gb|AAM91684.1| unknown protein [Arabidopsis thaliana], mRNA sequence.	NA	NA
1413	GGATATGGTGCGGAGATTCCGCCTCCGGTTGAAGTCGTCCTCGACGGAGCGCGGGATCAGGAGGCGCTCGATGCCGTGGATGACACCGTCGGGTCGGGTAACGTCGTCGGGTCGGATGATCTGGGCGGAATTGACCGATTTGCGGCTGTTGTTTTTGTGGGTGGCCAGGTGGAGGCGGAGATTCCGCCTCCGGTTGAAGTCGTCCTCGACGGAGCGCGGGATCAGGAGGCGCTCGATGCCGTGGATGACACCGTCGGGTCGGGTAACGTCGTCGGGTCGGATGATCTGGGCGGAATTGACCGATTTGCGGCTGTTGTTTTTGTGGGTGGCCAGGTGGAGGCGCTCGTGGCTGCTGCAGAGGGTCTGGTGGTGACGACCCGACCCGGGATGAGGCCACTG…	583	398	1545	3456	4.11997	2.04263	6.47932	1.45e-05	0.00025108	Locus_1413_Transcript_9/9_Confidence_0.207_Length_1199	54701	EST AJ873769 Prunus persica fruit mesocarp plus epidermis 30 days after bloom Prunus persica cDNA clone PR0124D01, mRNA sequence.	XP_002309262	predicted protein [Populus trichocarpa] >gi|222855238|gb|EEE92785.1| predicted protein [Populus trichocarpa]	10399881	EST Pm_2906 Fruits and flowers of Prunus mume cv. Xiyeqing Prunus mume cDNA, mRNA sequence.	NA	NA
14130	ACGCTGATGAGTAGGGCACTAAATATTAAGAAGCAGAAAGAAACAAAAGACACCAGTAGTAGTAGTAGCGGCCGATTATTTGGGGGATTAATGATGTCCGTAGCAACCCCTGTTGGTGTTTGCGGGAACGCAGTGCTCTTTCTTGGTTGTCTTGTTTGGCTTGCCATGGCAGCTTGGATCATCCTGTCGGTTACAGGCACTTTGGCCAGCAATCAACGACACCCCAACTGTAGACTCAGGAATTGTCTGGAGGAGCCTTATGCTGAATTCCGAGTCCAGCATGAACTCCAAGTCCAAGTCCAACTCAGAGTGTGCAATTCGGCAGGCCATGTCGGTGAGGCCGTTGCACCGGGAGGTGGAGTAGCCACCGGTGACGACGCTGGTGTTAATGTGGATGCC…	21	10	129	232	9.35275	3.22539	2.53603	3.8e-08	1.46e-06	Locus_14130_Transcript_1/3_Confidence_0.556_Length_448	59209	EST PPL-21-B04 Prunus persica L. leaf tissue, Plum Pox Virus infected Prunus persica cDNA, mRNA sequence.	NA	NA	NA	NA	NA	NA
14149	GGTGTGATCCCTATGACCCATCTGGGTTCAAGGCATGGGCAATGACTGGAAGGTGTCCGGCAATTCCTGGTATGCTAGGACTGTTTAGCAAGCTGGTGAGTAGTGGGTTTAAGGTGTTCATGGTCACAGGAAGAGATGAAGAAACCCTTGGACAAGTCACTACTGAAAACCTGCATAATCAGGGATTTGTGGGTTATGAACGGCTGATTTTGAGGTCTGCAGCTTACAAGGGGCA	0	0	43	13	203.531	7.66911	-0.210018	2.89e-07	8.36e-06	Locus_14149_Transcript_1/1_Confidence_0.000_Length_235	NA	NA	CAN66541	hypothetical protein VITISV_033474 [Vitis vinifera] >gi|296085845|emb|CBI31169.3| unnamed protein product [Vitis vinifera]	18452660	EST Mdst6024j06.y4 Mdst Malus x domestica cDNA clone Mdst6024j06 5' similar to TR:Q9ZVI2 Q9ZVI2 PUTATIVE ACID PHOSPHATASE, mRNA sequence.	NA	NA
14150	ACAATATCACTCACTAGCTATACCTTAACAATAATGTCTCCCAAATTCCTGCTGGTGGTGTCCCTGGGTGTGCTGCTTCTCACCACTTGTTCTCTTGCTGATCATGATCACCATAAACCTCCACATAAACCACCACACAAGCCACCTCCTTTGGAAGCAGAAAACTCCGTTGAATTGGATGGCAAGCCTCCTAAGGGTCCGAGACCACCCCCAAAGCACAGGCCGCCAACACCGCTTGATAATGAGGCAGTAGTGCCATTGAAGGATGTCGAAGCCCCGTACAAGCCTCCA	6	2	344	36	37.3787	5.22414	2.58645	2.72e-09	1.46e-07	Locus_14150_Transcript_1/1_Confidence_0.000_Length_291	33539	EST PPN044H04-T7 PPN Prunus persica cDNA clone PPN044H04, mRNA sequence.	NA	NA	NA	NA	NA	NA
14156	TTGGTGGAGTTGTGCATTGTGTTGTTGTTCTCTCGCATCACATGGCTAGGCTTCGATTCTTTATCTTCTTTTTTACAAGAACCAAGAAGCTCGACGCTCGGGTGAGTTGTGAGCCGCAGCTCCTGATCGGTTTTTGAAGACTGGTTCCTGAGAGCTGCCGAGGCTTGCTTTTGCTTCTCATAGAGCTGAGTTAAAGCTTTCATCTTTTCTTTCAAGCCATGGTGGGGGTTTCTCAGTGGAAGATTCGCATGGTTTTGTTCTTGATTTTTCTTTCAAGCCATGGTGGGGGTTTCTCAGTGGAAGATTCGCATGGTTTTGTTCTTGATCTGACCAGGGTTTGCTACTCTCCAAAGGGTTTGGTTCATTTTGCCCTTGGTTGATTTGAGATCGAGTTGAGAC…	0	4	14	117	25.1244	4.65102	0.950151	2.49e-06	5.48e-05	Locus_14156_Transcript_2/3_Confidence_0.400_Length_540	NA	NA	CBI15397	unnamed protein product [Vitis vinifera]	NA	NA	NA	NA
1417	TTTTGAGTTCCAAAATTTCCCACACATCAATTTCATCAAGATAATAATGCAAGCAAAAATATCTACTTCTTCCACCAAACCACCCCCTCTACTCTAGTCATATATATAAACACCAGTTTTGCATGAGGAAAGTATACAAAGGAAGAGAACCGAAAAAAGAAAGAAGAGGAAGAAGAAAAATGGCGTGCTGTGGGAGGCCAAACAGGAGTGACGTTCATTTGTCAAATGAAGAAGAGGCAGAGATAGAGTCAAAGACAAGAGAATACTTCGATGGAGTCACTCCCAAACGTCACACTAAGCCTCAACGCGTAGCGAATACACATCATCTCAATACGTCGATTCTCTCTCTAACCCTAATGAAGACTCAGAAATTCCTGAACTTGTTGAGTTCCAACGTCT…	18526	16378	8185	6079	-3.02724	-1.598	9.71495	0.000337335	0.00374775	Locus_1417_Transcript_10/10_Confidence_0.138_Length_1105	3297	EST PU1_plate31_A22 PU1 Prunus persica cDNA similar to weakly similar to (AC135208) unknown protein [Oryza sativa (japonica cultivar-group)], mRNA sequence.	XP_002280988	PREDICTED: uncharacterized protein LOC100258718 [Vitis vinifera] >gi|297745958|emb|CBI16014.3| unnamed protein product [Vitis vinifera]	11159813	EST EST 5223 Ripe Apricot Fruit Lambda Zap II Library Prunus armeniaca cDNA clone bh002j21 3', mRNA sequence.	NA	NA
142	CTTCTGGGTCTGTGGTTGTGCTTGTTTGTTTTTCAATGCAGACCCGTCTTGCTTTCCAAAGGGCCCTTCTGGGTCTCTGGTTGTGCTTGTTTGCTGTAAGCTTCTGCTACAGCAATGCAGAGACTATTGAGGAATAAGCTTCTGCTACAGCAATGCAGAGACTATTGAGGAAGCTGGAGAACAAGCACTAGACAGAGCTTATTCAGAGCTGCAAACAGAGGCTGCAGAGCTCAATGAAGAAGGGGAAGTTTGTCACGAAGTTTGTCACTAAGAAACACCCCCCTCTATCTACCTAAGATTCCCCCCATTGAAAGAAGTAAAGAAGGCCATTTCCACCAAAGCCCTTCTTCAAGAAGCCACTTCCACCACCAGTTCCAATCTTCAAGAAGCCACTCCCTC…	2897	2278	15852	35697	8.05146	3.00925	9.69737	6.05e-10	4.05e-08	Locus_142_Transcript_6/22_Confidence_0.229_Length_1096	34610	EST PPN001F05-T7 PPN Prunus persica cDNA clone PPN001F05, mRNA sequence.	XP_003538952	PREDICTED: uncharacterized protein LOC100805224 [Glycine max]	10398251	EST Pm_1276 Fruits and flowers of Prunus mume cv. Xiyeqing Prunus mume cDNA, mRNA sequence.	NA	NA
1420	TAACACGTTCCTCCTCCTCCTCCTTCTAGCTTCCTTCAATTAGCCACATCCTCTATCTTTTTTCATTACAAATACATGGCTTCTAACATGAGCTTGAAGACCCTTGCTGTGCTGGCTCTTGCCCTTGCCGTCTGTGTGCAAGCCACCCTAGGAGCAATAACATGCGAGGATCTAGACCAAGACACATGCGCATTCGCTGTGTCGTCGTCCAGCAAACGCTGTGTGCTTGAGAAGCATGTGCGGAGGAGCGGAGAGGAAGCATACACGTGCCGCACATCAGAGATTGAGGCAGATAAATTGAAGGACTGGGTGGAGAGTGAGCAGTGCATCAAGTCTTGTGGGCTTGACCGCAAATCCTACGGCATCTGCTCAGACTCTCTCCTGGAGTCTCGCTTCACC…	40	37	1316	2191	36.7115	5.19816	5.70153	1.24e-23	1.24e-20	Locus_1420_Transcript_3/3_Confidence_0.333_Length_868	19194	EST PU4_plate20_H21 PU4 Prunus persica cDNA similar to similar to photoassimilate-responsive protein PAR-1c precursor (pir S62700) [Nicotiana tabacum], mRNA sequence.	NP_001241627	uncharacterized protein LOC100787709 precursor [Glycine max] >gi|255640396|gb|ACU20485.1| unknown [Glycine max]	18721564	EST Mdfwb2097K03.g1 Apple_EST_Mdfwb Malus x domestica cDNA 5' similar to pir|S62700 photoassimilate-responsive protein PAR-1c precursor - common tobacco emb|CAA58732.1| mRNA inducible by sucrose and salicylic acid and potato virus Y expressed in sugar-accumulating plants [Nicotiana tabacum], mRNA sequence.	NA	NA
14214	GCCGGTTTGATCAGATTCAGCTCTTCCTCTGGTGAAAGTGCTGATGCCTACGTTCGTCCTGCTGACTTATATGCTGTTAATCATCTCAAAAAGCCTAAACCCTCTCGAAAGCAGCAGGCAGCAACAAGAGTAGGGACGAGGGAAAAGCGAGGCCCGCGTGCGCATGTCATGGAGCAAAAGAAGCAGCAAGCTAAGGTCTGTGACGTGACGCAACCGCCAACTAAACACTACGAGTATCATGTTCAACAATCAAATCGCACTCGTTCGAACGCCGCCGTTCCGAGAGTAACCCCTCGTTTCCCCAATAGGCCTCCAAAGCCTGTGGACGAAGATCTCTACAAAATCCCCCCTGAGCTTCTCCATAAGACCAA	5	14	70	122	8.08491	3.01523	1.65517	2.83e-06	6.12e-05	Locus_14214_Transcript_1/2_Confidence_0.333_Length_371	NA	NA	XP_002319676	predicted protein [Populus trichocarpa] >gi|222858052|gb|EEE95599.1| predicted protein [Populus trichocarpa]	1151650	EST sd9B9 YG/PR Prunus cerasus cDNA, mRNA sequence.	NA	NA
14215	CTCACAGGAACGTTAGCTGCCGTGAAATCCTGCAGATGAACAGGGGTTTCAACCTCAATTACCCCTCCATTTCAGTAACTTTCAAACATGGCATGAGAAGTAAAATGATCAAACGACGAGTAACAAATGTGGGAAGTCCTAATTCCATTTACTCGCTGGAACTAATGGCGCCTAAGGAAGTTAAAGTAAAAGTTAAGCCTCGAAGGTTAATATTCACAGACATCAATCAGAGTTTGAGTTACAGGGTATGGTTTATATCAAGGAAGAGAGCAGGAACAGCAAAAATGAGCTTTGCACAAGGGCAGTTGACATGGG	0	0	13	88	366.28	8.5168	0.533612	7.85e-09	3.74e-07	Locus_14215_Transcript_1/1_Confidence_0.000_Length_315	NA	NA	XP_002301847	predicted protein [Populus trichocarpa] >gi|222843573|gb|EEE81120.1| predicted protein [Populus trichocarpa]	NA	NA	NA	NA
14224	GTTGCATTTGGTGGTGTTTGGAAACAGTCCTTGTCAGAACTGAGTGGGGGTCAACGATCGCTGCTTGCACTTTCTCTCATCTTGGCATTGCTTCTCTTCAAACCAGCTCCACTTTATATACTGGATGAGGTTGATGCGGCTCTTGATCTAAGCCACACACAGAATATTGGAAGAATGATCAAAACTCATTTCCCACACTCCCAGTTTATTGTGGTTTCACTGAAAGAAGGCATGTTCAACAATGCTAATGTTCTTTTCCGGACCAAATTTGTGGATGGAGTTTCAACTGTTCAAAGGACTGTTGCAACTAAGCAGAAATAGTGATTTTGGTTATTTTTTGAGAATCATGCGAATTCGATGTTTACAACATGGACCTTTCTGGTGAAGTTTATTTATGTG…	3	1	10	88	18.8087	4.23333	0.554392	1.87e-05	0.000313636	Locus_14224_Transcript_1/1_Confidence_0.000_Length_456	NA	NA	AFK40367	unknown [Lotus japonicus]	13186792	EST JS3C123JG Heat stressed Fragaria vesca (strain Hawaii-4) cDNA library Fragaria vesca cDNA clone JS3C123, mRNA sequence.	NA	NA
14227	GTTAACTTCTTCACATCATCACCCAGTTAATGAACCTTACAGAACTGGTTATCATTTCCAGCCTCCCAAGAATTGGATCAATGATCCTAATGGACCATTGATTTACAAGGGAATTTATCATTTCTTCTATCAATACAACCCCTTAGATGTAGTTTGGGGAAACATTGTCTGGGCCCATTCCACATCAACTGATCTTGTTAACTGGACCCCACATGATGCTGCTATCTACCCATCACAGCCGTCAGACATCAACGGCTGTTGGTCGGGTTCCGCCACGATCCTCCCTGGGGGCAAACCGGTGATGTTATACACAGGAATAGACCCCCAAAATCGCCAAGTTCAGAATTTGGCCTACCCCAAGAACCTCTCAGACCCATTCCTTAGGGAGTGGACCAAGAT…	1	2	13	28	10.3504	3.37161	-0.584654	0.000492988	0.00513118	Locus_14227_Transcript_1/1_Confidence_0.000_Length_426	NA	NA	AFI57904	cell wall invertase 1 [Prunus persica]	10398643	EST Pm_1668 Fruits and flowers of Prunus mume cv. Xiyeqing Prunus mume cDNA, mRNA sequence.	NA	NA
1423	GGCCCATCAGTCAATAACCCTAGAAGAAGAAAGAGCACAGAAAGTTAGAATTAGCCACAATGCAAGACACCAAAATCGAATCATACTTTGTTTTCATGAACTACGATCCTCAATACGAGCGCCTTCGAGCTAATCGAACAAAGAGAGGGACAAATGAGCTTGATTTGTATCTAAGCCGGAAGCATGACCAGTTGTTGGCAAGAACTCTTGAGCCAGGAAGCTACAAGAAGACATTGTCTCTGGTCATCGTTGATGGGTTTGCTGTGGAAATTACTGATGACCAGGCCAGTGTGCTTAGATCTGCAAAAGAAGTGAGACTTGTGGAGAAAAATCAAGAGCTTGCTTAATGTAGCAGACAGCAGATCAGAAGAGGTTCGTACGAGGGATTAGTTCTATGGC…	28	28	120	411	7.63808	2.93321	3.09999	6.09e-07	1.59e-05	Locus_1423_Transcript_2/2_Confidence_0.000_Length_537	NA	NA	XP_002272604	PREDICTED: uncharacterized protein LOC100258722 [Vitis vinifera] >gi|147843398|emb|CAN82078.1| hypothetical protein VITISV_042760 [Vitis vinifera] >gi|297742319|emb|CBI34468.3| unnamed protein product [Vitis vinifera]	18663826	EST Mdfr3003j18.y1 Mdfr Malus x domestica cDNA clone Mdfr3003j18 5' similar to TR:O64481 O64481 PUTATIVE SERINE PROTEINASE, mRNA sequence.	NA	NA
14230	GTTTTTCAAATTTCTAAGTTCATTTTGGCTCTCAAATGGGTACCGTCAGTCTGTGCCCGAAAGAGTACCAGAAGGTTTACCAGGAATGGTTCAACTTGGTTGATTCAGATGGAGATGGTCGCATTACCGGTAACGAAGCCACTAAGTTCTTCGCCCTGTCTAAGCTTTCTCGACAAGAACTCAAGCAGGTTTGGGCCACTGCTGACAAGAAGCGACAGGGATTTTTAGGTTTTACAGAGTTCATTACTGCAATGCAGCTGATTTCCTTGGCGCAAGAACATGAACTAACCCCAGACATCCTCAAAACTGAAGTTGACTGGGAAAACATTAATCCTCCACTTATGGAAGGTTTGGATGCTCTGTCAGCCAAAACCAAGAGTTCAACGACAAATGGACTTG…	6	4	23	136	12.5931	3.65456	1.28951	3.83e-06	7.89e-05	Locus_14230_Transcript_1/1_Confidence_0.000_Length_437	19384	EST PU4_plate12_D13 PU4 Prunus persica cDNA similar to weakly similar to calcium-binding EF hand family protein [Arabidopsis thaliana] contains InterProScan IPR000261: EPS15 homology (EH), IPR002048: Calcium-binding EF-hand, mRNA sequence.	XP_002264320	PREDICTED: EH domain-containing protein 1-like [Vitis vinifera]	10400825	EST Pm_3850 Fruits and flowers of Prunus mume cv. Xiyeqing Prunus mume cDNA, mRNA sequence.	NA	NA
14238	AGAATTTTGATCATTTGGACAGTTTTTCTTCTCTGGGGTTGTTTTTCTATGTTTCATTTTGTTCACTTGGTGACTCTGTATCAAAGGGGGTTGAAAGATTGTTTTTGGTGAAATTGCATATCTTTCACATATGAGGGGTTTAATTTAGGGTTTGTATAACATGGGATTAGGCCCTGATGCTTTTCATGCTGGAGCTTGGAATGTGGGAAAATCAAAGGGAAAGAAAAAGAAAGATGATGAAGATGAAATGACAGGGTGTTGGATGAAGAAAATCAAAGGGAAAGAAAAAGAAAGATGATGAAGATGAAATGACAGGGTGTTGGATGAAGTTTAGGCTCATGGGAGGATGCGTGTCTTCAAGGACCAAAGTGGATAGCTCTACAAGTGGAACTAGCACAC…	4	6	22	45	5.31918	2.41121	0.22506	0.000868495	0.00818858	Locus_14238_Transcript_1/2_Confidence_0.333_Length_511	NA	NA	XP_003633841	PREDICTED: probable receptor-like protein kinase At5g15080-like [Vitis vinifera]	122368	EST CHTS9649.b1_A13.ab1 CHT(LMS) Jerusalem artichoke Helianthus tuberosus cDNA clone CHTS9649, mRNA sequence.	NA	NA
14241	CTGCATATAAATATAACAGACTTGTTTGGGGATGAGTTGAAGATGTTTGGGGATGAGTTGAAGATGATAACAATCTGGTGGTAACTTTGGTGCCAAGGTATAAACAATGGTCACCTCTTCTTTTTTCTTTTTGTTTCCCTGGTTATAGCTTGCATATAATTAGCAAAAGAAATAAGATGATTATAATATGAATATGAATCCAAAAGTGACAGAATGGTGGCTTGCAATCTGAGGGCATGTTTACGTATCAGTAATGGAGAAACTAAGGAATCAGAAAATTTAGGAATCGGAGAACTACTGAATCGGTATGGGAAGAATCATTCTCATTAAGCTGTTTACTAAACATATGGAATTAGCAATGGAATGGGATTGATTCCCATTGTTATTGTTTACTAATTT…	430	344	43	110	-6.24899	-2.64362	4.00781	1.06e-07	3.54e-06	Locus_14241_Transcript_2/3_Confidence_0.400_Length_1476	66800	EST PP_LEc0022P22f Peach shoot Prunus persica cDNA clone PP_LEc0022P22f, mRNA sequence.	NA	NA	11156038	EST EST 1216 Green Apricot Fruit Lambda Zap II Library Prunus armeniaca cDNA clone ba005k11 3', mRNA sequence.	NA	NA
14248	CGCAAATCGCAGCGAAGTGGGAACTTTTCAGAAAACAAAAATGGCGAAAGCGATTCGGTTCTTTGAGTTGAACACTGGGGCCAAGATCCCGTCCCTCGGTTTGGGCACGTGGCAGGCTGAGCCCGGCGTCGTTGCCGCCGCCGTCACCACCGCCATTAAGGTCGGGTACCGGCATATTGATTGTGCTCAAGCGTATGGCAATGAAAAGGAGATTGGGTTTGCTCTGAAGAAGCTTTATGATGATGGTGTGGTGAAGCGTGAGGACCTATGGATCACTTCAAAACTCTGGTGCAATAATCATGAACCAGAAGATGTGCCAAAAGCACTAGATAGTACCCTGCAAGACTTACAACTCGACTATCTCGATCTCTATCTAATCCACTGGCCTGCCAAGATGAA…	49	48	333	252	4.86599	2.28273	3.38287	3.05e-06	6.5e-05	Locus_14248_Transcript_3/3_Confidence_0.000_Length_1039	3848	EST PU1_plate56_K07 PU1 Prunus persica cDNA similar to hypothetical domain/motif containing InterProScan IPR001395:Aldo/keto reductase , inferred: aldo/keto reductase family protein [Arabidopsis thaliana], mRNA sequence.	AFK48248	unknown [Lotus japonicus]	10399363	EST Pm_2388 Fruits and flowers of Prunus mume cv. Xiyeqing Prunus mume cDNA, mRNA sequence.	NA	NA
14263	GCTTGTAAGAGGACTGCTCATACTTGGGACATGAATGCATCACAATGGCATGGAAGGTGAGATTTTGTAGGGATGGATCCAGCGGAGGGTGTTCGTTGCAAGACCCTGTCACGGGGTTGCACACAATGAAGTTGCCATATGAATTTCGGAAACAGATCAAGCCACCAGAGGCTGAAACAGGCATGGAATTGCAGTTGGAGTTTTTCTGGAGGAGAGGTGGATGATTAAGTTTTTTCCAGCTTCTTTCAGTGGAGTCAAAGACTATTGATTGATTGAGAAGGGGATCGACCATGAAAAACCATGGATCCCGTGAATGGAGTCAAAGACTATTGATTGATTGAGAAGGGGATCGACCATGAAAAACCATGGATCCCGTGAAGGAATCTGAGAGCAGGCAAG…	8	6	19	79	5.58502	2.48156	0.735067	0.000885	0.00832274	Locus_14263_Transcript_2/2_Confidence_0.000_Length_812	NA	NA	CBI20833	unnamed protein product [Vitis vinifera]	18582491	EST 021010ABCA002662HT (ABCA) Royal Gala fruit stored at 0.5 degrees C for 24 hours Malus x domestica cDNA clone ABCA002662, mRNA sequence.	NA	NA
14294	TAGGATGGCTTTGATATAGATATAAAGGTGAAGAAGTAGTAATATATGGAAGATCAAAGCACAAGTCGGAGAGAGAGAGAGAGAGAGAGATTAATGGTATGGTACCGGGAAAGGAGAAAGTAAGAGAGTTTTTTTGGGATGAAGGGTTGAAGGAAAAGTTAGTGAAAAGGAGAAGTTGTGTATTTAAGAGAGAGTGCAGAGGGATCAGAGACCTTTCCAGTTTCCACAGAGAGACTAGAGTTAGTCTAGAGAGAGAGAGAGAGAGAGAGATGAGAGGCTCCGTTTTATTTTGTTATCTTTTTTATGGTATAG	24	26	3	5	-7.50722	-2.90828	-0.0120797	0.000130556	0.00165119	Locus_14294_Transcript_2/2_Confidence_0.333_Length_312	NA	NA	NA	NA	2294767	EST FN723403 WZOAQPAC Quercus petraea cDNA clone WZ0AQPAI25YK10FM1, mRNA sequence.	NA	NA
14295	GCCCGAGGGATTTTCGACTGCACATTGTAGCTGCACTCTACTGGGATTAGCTCGTCGTCTTTGCCGTGAAACACATTCACATCACATTTTAGATGGTCTCTCACAACGTCTAAGTATTTGTCCATCTTGCCGGCTGTGCCACATATAATGTTGTGCAGTGTGTGCCAAGCTGCGTTGTGAGTGTGGCAGAAGAACCCTTCATACAAGAAAGTTCTGATCCTGTTTCTTGTGACAAGTTTGGTAAGAAATTCCACAATTCGGTGGTTCTTGCAAATCAGCAAACAAATAGTCCTTGAGATGTGCTCGTACCAGCAAGCAATGGAGGCACCAAAGGCAATCACAGGCCACACCCGCCTTGGAGCCACCCTTCTCATCACATATTGTGTTGCTTGTTCTCCC…	9	9	56	157	9.46003	3.24184	1.76451	6.79e-07	1.75e-05	Locus_14295_Transcript_2/3_Confidence_0.333_Length_690	NA	NA	XP_002279898	PREDICTED: putative aminoacrylate hydrolase RutD [Vitis vinifera] >gi|297742442|emb|CBI34591.3| unnamed protein product [Vitis vinifera]	18654865	EST 010928AVBC209003PG (AVBC) Royal Gala young shoot Malus x domestica cDNA clone AVBC209003, mRNA sequence.	NA	NA
14305	ATCAAAACCTCTGCATCCGCTCACTTGCTTCATTTTCAAGGTCGGCCAAGAGTAGCCCTAGCAGGTGGGCAAGAGCTGCCGTCTCAGTGACATTGAGTGACGCCAAGAGTGTGGCTCAGTACTTGCTAGCGCTGCATAAGCACAGCCGCATCAATGGAAGGAGAAGCAGAGTTGCTCTATCTGATTGCATTGAGTGCTTTCAAAACTCAATCGACGAGCTTCACAAATCGCTTGGTGTTCTCAGGAGTCTAAGTCGAACGACTTTTGACACGCAAATGGGTGACCTCAATACGTGGCTGAGTGCTGCCCTTACCAATGGAGACACTTGTTTGGATGGCTTTGAGGGCCAGAGAGGAAGACAAGTCAAATTGCTTCAAAAGAAGGTCTTAAAAGCCACTC…	1	1	74	297	134.971	7.07651	2.41173	1.04e-14	2.41e-12	Locus_14305_Transcript_1/2_Confidence_0.500_Length_639	NA	NA	XP_003625921	Pectinesterase/pectinesterase inhibitor [Medicago truncatula] >gi|357516347|ref|XP_003628462.1| Pectinesterase/pectinesterase inhibitor [Medicago truncatula] >gi|355500936|gb|AES82139.1| Pectinesterase/pectinesterase inhibitor [Medicago truncatula] >gi|355522484|gb|AET02938.1| Pectinesterase/pectinesterase inhibitor [Medicago truncatula]	18504081	EST 010812AASB002422HT (AASB) Royal Gala 10 DAFB fruit Malus x domestica cDNA clone AASB002422, mRNA sequence.	NA	NA
14309	TGTGGGATTGTAACTAATGGTAGCGCTATTTATTTTTCCTTCCTTAATACCTCCGTTCCAAGGTCTGGTAATGCTAGAGTTGAGAGAGTTTACGTCTATACCCACATGTTCGTACGAGGGATCAGCCCAATTCGCGTAGATATCAAACTCCACCGCCACAAAAGCGGTGTCTTTTGGATATTTGAAGTTGTAAGGGAGGCCGAGTGTGAAACCACCTGCTAGTAAGGTGCCGATGAAGGACCCGTTTGGGGCTATGAAGAAGGCTAGGCCGTCGCCATAGCTGGATTTGTTGTCTGAGTGGATGGTGAAGTTGAAACTTGTGGTGAAGCCAGCGAGTTTTCCAGTGCTGTTTTCCCGGAGGAGGAAGGGTCGGCTGTAGGTGGCTCGGCCTGCGCTGCC…	16	8	84	218	10.0867	3.33438	2.25723	1.18e-07	3.91e-06	Locus_14309_Transcript_3/3_Confidence_0.000_Length_779	NA	NA	XP_003528401	PREDICTED: L-type lectin-domain containing receptor kinase IX.1-like [Glycine max]	NA	NA	NA	NA
1431	GACTTTGAGAGAGTAAATAACCCTCTAAGCATCACTAAGAGAACAAGCATCAACAGCTTCTGGTGACTCGCTGAAGTGCTTGCTGGATTGTCCCTGCTGATGCGACAGTCAACCCCTTGAACCTGGATTTAATAGTGACGGAAAGAATCCCATCTGCTGTGGATGACTGAACTGAGTGAGTATCTAATTGGAGACGGCTTGTAGCATCCATGATCTCTAGCAACACTCCTTCCCTCCAAGGAAATTTCATCTCAATTAGAACATCCTTGTTGTTCATATTCACTGTTATATTATCACTTGAACCGTGCGTTGATACAACATAACTGATTTCTGGCTCCGTTTCATCAATGTCACTGGCCTTTCTCTTGTAAACTAATGGCTTCTTCCCATTACTAATTT…	68	78	181	422	3.33488	1.73764	3.49719	0.000598895	0.0059927	Locus_1431_Transcript_5/7_Confidence_0.300_Length_1192	NA	NA	AFL02462	transcription factor MYC1 [Fragaria x ananassa]	11146395	EST EST 7338 Green Apricot Fruit Lambda Zap II Library Prunus armeniaca cDNA clone bga019j12p 3', mRNA sequence.	NA	NA
14320	GTCGGTTTTGCTTCAATTAGTATGTGTTCTGGATTTCCAGTGTTAATAACTGGCATACCGGCTGCAACTCCAGCTTTAATCCCAGAGACAGAATCCTCAAACACAAAAGTGTGATCTTTTGATACGTTGAGTATTTCAAGAGCCTTCAAGTAGGGCTCTGGGTGTGGCTTGGCATGTGCGCACTCGTTCCCAATAATAAGAGCTTGAAAAAAATCTGTGAGGCCAAGTATTGAGAGCATTAGCTCAGCATTTGGTCTTGGAGCATTAGTAACGGCAGCCCGTTTCAGCCCACGATCTTCAACCCATTTCTTCACTTTATCAATGCCATGGAGCATTAGTAACGGCAGCCCGTTTCAGCCCACGATCTTCAACCCATTTCTTCACTTTATCAATGCCATT…	18	12	97	109	5.51679	2.46383	1.84095	1.89e-05	0.000316073	Locus_14320_Transcript_2/3_Confidence_0.500_Length_713	23009	EST AM289156 Prunus persica fruit skin mature fruit Prunus persica cDNA clone Skin89D01, mRNA sequence.	AFK47043	unknown [Medicago truncatula]	18696858	EST Mdfrs3142P14.g1 Apple_EST_Mdfrs Malus x domestica cDNA 5' similar to ref|NP_565895.1| haloacid dehalogenase-like hydrolase family [Arabidopsis thaliana] gb|AAL08262.1| At2g38740/T6A23.6 [Arabidopsis thaliana] gb|AAL87360.1| At2g38740/T6A23.6 [Arabidopsis thaliana] gb|AAC67344.2| expressed protein [Arabidopsis thali, mRNA sequence.	NA	NA
14326	AATGTACTTTCCGGACACAAACCACCGCTCCAATTTCCTCATGTTTCGCTCCAAATTGGAACCCTCCAATCCAAATCGCTCATTATAAAAATTTTCCCGAGAAAATCTTTTGAATTTTCCAGGCCAGAAGGAAAGTGAGGGAAAATAAGATAAAATTCTGGGTGAATTGGAGAAATAAGAAGATAATGCATTCCCTGAGCCTCAAAGTCTGCACTGATTACTGCTCGGGGACGAGGACGTGTTTGCCGGGCCGAGGGAGCTTCGGTGCTGCGAATTCGGAGCTCCGGAACTTGAGAGTCGGGCCGGGGTTGAGAGATTTCAGGAAATCGGGTCGGGTCGTGGCGTGTGTTCCGGAGAGGAATGGGAATAGCCGGAGCGGAAGTCCGAGTTCGAGTTCGA…	837	930	319	310	-3.47431	-1.79673	5.36088	2.78e-05	0.000437921	Locus_14326_Transcript_3/3_Confidence_0.167_Length_1321	217	EST PU1_plate18_B21 PU1 Prunus persica cDNA similar to expressed mRNA inferred from Contig100 Prunus persica hypothetical domain/motif containing InterproScan IPR001943 : UvrB/UvrC protein IPR009055 : UvrB, C-terminal UvrC-binding, mRNA sequence.	XP_002282383	PREDICTED: uncharacterized protein LOC100267315 [Vitis vinifera]	18678203	EST Mdstw6027B17.g1 Apple_EST_Mdstw Malus x domestica cDNA 5' similar to ref|NP_719182.1| apaG protein [Shewanella oneidensis MR-1] gb|AAN56626.1|AE015799_13 apaG protein [Shewanella oneidensis MR-1], mRNA sequence.	NA	NA
14346	ACTGTCTGACTCTGGTAGGCCTTGGTTGTTATTTACATTAGGGTTGATGAATCCGGATGAAAGCCCTTGAATATCAGAACCATAAACATGTCCCATCTTGGTTCGTTTTGTTTCCAAGTAGGTCTTGTTTTCCTCTGTAATTGGTGTCAACACTGGAACCCTACCAACCACAGCCAACCCGTATCCCTTTAGTCCAGTGAACTTTGCAGGGTTGTTCGTCATTAGTCTCATTGTTCGAACCCCAATGTCTCTCAGAATCTGAGCACCGATCCCGTATTCGCGAGAATCAACAGATAGTCCAAGTTCTATGTTGGCCTGGACTGTGTCATGGCCTTCGTCCTGCAGATTATAGGCTTGAAGTTTGTGACCAAGGCCAATGCCTCTTCCTTCATGACCTCT…	506	496	219	115	-3.70918	-1.8911	4.52546	6.61e-05	0.000926349	Locus_14346_Transcript_6/12_Confidence_0.476_Length_1486	2429	EST PU1_plate49_M11 PU1 Prunus persica cDNA similar to riboflavin biosynthesis protein, putative (RIBA) homolog [Arabidopsis thaliana], mRNA sequence.	XP_002534352	GTP cyclohydrolase II, putative [Ricinus communis] >gi|223525444|gb|EEF28032.1| GTP cyclohydrolase II, putative [Ricinus communis]	18655832	EST 011003AVBC102028PG (AVBC) Royal Gala young shoot Malus x domestica cDNA clone AVBC102028, mRNA sequence.	NA	NA
14347	GGGTTTCCTTTGTTGCTTCCCTGTTTTCTGCCTCTTTGCTGCTTGAGCTGCATTCTTCTTTTCAGCCTCATCTTCAAATTCATCACCTTCCAATTTTTTCCTCTTCAAAAGCTTCACAAGTCCTTCGAGTGCGACATCAACATCTTCACTCTTCATCAACTCTTCTGCAACGTGTGCCGGAGTCACATCTGTTTCCTTCATCAGGTCTTCGATTTCTCCGAAGAGGTGGTGGTGGTTATGGATGCCCAAGTAGTTTGAGGCCAAGAGTTTGAAGCCATGGTAAGTGCAGTAGGACATGTGGATATGCATGTCCATGCGCCCCGGGCGCAGAAGAGCCGGGTCTAGCCTCTCCTTGTGGTTAGTGGTGAAGATTATGATCCTCTCATCTCCACAGCTAGA…	95	61	659	432	5.64637	2.49732	4.25073	1.49e-07	4.76e-06	Locus_14347_Transcript_4/6_Confidence_0.450_Length_1620	13442	EST PU3_plate30_G23 PU3 Prunus persica cDNA similar to weakly similar to AAA-type ATPase family protein [Arabidopsis thaliana], mRNA sequence.	XP_002327787	predicted protein [Populus trichocarpa] >gi|222836872|gb|EEE75265.1| predicted protein [Populus trichocarpa]	10399483	EST Pm_2508 Fruits and flowers of Prunus mume cv. Xiyeqing Prunus mume cDNA, mRNA sequence.	NA	NA
14349	GCCGGCGTGAGGGCCCCACCCGATCTCACGCACCGGTCCACCGCCTCGAACAGCGGGTGCGAGTCCAATCCCAGATAGTTCTTCGCCATTGCCCGGAAGGCGTGGGGTCCGCAGTTGCCGAGGTTGACGTGGACGTCCATGCGGCCACAGCGGAGCAGCGCTGGATCCACATTGTCCCTGTGGTTGGTGGTGAAGATTATGATCCGCTCCTCTCCGCAACACGACCACAGCCCGTCCGTGAAGTTGAGCAGCCCCGACAGCGTCACTCGCCCCGCGTTTTGATCATCGCAATCCTCGTCCTCCTGCTTCTGCTGCCGCGATCTTACTCTAGCCTTTGATCTAGTACTCTTGGTATTCATGGACA	4	4	20	48	6.71113	2.74656	0.194964	0.000349707	0.00385685	Locus_14349_Transcript_1/1_Confidence_0.000_Length_364	NA	NA	CBI32158	unnamed protein product [Vitis vinifera]	20604780	EST GEMMA01_001005 Grape Bud pSPORT1 Library Vitis vinifera cDNA 5', mRNA sequence.	NA	NA
14350	GTGCAATACATTCACCGTATATGATAATGCGCATTCCGTGGAAGGCACCATGGCCTGTTCTCTCTCTCAAGAGCCGCCACTTCCTTGGAGCCTCCAAATTGATTGCACCGTCTTCACTAAGGCCATTCTGGTGCCATTCATAAGGTTCCTCTGCCAAAAATCTTCCTGCCTGATTACTAGCTGCCAAATAATCACTCTTAAGAATCCACCTTCCAGATGCTGTAGCAGCAAAAAACTTCTCTGTCCTCTTTATTGGACCTGGGGCTATGAAGTGTGTTGCCTGGTAAGACCAGTGATGAGAATCACGGCAACATTTTCCTTTCAAACACCTGATAACTTGCCGAAAGTCCTTTCTTTGAAATTTGTCCCCACTCAAAATAAACCAT	12	6	27	91	5.24624	2.39128	1.01887	0.000618596	0.00614462	Locus_14350_Transcript_1/1_Confidence_0.000_Length_386	NA	NA	CBI36933	unnamed protein product [Vitis vinifera]	16965087	EST UCRCS06_0005F14_f Washington Navel Orange Stored Fruit Rind cDNA Library Citrus sinensis cDNA clone CS_WEc0005F14, mRNA sequence.	NA	NA
14356	TCATCATGGAGATTTTAGTGCTGGTGGATTTTCTTCTTCTTTGAATATCGAGGCATCGTTGAGTTATTCGTCTTCTTTGATCACTGAGGCGCCAGGAAGCATTGCTGCTGTGAGGAGGGAGCAGATGGCCCTTCAACATGCACAAAGGAAGATGAGGATTGCCCATTATGGAAGATCAAAGTCTGCCAACTTTGAAAGGGTTGTTCCAAGGAAGATGAGGATTGCCCATTATGGAAGATCAAAGTCTGCCAACTTTGAAAGGGTTGTTCCTGTTGATGCTTCTGGTAATATAGAAGCCAAGGGAGCTGAAGAAGAGAAAAGGTGCAGCTTTATCACAGCTAATTCAGATCCCATCTATGTTGCTTACCATGATGAAGAATGGGGAGTTCCAGTTCATGA…	66	59	249	325	3.70695	1.89023	3.4107	7.05e-05	0.000979173	Locus_14356_Transcript_4/5_Confidence_0.400_Length_1028	39730	EST PP_LEa0018A15f Peach developing fruit mesocarp Prunus persica cDNA clone PP_LEa0018A15f, mRNA sequence.	XP_003546838	PREDICTED: probable GMP synthase [glutamine-hydrolyzing]-like [Glycine max]	18729884	EST Mdfw2015B18_e14674.g1 Mdfw Malus x domestica cDNA 5' similar to ref|NP_566433.1| expressed protein [Arabidopsis thaliana] dbj|BAB02415.1| DNA-3-methyladenine glycosidase I-like protein [Arabidopsis thaliana], mRNA sequence.	NA	NA
14357	GGCCCTTCCAAATAATATAATCAGCCTTCTCACTATATGCTGTCCTACAAAGGCTGCAATTGTGGCCACGGCGACAAAGTATAGAGCATAGGGAATTGGAAAACGTTTTAGAAGGTAGTATTCTACAACGGACATTGATGAGGAGAACATCATTGCAAAGGTGGCTGTGGCACTGGAGACCTGAGGGGGGATTCCAAGCTCCAAAAATAGTGGACCCATAACAAACCCTCCACCTAGTCCAAGCAAGCCACCTACTATTCCTGCAAGTACACCAAAGATACAGTAGACAACCAGCTGGTGCACCCGCCAAACTGTCCCTTGCTCTCCCTTAGATGCTATTACTCTGTAGACAACCAGCTGGTGCACCCGCCAAACTGTCCCTTGCTCTCCCTTAGATGC…	62	60	319	451	5.09417	2.34885	3.74536	7.92e-07	2.01e-05	Locus_14357_Transcript_3/3_Confidence_0.000_Length_1435	64350	EST PP_LEc0021O16f Peach shoot Prunus persica cDNA clone PP_LEc0021O16f, mRNA sequence.	XP_002309560	predicted protein [Populus trichocarpa] >gi|222855536|gb|EEE93083.1| predicted protein [Populus trichocarpa]	18564273	EST 010615AVBC002883HT (AVBC) Royal Gala young shoot Malus x domestica cDNA clone AVBC002883, mRNA sequence.	NA	NA
14365	TGGATTGCCTTGAACAATCATCACTAGCACAGATCCAGCAACAATGTCAAGTTCCAATCTTCTCTATAGGTCCTCTTCACAAGATTGCACCAGCAGCCTCCAGTAGTTTACTAGAAGAGGACACCAGCTGCATTGCGTGGCTCGAAAAACAATCTCATAAGTCAGTTATCTATGTAAGCTTGGGGAGTGTAGCATCCATCAGTGAGAAGGAACTAGGTGAAATGGCTTGGGGATTAGCTAACAGCAATCAACCTTTCTTGTGGGTGATCAGACCTGGCTCAATTTGTGGTTTAAATTGGAATGAGACATTGCCTCAAGGTTTCATAGAAGCTGTTGGAGAAAGAGGTTGCATTGTCAAATGGGCACCCCAAAGAGAAGTTTTGGCTCATGGCGCGGTGG…	0	1	30	115	95.9782	6.58464	1.07635	1.17e-10	9.5e-09	Locus_14365_Transcript_1/1_Confidence_0.000_Length_645	NA	NA	XP_002520467	UDP-glucuronosyltransferase, putative [Ricinus communis] >gi|223540309|gb|EEF41880.1| UDP-glucuronosyltransferase, putative [Ricinus communis]	18530569	EST 021223AARA008100CT (AARA) Royal Gala partially senescing leaf Malus x domestica cDNA clone AARAA00810, mRNA sequence.	NA	NA
14367	GCAGCAAAACTAGACCTAAATACTCATGATGATAACGATGCTCCTTCAAGTTGCAAACAGTTTGACTTGAATGGTTTTAGCTGGAGCTAAGGGGGCTTACAGTGAGTGAAGGGATAAAAACACTGTAATTTCAGCTTCATTCCCAGAGGATAGAAAGCATGACAGCATGCTGCTCTCTCCTTCTGAGAGTTGGCCAATGGCCAGGGAACAAATTGTTCAAGCTGAAAGTAATAAGTTGCAGGACAAAGATAGAATTCTCTAATTTGGAATTACATAGCAAGTAGCCCAGGAAGATGTAATATCTTATATAAGATTTGAGAGTTCCAAGATTACAAGCAGAATGTCTTCTTGATCTCAAGTGCAGTAAGCTCTTATGTTCAACCACCAAC	122	82	41	13	-4.65492	-2.21876	2.15674	0.000289792	0.00326355	Locus_14367_Transcript_1/1_Confidence_0.000_Length_389	NA	NA	XP_003519949	PREDICTED: uncharacterized protein LOC100786282 [Glycine max]	18542199	EST Mdstw6033C24_e32795.g1 Apple_EST_Mdstw Malus x domestica cDNA 5', mRNA sequence.	NA	NA
14397	GTGCTCTTGTTTAACCAAAACTCCATCTTTTTCCACCAAAACCGCACCTACAATTTTCTCATACCCAGCACCCCCACCAACAATGTAAGCCACCAGAGCCGATTGAACCGGGCCCATGCTCGGATTAAAAGCCGCGGACTCCATGTACGACCCTTTGTACACATTCCCATCACAGTCCAAAATAGCCACACCAGATGGGCACCCACTGTACGGAGCATAAGACTTGTTCGCGGCCTCTAAAGCCGCGACTTTTAACTCCGCATTCAGTTTAAAATCGTTGGTTAAAATCTCGGTTTCGCCCAAAAACGACAGCCCGTTGTGGTGGTGCTCTAAAAGCAACGGCACGTCTCCTCCGAGAAGGTCTTCGGGTCCGAACCGGTGGGGGAGCAAATGGAGAAG…	31	28	192	108	4.09835	2.03504	2.47511	0.000179662	0.00217168	Locus_14397_Transcript_1/1_Confidence_0.000_Length_845	7534	EST PU2_plate47_C22 PU2 Prunus persica cDNA similar to weakly similar to cytidine deaminase (CDD) / cytidine aminohydrolase (GI:3046700) [Arabidopsis thaliana] contains InterProScan IPR000463:Cytosolic fatty-acid binding protein, mRNA sequence.	XP_002330488	predicted protein [Populus trichocarpa] >gi|222872422|gb|EEF09553.1| predicted protein [Populus trichocarpa]	1152358	EST sd18_A04.m13r YG/PR Prunus cerasus cDNA, mRNA sequence.	NA	NA
1440	CCCCGCCCCCGGATCTACACCGACGTCAAGTTCAACGACCACCGAGTCGATCCGCCTGTTGCCGTCCTCGACCCTCTGCTCTCGTGGGCCAACGAAGCTCACTGGTCCATGGGCGGCCTCAGTTTCAAGCGCCTAAGGCTCCAGGGCCGTATTGAAGGCAGCGTCGGCAAGCTCCGCGTGCAGCGCGAGAAGACCGAGAGGAAGAGGCAAAAACTCGAGAAATCCGCAAATGGGTCGGCCTCAAATCAGTCCAATAGCAAGAGGGCTGCCTCTGATTCGCCTCCTCCGGCTCCGATTGCGACGAAGCGCAGGAGATTCTTGGATCTGATCGATGAAGATGATGAAGATGGTAACGATGCGGATGAGGTCGAGCATGAGGTTGAGGCTGTGAAGGGGAAG…	14	21	71	623	15.9324	3.99389	3.37026	4.6e-08	1.73e-06	Locus_1440_Transcript_5/7_Confidence_0.333_Length_967	23439	EST AM289586 Prunus persica fruit skin mature fruit Prunus persica cDNA clone Skin94B06, mRNA sequence.	XP_003543335	PREDICTED: uncharacterized protein LOC100781758 [Glycine max]	18736089	EST Mdfr3011d04.y2 Mdfr Malus x domestica cDNA clone Mdfr3011d04 5', mRNA sequence.	NA	NA
14402	GAGGAAGTCATTGAATCCAGAAACTCTAGAAGGCTAGAGATCTCTGCCAACCATGGAGGACGTTAAAGCAGTGGTTCTTCCACAACAACCCAGAGGGAATGACAAAGTAAAGAATGAAGCACAAAGAAGGAACCGGCGTGTTCTTGGAGACATTGGTAATAATCTTGAGGCTGCTCATCTTGTTGAAGGGAAGCCCCCTGTTCAGATTTCTCGCCCTATGACTAGAAGCTTTCATGCACAACTGTTAGCCAAGGCACAAGCTAAAGCAGAAAAGAACGGGAACCCAGTACTGCCGGTTCTTGAAGATAGGGCAGCTGCTCTTAATAGAAAACGTGGTCCTGCCAAGAAGGCCGCAGTTGCTCCCAAGAAGGCAATTGAAAAGCCAATATCTGAGACTCT…	0	0	13	109	442.229	8.78865	0.79627	2.83e-09	1.51e-07	Locus_14402_Transcript_1/1_Confidence_0.000_Length_574	61759	EST PP_LEc0011A17f Peach shoot Prunus persica cDNA clone PP_LEc0011A17f, mRNA sequence.	AET07178	CYC2 [Rosa hybrid cultivar]	18679943	EST Mdstw6032N16.g1 Apple_EST_Mdstw Malus x domestica cDNA 5' similar to pir|T09963 mitosis-specific cyclin B-type - Madagascar periwinkle dbj|BAA20411.1| B-type cyclin [Catharanthus roseus], mRNA sequence.	NA	NA
1442	CTGCTGCGTTTGTTTAATTCTCAAAACCCAATATATAACCTCCAATTCTTCTTACTATCATCCACCCTTACAAAAATGGCTTCAATTGTCTTGGCTTTCGTTCTAAGTTGTCTTAGCTTTCTACTAGTCCTTACCAATGCACAAACACCGGCAGCTGCACCCTCTACTCTGCCAGCTGCAACGCCCCCACCTACCACCACACCAGCTGCCCCGGCTACTTTGCCAACTACAACTCCACCAACTTCTGCTGCATCACCAACTGCAGCAACACAACCACCTGTGGCAGCAGCAACCCCACCCACAACCACACCCACGTCACCATCCCCTAAGGTTGCACCAGCCACAACCCCAACAGTCCCACCCCCACTACCACAAAGTCCACCTGTCTCAACTCCATCA…	98	72	632	982	7.66549	2.93838	4.72512	3.2e-10	2.32e-08	Locus_1442_Transcript_1/5_Confidence_0.444_Length_957	NA	NA	NA	NA	18705705	EST Mdwdr7513C12.g1 Apple_EST_Mdwdr Malus x domestica cDNA 5', mRNA sequence.	NA	NA
14424	TGGGTATTCAGCTAGCGTTATGCCATCGACCTCAAACGTTCCCGGAAAACTTTGAACATGCTTGCAAAGGTAACAATGCCAGACAAGGTTCCATCCTCTTCTACAACCCACACGTAATTCACGCGGTGAGAAAGTGCCTGAACCATCACTGCCACCAAGGAGCTCCTTGGATAGCATACAATTGCCTCCGACCTCCTCAGTAACCTCGCTGAATACCCTCCTCCTGACCTTCTTCCCCACCCAAACTCTTCATCCGATGAAGTCGAACAGAAGGAAGAAGCTGATGACAATGTTGAGTCTTCTTCCATGAACTCCAAGAACGCCCCATATTTCTTCTCCTCCAATCTATCTTTCACCAACTGCACTAGCTCATCCGGGGGGCCACCGCAGTCAATATAC…	1548	1265	164	116	-12.4176	-3.63431	5.77594	3.48e-14	7.13e-12	Locus_14424_Transcript_5/10_Confidence_0.533_Length_1298	65760	EST PP_LEc0009C08f Peach shoot Prunus persica cDNA clone PP_LEc0009C08f, mRNA sequence.	XP_002269338	PREDICTED: CBS domain-containing protein CBSX5 [Vitis vinifera]	18731842	EST Mdstw6030D12_e32433.g1 Apple_EST_Mdstw Malus x domestica cDNA 5' similar to gb|AAO22709.1| unknown protein [Arabidopsis thaliana], mRNA sequence.	NA	NA
14444	GTTGAAGTATGCCTTGCCATCTTTGGAGAGTTGGGCTTCCAAGTTGAGAAACATGTCAGAGGCGGAGCTCTGGAAGAGGGATATAAATTTGGTGTGCTGAGAAGCGAGTAGGGCTGCGAAGTAGCTCTTGAGAGTGGCGTGGTTGGGCTCCGAAGGGTCAAGATAAGCGCAGACGCGGTAGCCGCCGGTGTAGGCGGTGGAGGGCATGTAAGTGCCGTCCAAAACGTCGCGTCTCAAGACTTTGGTGTTGTCAAAGATGATTGGGAAGCTCTTGGCATCGAGCAGAGCGATGACTTTAGGGTTCGAAGGGATGAGGATGCCGGGAGGCATGTTTGTGCGGAAGACTGTGGACTGGTATTTTTC	1	0	79	8	57.66	5.8495	0.452704	7.46e-07	1.9e-05	Locus_14444_Transcript_2/2_Confidence_0.000_Length_363	NA	NA	CAE18065	cytochrome P450 [Prunus dulcis]	13541202	EST Mdrtc1033G05.g1 Apple_EST_Mdrtc Malus hybrid rootstock cDNA 5' similar to gb|AAL86702.1|AF461042_1 cytochrome P450 CYP74C4 [Lycopersicon esculentum], mRNA sequence.	NA	NA
14445	TTTTTGTTCATCAACACCAATCTCCGATTATGGCTAGCCCCATTCTAAGATTCAATCACAAGAGCAATGTTGTATTTTCTGTGCTGGTGCTTCTATGCGTCACACTGTTGATACAGAAGACTGGTGCAGCTGAGTTTGCAATAAGTTGGAGTGCTCCGAATGCCTCTGCGCCTCACTTGGATCAATGGGCTGAAAATAACAGATTTCAAATTGGAGACTCCATAGTTTTCAACTACTCTCCCGGCCAAGACTCAGTGCTTAGAGTAAACCAGGACGACTATGCAAATTGCAACACCGATGCCCCTACTGCGAAATATACTGATGGCCACACTGCCATCAAGTTCGACCAATCTGGGCCATTTTATTTCATCAGTGGCAACAAAGACAACTGTCTCAAAA…	82	60	480	283	4.33802	2.11704	3.80182	1.32e-05	0.000231279	Locus_14445_Transcript_1/3_Confidence_0.750_Length_644	NA	NA	XP_003527320	PREDICTED: early nodulin-like protein 1-like [Glycine max]	18442740	EST Mdas9010O16.g1 Apple_EST_Mdas Malus x domestica cDNA similar to ref|NP_566665.1| plastocyanin-like domain containing protein [Arabidopsis thaliana] dbj|BAB01165.1| contains similarity to nodulin~gene_id:K10D20.11 [Arabidopsis thaliana], mRNA sequence.	NA	NA
14449	CGCTCTGTCCCAAAAAATTACAAAAAAAAAACTTCATATAGTACAACTGCAGTAACTACTCATGAACTCCACAGAAGAGAGAGAACCCTCTAGAACTCCTGAGAGGCAGATCCAATATCGCCCTTGCCTTTGCCCACCTTCTTCGGCAAAAGAGTTTGGTGGATGTTTGGCAACACTCCTATCGCCCTTGCCTTTGCCCACCTTCTTCGGCAAAAGAGTTTGGTGGATGTTTGGCAACACTCCTCCATTAGCAATGGTCACAGACCCCAATAGCTTGCTTAGCTCTTCGTCGTTCCTCACGGCCAGTTGGATGTGCCTTGGCACAATACGGTTCTTCTTGTTATCCCTTGCAGCATTTCCAGCAAGCTCCAATACCTCTGCAGCAAGGTATTCGAGCAC…	154	170	332	1361	4.22148	2.07775	4.89524	9.44e-05	0.00126284	Locus_14449_Transcript_2/5_Confidence_0.364_Length_724	17576	EST PU4_plate42_N13 PU4 Prunus persica cDNA similar to weakly similar to histone H2A, putative [Arabidopsis thaliana], mRNA sequence.	XP_002328535	histone 2 [Populus trichocarpa] >gi|222838250|gb|EEE76615.1| histone 2 [Populus trichocarpa]	11146325	EST EST 7268 Green Apricot Fruit Lambda Zap II Library Prunus armeniaca cDNA clone bga019g01p 3', mRNA sequence.	NA	NA
14451	GCTATATTTATGATAGAGATATAAATGTTGAGAAAACACACCGCCAAGCTTCTTTTGCGTCTGATAGTTGACTGGAAAAGTTCAATGCAGATAGTTTGAGGTGGAACTTTCCCTCATTAATAGCACAATGACACTACTACAATAGCAGGCTTTAGGCACCAATATTATTTGTGCTCTTTAGTGTAAAAGGCACAATTATTTGTGCTCTTTGTTAACAGCCACGGTGCAGCCACAACAAATTGGTCGGTTTCCTTCAAC	2	0	11	25	13.1877	3.72112	-0.799226	0.000221975	0.00260503	Locus_14451_Transcript_1/1_Confidence_0.000_Length_258	NA	NA	NA	NA	NA	NA	NA	NA
14452	CCCTGTCCTCACATTTGCCACATGAGATTTAATCGCCACAGTTGACAAACTGGTAGTTGACCCTAAGGTGGCCTTGGGCATAGCCTTGCCCATCAGTGTCCAGTCGTTTAAACACACCCTGGTCCAAATCCAGGCCTCCATTGCCGCACTGATCCACAATTCTCACCTTCGCCTGTGTCCCTGTCCTCACATTTGTCACCGTTAAGCACTTGCCACAAGAAGCTTGTCCACGAGGCCCAACAGGTCCGCAAAACGCAGTCCATCCAAACTTGCGACGCCATTCCAAAGGCTTGTTAGCATCCCAAGTGGAGCAATAAGCCAGGTCCGCAAAACGCAGTCCATCCAAACTTGCGACGCCATTCCAAAGGCTTGTTAGCATCCCAAGTGGAGCAATAAGCG…	17	15	219	135	8.88691	3.15168	2.55463	3.34e-08	1.32e-06	Locus_14452_Transcript_3/4_Confidence_0.286_Length_571	51725	EST AJ827134 S3 Prunus persica cDNA clone S310L10, mRNA sequence.	XP_002319077	predicted protein [Populus trichocarpa] >gi|118487978|gb|ABK95810.1| unknown [Populus trichocarpa] >gi|222857453|gb|EEE95000.1| predicted protein [Populus trichocarpa]	8622832	EST EST38 almond cDNA library Prunus dulcis cDNA 5' similar to pathogenesis-related protein PR-4 type, mRNA sequence.	NA	NA
14474	GGAAAAGCAAGTTGATCTTTTACCAAAGTTGAAGGAGAATGTCAGCACTCCAGAAGGCGTTCCACGCCTTTTTGATTTAGTTAGAGTTAAGGATGAGAGAATGAAACTTGCATTCTTTTCAGCATTGGGAAATACCATTGTAGCTAAAGATCTTGACCAGGCGACACGCATTGCATATGGTGGTAACAGAGAATTTCGACGAGTGGTAACACTTGATGGTGCTCTATTTGAAAAATCTGGTACTATGAGCGGTGGGGGTAGTAAGCCGCGTGGTGGTAAGATGGGCGATTTGAAAAATCTGGTACTATGAGCGGTGGGGGTAGTAAGCCGCGTGGTGGTAAGATGGGCACTTCTATTCGTGCCGCCAGTGTTTCTGGGGAAGCTGTTGCAAATGCTGAG…	2	0	11	47	21.1854	4.405	-0.179752	1.37e-05	0.000238961	Locus_14474_Transcript_2/3_Confidence_0.200_Length_616	NA	NA	XP_002323859	condensin complex components subunit [Populus trichocarpa] >gi|222866861|gb|EEF03992.1| condensin complex components subunit [Populus trichocarpa]	10399800	EST Pm_2825 Fruits and flowers of Prunus mume cv. Xiyeqing Prunus mume cDNA, mRNA sequence.	NA	NA
14475	CATTTTACAGCAATTCCGAATCCAGCTGATGATGATCTTATGCTATTTTCACTTTCAAAACTCACTGGTCACGCTGGTACTAGATTCGGATGGGCAGTGATAAAGAACGAGTCTGTGTACCAAAAAATGACGGAGTATATGAGTTCAAGTAGCATGGGTGTTTCTCGAGATGCTCAGCTAAGAGCTTTGAAGCTTATCAATGTGGTGCTTGAAACTAGAGGCAAGCAAATCTTTGAATTTGGATACCACACCATGAGGAACCGCTGGAAAAGCTTGAGCAAAATCTTGTCTTTGTCAAGCCGCTTTTCTCTGCAGAAACTTGGACCCCGATACTGCACTTATTTTCAGAAAATTAGAGGACCCTCACCAGCATATGCGTGGGTGAAGTGTGAGAGGGAA…	12	16	679	33	20.3995	4.35046	3.52821	3.57e-07	1.01e-05	Locus_14475_Transcript_1/1_Confidence_0.000_Length_641	45134	EST AJ533335 S3II Prunus persica cDNA clone PP_S3IIall_A6_E10, mRNA sequence.	XP_003548085	PREDICTED: tryptophan aminotransferase-related protein 4-like [Glycine max]	18447602	EST Mdas9001O09.g1 Apple_EST_Mdas Malus x domestica cDNA similar to ref|NP_174666.1| allinase -related [Arabidopsis thaliana] pir|C86464 hypothetical protein F12G12.14 [imported] - Arabidopsis thaliana gb|AAG12533.1|AC015446_14 Similar to alliin lyase [Arabidopsis thaliana] gb|AAG12844.1|AC079286_1 alliinase prec, mRNA sequence.	NA	NA
14476	CAGTTTTCCATGGCTGATCTGCAAAGGTCAATTCCGTCAATGGTTGATGGCTTGAAGCCAGGTCAAAGGAAGATTCTGTTCTGCTCCTTTAAGAGGAACTTTGTGAAGGAAGCAAAAGTTGCCCAGTTTTCTGGTTATGTGTCTGAGCATTCTGCCTACCACCATGGTGAGCAGAGTCTTGCAAGTACTATCATTGGAATGGCACAGGATTATGTGGGCAGCAATAATATCAATCTTCTTCAACCAAATGGTCAATTTGGTACCCGTAACTTGGGAGGCAAAGACCATGCAAGTGCTCGTTATATATATACTCGGCTTTCTCCTATTACAAGATTCCTTTTCCCGAAGGATGATGACAGACTTCTTGACTACTTGAATGAAGATGGGCAATCTATTGAG…	4	1	31	240	41.979	5.3916	1.96773	2.07e-09	1.17e-07	Locus_14476_Transcript_1/1_Confidence_0.000_Length_677	60058	EST PP_LEc0001K03f Peach shoot Prunus persica cDNA clone PP_LEc0001K03f, mRNA sequence.	CAJ44361	putative DNA topoisomerase II [Malus x domestica]	11070866	EST KS24015G07 KS24 Capsicum annuum cDNA, mRNA sequence.	NA	NA
[truncated: 2,535 more rows]
