# Supplementary material for: Transcriptomic Analysis of Prunus domestica Undergoing Hypersensitive Response to Plum Pox Virus Infection
Source: PLoS One. 2014 Jun 24;9(6):e100477. doi: 10.1371/journal.pone.0100477 (PMC4069073; doi:10.1371/journal.pone.0100477)
Supplement: Table S2 — Differentially expressed unigenes found in PRGdb. The raw number of reads found on each sample is given in columns Jojo-W1, Jojo-W2, Jojo-W+PPV and Jojo-M+PPV. Fold changes between infected and non-infected samples and FDR values are detailed in columns FC and FDR, respectively. Column labeled Description expands on the details of each unigene, including length in nucleotides. (XLS) [file pone.0100477.s005.xls]

## Sheet: Sheet1
Table S2. Differentially expressed unigenes found in PRGdb
Unigene	Sequence	Jojo-W1	jojo-W2	Jojo-W+PPV	Jojo-M+PPV	FC	logFC	logCPM	PValue	FDR	Description	AccPrunus	DescPrunus	AccNCBI	DescNCBI	AccPlants	DescPlants	AccPRG	DescPRG
3093	TGCTCTTCCCCATAATCTCTGCTGTTGCACACAGAAGATCATCTGCTGTGAAAGCCATTGGCCCATCAAAGTGTACTAGCTTTCCTCCAGCCTCTCCACCCGATTCAACTTCACCGGCAACAGCTGGGACCCCCTTTTCAGTCCTTGCAGCTCCGGCTCTGGCTGTACCCTGGCCATCCTTGGCTTTTGATGCAGATCTTCTTCTTATCAAACAGCAGAGAAGTATGCAACAAAGTACAAACAATACTAATAGAAGAGCTCCTGCTGCTATAAGAATTTTGTCTTTGGTGCTTAGCTTGCGGTGGCGTTTCGAAACCTCAGGGGCTGGAGCTTGGACACTTTGAGATGGTGCTTCAGATGGGCATGGGGTTGAAGCACTGTACCCACATAGCTGAGTGT…	0	0	36	513	1986.53	10.956	2.9351	1.2055e-14	2.75513e-12	Locus_3093_Transcript_2/3_Confidence_0.500_Length_800	NA	NA	XP_002315129	predicted protein [Populus trichocarpa] >gi|222864169|gb|EEF01300.1| predicted protein [Populus trichocarpa]	13174059	EST JS1AS18JG Salt stressed Fragaria vesca (strain Hawaii-4) cDNA library Fragaria vesca cDNA clone JS1AS18, mRNA sequence.	6964	51629_Arabidopsis_thaliana_MRLK_(MERISTEMATIC_RECEPTOR-LIKE_KINASE);_ATP_binding__Putative_R-Genes,_predicted_from_NCBI_UniGene
9417	ATCATATTGGAACTCCTAACAGGGAAGTCTCCTGGTGAGCCAATGAATGGCTTGGATTTGCCTCAATGGGTGGCCTCCATTGTGAAAGAGGAGTGGACTAACGAAGTTTTCGATTTGGAATTGATGAGGGATGCATCAATTATCGGTGACGAGCTGCTAAACACATTGAAACTAGCCTTGCATTGTGTTGATCCTTCACCATCTGCAAGACCAGAAGTTCAACAGGTTCTGCAGCAACTAGACGAGATTAGACCCGAAACAGCTGCCAA	0	0	5	91	348.197	8.44376	0.441612	2.25286e-07	6.75391e-06	Locus_9417_Transcript_1/1_Confidence_0.000_Length_269	NA	NA	CAN72030	hypothetical protein VITISV_018744 [Vitis vinifera]	18653347	EST 010920AVBC049023PG (AVBC) Royal Gala young shoot Malus x domestica cDNA clone AVBC049023, mRNA sequence.	16101	60766_WIN0517.C21_J12_Cab_Sauv_flower,_leaf_and_root_normalized_(WIN05)_Vitis_vinifera_cDNA_clone_WIN0517_J12_3',_mRNA_sequence__Putative_R-Genes,_predicted_from_NCBI_UniGene
9477	CTTAATCTTCTCCCAACTTATTTTGCTCCTGTTTCATTCCTTCCTCTACTCTCTCCCCAACATTTGGAAAAACCACAACCAAACTAGAACAAGTAGCCAACGTATTGTTCCATCCATTTCTTCTTTTTCTTTTGGTTTGTTTGTGGCCATGGATTACCCATTTCAGACTTTTCAGTTTCTCAAAAAAGGAGCCTCTGATTGGCGCCGGATTTCACATAAGAAGAAAGAAAAATGGAAGATCCTTCATTCCAAATGCACCCATTTTATCTTCTTTCTTCAGCTCCTGTTTTGTGCCCTCCAGCCAGTCAGAAGCGAAATCTGGGATGGTGTCATTGTCACAGCAGCTGATTACCAAGCTCTTCAAGCTATCAAGCACGAGCTAGATGACCCAAAAGGGTT…	0	1	36	490	347.689	8.44166	2.87786	1.31455e-13	2.33671e-11	Locus_9477_Transcript_5/5_Confidence_0.111_Length_1023	NA	NA	XP_002277929	PREDICTED: probable leucine-rich repeat receptor-like protein kinase IMK3-like isoform 1 [Vitis vinifera]	12317687	EST FQ317311 Arbuscular mycorhizae (AM) of Casuarina glauca 6 weeks post inoculation with fungus Glomus intraradices DAOM 197198 Casuarina glauca cDNA, mRNA sequence.	8583	53248_Glycine_max_receptor-like_kinase_RHG1_mRNA,_complete_cds__Putative_R-Genes,_predicted_from_NCBI_UniGene
17357	TGGGTCCGGAGGTAGGGAAGTTTAGTGATGGATGGTGAAATATGGGACCGGGTCGGGTCACAAGTTGGGAACGCGGTGTCATCGGATAGGGCCCCGAAGGAGAGCGAAACAACGTGGTAGACATCATCTTTGTCCGGCATGCACTCAATTCCATGCCACCGGCCACGACACACATCAGGAATGTCAGTGGCCCAATTATTACCCGTAGCCCGCATGATGTCATAGACCGCTTCTTGCTCACGGGTGTCAGTTCGGGCCCCGTCTTTGTTCATGGAGAACCCGGTTTGTGGCCCGTCCACGAGGGCAGATGGCACGCCGGAAT	0	0	3	58	221.615	7.79191	-0.200202	4.70784e-06	9.47737e-05	Locus_17357_Transcript_1/1_Confidence_0.000_Length_322	NA	NA	XP_002329011	predicted protein [Populus trichocarpa] >gi|222839682|gb|EEE78005.1| predicted protein [Populus trichocarpa]	2402741	EST DB885808 full-length enriched poplar cDNA library, mixture of leaf, bud, stem, root Populus nigra cDNA clone PnFL2-062_H18 5', mRNA sequence.	8384	53049_IC0AAA45BC01RM1_CitNFL_Citrus_clementina_cDNA_5',_mRNA_sequence__Putative_R-Genes,_predicted_from_NCBI_UniGene
19912	CAGATGCAAGAAGCAACACTACTACAGACTCAGATCCAAGACTAAACCAAAACTGGCGTGGTTTCTTTCGTATATTGAAAAAGGGACCACAACATCCCTTCTCAACCTTCCCTCCTAAAAGTGCCCCAAAACCAAAACTCACCAGAAGGAAAAGCAAGAGAATAAGAGAGGACTTCATTCCACAGCTCAACTCTCCTGCCCTGGTGTCTTCTTTCGATGCTGACTTTTGCCGCTTCAAATCTTCCTGGAAGAATTACTCACTATTAGACCTCCAAGTCGCAACCAACAACTTCAGCCAGGAGAATTTGATTGGGGAAGGAGGTTATGCTGAAGTTTACAAGGGGACATTGGAAGATGGGCAGATTGTTGCGATTAAACGCCTGACGAGGGGTAGTCAAG…	0	0	22	39	221.615	7.79191	-0.132969	2.20942e-08	9.14605e-07	Locus_19912_Transcript_2/2_Confidence_0.000_Length_414	NA	NA	XP_003594054	Somatic embryogenesis receptor kinase [Medicago truncatula] >gi|355483102|gb|AES64305.1| Somatic embryogenesis receptor kinase [Medicago truncatula]	3160560	EST WS0205.B21_H04 PTxN-IB-N-A-11 Populus trichocarpa x Populus nigra cDNA clone WS0205_H04 3', mRNA sequence.	7452	52117_Arabidopsis_thaliana_protein_kinase,_putative_(AT5G35960)_mRNA,_complete_cds__Putative_R-Genes,_predicted_from_NCBI_UniGene
13932	AAGAGCACAACAAAGACTGATGTGTACAGCCTTGGGGTGATCATATTGGAGCTCCTGACAGGGAAGTCTCCCGGGGAACCAATGAACGGCATGGATTTGCCCCAGTGGGTGGCATCCATTGTGAAAGAGGAGTGGACAAACGAAGTTTTCGATTTGGAGCTCATGAGGGATGTGCCAACCATAGGTGATGTGCTGCTTAACACATTGAAACTGTCTCTGCACTGTGTGGATCCATCGCCAGCGGCGCGACCAGAAGCTCAGCAAGTTCTGCATCAGCTAGAGGAGATTCAGCAGC	0	0	3	30	120.349	6.91108	-1.04924	7.32004e-05	0.00101263	Locus_13932_Transcript_1/1_Confidence_0.000_Length_295	NA	NA	CAN72030	hypothetical protein VITISV_018744 [Vitis vinifera]	18731109	EST Mdlv4012L21_e2410.b1 Mdlv Malus x domestica cDNA 3' similar to ref|NP_190742.1| leucine-rich repeat transmembrane protein kinase, putative [Arabidopsis thaliana] pir|T46070 hypothetical protein T18N14.120 - Arabidopsis thaliana emb|CAB63160.1| putative protein [Arabidopsis thaliana] gb|AAK50115.1|AF372978_1, mRNA sequence.	6441	51106_EST1134246_Aquilegia_cDNA_library_Aquilegia_formosa_x_Aquilegia_pubescens_cDNA_clone_CO1QC55,_mRNA_sequence__Putative_R-Genes,_predicted_from_NCBI_UniGene
9380	GAGAATTATCCACAAAGATATTAAGGCTTCCAATATACTGCTGGCAGAGGATTTTGAGCCTCAGATATCAGATTTTGGGCTTGCAAAGTGGCTACCAGATCATTGGACTCACCATATCGTATCGAAATTTGAAGGCACATTTGGCTACCTTCCTCCTGAGTTTTTCATGCATGGCATAGTAGATGAAAAAACTGATGTCTATGCTTATGGGGTGCTACTATTAGAGCTCATCACCGGCAGGCAAGCTTTGGATAGCTCACATAAAAGCCTAGTGATGTGGGCCAAACCTTTACTCTCTACGAATAATATCAAAGAGCTAGCTGA	0	0	12	21	120.349	6.91108	-0.999313	8.74976e-06	0.000161883	Locus_9380_Transcript_1/1_Confidence_0.000_Length_324	NA	NA	XP_003594054	Somatic embryogenesis receptor kinase [Medicago truncatula] >gi|355483102|gb|AES64305.1| Somatic embryogenesis receptor kinase [Medicago truncatula]	20893753	EST WIN0527.C21_C18 Cab Sauv flower, leaf and root normalized (WIN05) Vitis vinifera cDNA clone WIN0527_C18 3', mRNA sequence.	6880	51545_Arabidopsis_thaliana_protein_kinase_family_protein_(AT5G18910)_mRNA,_complete_cds__Putative_R-Genes,_predicted_from_NCBI_UniGene
11113	TACGTGAAAGACGTAGATTACCACTTCAAGAAAGGAATTCAATCGTCTGTTCAAACACAGATATAGATGCAGAAAAGATTGGTAAAAATACAAGGCATGGTTATACAGCCACTCGAAGTCCAAAAAATTGGACTTTGGAGACGTTGACTAGGAAGGAAGGAGGGTTCCAGGATTACAAGCTTTACAGCTTTTGTTATAGTTCCTTGAAAGCTGCCACACGCAAATTTAGCAGTAAGAATTTAATCGGACAAGGCGGATTCGGCGATGTCTACAAAGGGTATGTCAGTTATTGCAACATGAGCTCTGCTGCAAAACCAAGTGAAGGATTTCCTATTGCTATCAAAAGGCTCAGGAAGACTGGAGCACAAGGCCATGAACAATGGGAGAATGAGAGGAAAT…	8	11	1838	980	118.504	6.88879	5.40799	2.88962e-29	7.85889e-26	Locus_11113_Transcript_2/13_Confidence_0.433_Length_1411	NA	NA	XP_002271583	PREDICTED: protein kinase 2B, chloroplastic-like [Vitis vinifera]	NA	NA	10661	55326_MTGland_A055_2007-06-26_Putative_R-Genes,_predicted_from_NCBI_UniGene
11648	ATCCAATCAGTTAACCGGGGCAATTCCAGCAAGCCTGGGTGAGTTGGGGACGCTAACAAGGCTGGATTTGAGCTTTAATAGCTTTTTTGGTCCTATTCCTGCAAGTTTGGCTCATGCTCCTATGCTTCAAGTCCTTGATGTTCGAAGCAATAGTCTCTCAGGAAATATCTCTCCAGCTCTAAAGAGACTGAATGGAGGATTTCAATATGAAAACAACCCAAGCCTATGTGGGGTTGGGTTTTCTGGCTTAAAAGTTTGCACAGCT	0	0	13	19	116.732	6.86706	-1.0375	1.05597e-05	0.000190698	Locus_11648_Transcript_1/1_Confidence_0.000_Length_265	NA	NA	CBI38873	unnamed protein product [Vitis vinifera]	17849663	EST RH_MEa0016aB09 RH_MEa blackberry emerging leaf Rubus ulmifolius var. inermis x Rubus thyrsiger cDNA, mRNA sequence.	16055	60720_S4B05633_Fruits_2-3_mm_(VvS4)_Vitis_vinifera_cDNA_clone_S4B05633,_mRNA_sequence__Putative_R-Genes,_predicted_from_NCBI_UniGene
4900	CGTAGCAGCAAAGCATTCAGTCTCTACTACGTCTTGTCGTCCCTTCACACCATCTCTGATACTGATACTGATACAGATACAGCATCCTCTCTCTGTCTCTCTCTATCTCTCTTCAGCCAACCAACACACACAAACAAACAAACAGACCAACAGAAGAAAACACACAAAAGTGCAACAAAATAAAGGAAAGAAAATAGCCAACACACACACCACCACCACACAACAGTCTCACTCTGAGAGACAGCAAGCAAAACCTGCAAAAACACAATGCCTCCTTATGCAACCCAGCCATGACCAAACCCACCTCTCCTCTCACCCAATGTCTTCCTCTTCCTCTTCCTCCTCCTCCTCCTCCTCCTCCTCCTCTTCCTCTTCCTACGACGCCTCCAACTTTGTCGT…	10	8	519	1031	68.7636	6.10357	4.5008	7.77825e-25	9.61569e-22	Locus_4900_Transcript_8/9_Confidence_0.667_Length_1159	NA	NA	ADN33810	cyclin d protein [Cucumis melo subsp. melo]	18568654	EST 020801AVBC010336HT (AVBC) Royal Gala young shoot Malus x domestica cDNA clone AVBC010336, mRNA sequence.	14455	59120_Lycopersicon_esculentum_partial_mRNA_for_hero_resistance_protein_2_homologue_(help2_gene)__Putative_R-Genes,_predicted_from_NCBI_UniGene
6966	AGCGTCCCCAACTCACCCAGGCTTGCTGGAATTGCCCCGGTTAACTGATTGGATTGCACTGCAAGAACACTGAGCCTTTTAAGATCTCCCAATTGTGTCGGTAGGCCCCCAGTCAACTTGTTGTAGCACAGCTGCAAAACTTGCAAATTAGGCATGTTACCAATCTCACGAGGAATTCCTCCAGAAAGATTATTGACATTGAGGTACAAGTCACTGAGCTGGTTCAAACGAGCAATCTCCTTTGGTATTTTCCCACTCAAAGCATTGAAGTGAAGATACAGACCAGTCAAGCTCTTCAGGCCACCAACAGCTGGGGGTATTTGGCCCCA	1	0	39	57	63.6059	5.99109	0.532799	7.0699e-10	4.62926e-08	Locus_6966_Transcript_1/1_Confidence_0.000_Length_329	NA	NA	XP_002320058	predicted protein [Populus trichocarpa] >gi|222860831|gb|EEE98373.1| predicted protein [Populus trichocarpa]	17849663	EST RH_MEa0016aB09 RH_MEa blackberry emerging leaf Rubus ulmifolius var. inermis x Rubus thyrsiger cDNA, mRNA sequence.	8315	52980_IC0AAA68DE04RM1_CitNFL_Citrus_clementina_cDNA_5',_mRNA_sequence__Putative_R-Genes,_predicted_from_NCBI_UniGene
1616	GCACTTTTGGGACTGTCTACAAGGCCACACTGGAGGATGGGAGTGAAGTTGCAGTGAAGAGATTGAGAGAAAAGATAACCAAAAGTCAGAGGGAGTTTGAGGCAGAAGTGAATATACTTGGGAAAATCAGACATCCAAATCTTTTGGCACTGAGGGCCTATTACTTGGGACCTAAAGGAGAAAAGCTTCTGGTTTTCGATTACATGCCTAAAGGAAGTCTTGCAGCATTTCTCCATGCTCGAGGGCCTGATACTCCTATTGATTGGCCAACAAGAATGAACATAGCAAAGGGCATGGCAAGAGGCCTGTCCTACCTCCACACCAATGAGAACATTATACATGGGAACCTCACATCCAGCAATATTCTACTTGATGAGCAGGCCAATGCTAAGATATCAG…	3	2	35	363	61.6317	5.9456	2.50181	1.4391e-10	1.13447e-08	Locus_1616_Transcript_1/1_Confidence_0.000_Length_537	NA	NA	XP_002520798	Nodulation receptor kinase precursor, putative [Ricinus communis] >gi|223539929|gb|EEF41507.1| Nodulation receptor kinase precursor, putative [Ricinus communis]	13174059	EST JS1AS18JG Salt stressed Fragaria vesca (strain Hawaii-4) cDNA library Fragaria vesca cDNA clone JS1AS18, mRNA sequence.	8583	53248_Glycine_max_receptor-like_kinase_RHG1_mRNA,_complete_cds__Putative_R-Genes,_predicted_from_NCBI_UniGene
2776	TCTCTCTCTCGTGGTTTTTTGGTCATGGCGGCCAAACCACATGCACACTCCTCACTTCCACTTCCACTTCCATCTCTTCTTCTTCTCCTCCTTCTCAATCTCACTCCACCGTCGCATCAACAACAAAACCAGAAAATCAGCACCGTCGATCTCCACGCCCTCATCTCCATCAAGAACTCCCTCACCGATGTCCCCTTCCGAGGTGCCACAGCATTCTTCTCCACCTGGGACTCCGCCGCACCAGATCCCTGCTCCACCTTCTCCGGCGTCACCTGCACCTCCGGCCGAGTCACCACCCTCACTCTCGGCACTGGCCTCTCCGACTCTCCCGGCCTCGCCGGGTCGCTCCCTCCCTCCCTCGCCGACCTCACCGAGTTGACTCAGCTCATCCTCTTCCCC…	5	2	82	413	55.4219	5.79238	2.83339	2.80345e-13	4.64912e-11	Locus_2776_Transcript_3/6_Confidence_0.500_Length_876	NA	NA	XP_002331535	predicted protein [Populus trichocarpa] >gi|222873759|gb|EEF10890.1| predicted protein [Populus trichocarpa]	13189179	EST JS3CT15JG Heat stressed Fragaria vesca (strain Hawaii-4) cDNA library Fragaria vesca cDNA clone JS3CT15, mRNA sequence.	9045	53710_EST1070750_TMO_Gossypium_hirsutum_cDNA,_mRNA_sequence__Putative_R-Genes,_predicted_from_NCBI_UniGene
12441	TGTGGCCTTGTGGGAGGGGATGCGCTTCTGTCATTCACACCCTTGACTGTTGCTGTGTTTCTTTGTCAGCTTACAAGCAGTGCAATTGAGTACCAATCACTGAGATTTCTAGAGGAGTTACTTGGGAAAATTCCAATCATACACATCGATGATGTTTGCGATGCTCATATCTTCTGCATCGAGAATCCTTCGATAAACGGTAGATTTTTATGCGCAAGCTCGTCTGTTTCATCTGCAGAAATTGCTAGTTACTACCAGCAACATTACCCCAAACTTCAAGTGAAGCCAGAGTATTTGGATGGACCAACAAGAGAAATTGGCTTGGGTTCTACAAAGCTTATTGAGAAGGGTTTTGTCTACAAATATGATACCAAGATGATATTAGAAGATTGCATCAAG…	2	1	75	127	50.7223	5.66455	1.5923	2.34532e-12	3.03741e-10	Locus_12441_Transcript_1/1_Confidence_0.000_Length_418	54793	EST AJ873861 Prunus persica fruit mesocarp plus epidermis 30 days after bloom Prunus persica cDNA clone PR0135D06, mRNA sequence.	XP_002280945	PREDICTED: anthocyanidin reductase-like [Vitis vinifera]	18629092	EST 030203ABPB004629HT (ABPB) M9 root tips Malus x domestica cDNA clone ABPB004629, mRNA sequence.	14137	58802_AJ873861_Prunus_persica_fruit_mesocarp_plus_epidermis_30_days_after_bloom_Prunus_persica_cDNA_clone_PR0135D06,_mRNA_sequence__Putative_R-Genes,_predicted_from_NCBI_UniGene
2681	GGAAAGAGTACATATGGGACTGCATATAAGGCAACATTAGAGGAAGGTAATCAAGTTGCAGTGAAGAGGTTGAGGGAAAAGACTACAAAGGGTCAAAAGGAGTTTGAAACTGAAGCTGCGGCACTTGGGAAGATCCGGCACCCAAATCTCCTAGCTCTGAGGGCCTATTACTTGGGACCTAAGGGAGAGAAGCTTCTGGTCTTTGATTACATGCCCAATGGCAGTCTTGCATCCTTCCTTCATGCTCGAGGGCCCGAAACCATCATTGATTGGCCAACAAGGATGAACATAGCGATCGGTGTGACGCATGGACTCTGCCACCTGCACAACCAGGAGAACATCATACATGGGAATCTCACATCCAGCAACATACTGCTAGATGAGCAGACCAACGCTCAC…	5	2	49	301	39.1963	5.29264	2.34193	1.4539e-10	1.14282e-08	Locus_2681_Transcript_2/3_Confidence_0.500_Length_511	NA	NA	XP_002323617	predicted protein [Populus trichocarpa] >gi|222868247|gb|EEF05378.1| predicted protein [Populus trichocarpa]	11683320	EST AJ871784 Fragaria x ananassa Andana crown Fragaria x ananassa cDNA clone 201ACC03, mRNA sequence.	8773	53438_gmrtDrNS01_37-A_M13R_A09_079.s3_Water_stressed_48h_segment_1_gmrtDrNS01_Glycine_max_cDNA_3',_mRNA_sequence__Putative_R-Genes,_predicted_from_NCBI_UniGene
7093	GGGGTGTGAATGACAGAAGCGCATCCCCTCCCACAAGGCCACAGGCCAGGGTCACAACTTCAAGTCCGGCATTTTTGCTGTTCCCATAGCTCAGAATTTCTCTCTCCGCCAATGTCTTTGAATCTACATAGGCCTTGAGATGAACATTAGAACAAGCAAATGAAAGATGGAGAGGGGTCCAGCATGTTTCATCCATGAAGTCCCCCAAACCACTCCCATCCTCTTTCAGTGGAGATGCAGCAACCACAGAAGCTGTGTAGATTAGCCTCTTAACTGTTCCTGATTTCAGACAAGACTCTGCAATGCTCTTTGCCCCAGCTATAGCAGCTTCAGTTGTGTTCTTGTACTGGGAGTTTTCAGTGTGTTGTAAGGGAGTTGCTACATGGAAAACAAACTCAC…	4	0	79	109	36.0334	5.17126	1.50742	3.33138e-11	3.03022e-09	Locus_7093_Transcript_2/3_Confidence_0.333_Length_557	NA	NA	XP_002276827	PREDICTED: dihydroflavonol-4-reductase-like [Vitis vinifera]	13215473	EST MAN-VES-010_G07_T7_T01270 Suppression subtractive hybridization library SD Fragaria vesca cDNA, mRNA sequence.	10977	55642_KL4B.104B18F.051104T7_KL4B_Nicotiana_tabacum_cDNA_clone_KL4B.104B18,_mRNA_sequence__Putative_R-Genes,_predicted_from_NCBI_UniGene
11142	ATCTGCTAAGCCGATTGCACTCTCCATACTTGGTGGAGCTGCTTGGTTATTGTGCTGACCAGCACCATAGGCTCCTCATATTTGAATGCATGCCTAATGGTACTCTGCAACACCATCTACATTCTACAAACAAACATCAGCCGTTGGATTGGGGGACCCGATTGAGGATAGCTCTTGATTGTGCTAAGGCCCTTGAGTTCCTCCATGAGCATGCCATCCCATCTGTTATACACCGGCACTTCAAGTGCACCAA	0	1	11	39	33.2156	5.05379	-0.404865	6.43596e-06	0.000124229	Locus_11142_Transcript_1/1_Confidence_0.000_Length_253	NA	NA	XP_002512345	conserved hypothetical protein [Ricinus communis] >gi|223548306|gb|EEF49797.1| conserved hypothetical protein [Ricinus communis]	18543165	EST AU301493 Apple shoot cDNA library Malus x domestica cDNA clone S1203 5', mRNA sequence.	9073	53738_EST1072087_TMO_Gossypium_hirsutum_cDNA,_mRNA_sequence__Putative_R-Genes,_predicted_from_NCBI_UniGene
680	CAGCGACGGAGACAAGAAGATGGACGCTCAATGACTTCGACATTGGAAAGCCTCTTGGCCGAGGAAAGTTTGGTCACGTCTATTTGGCAAGAGAGAAACGGAGCAATCACATTGTGGCACTTAAAGTCCTCTTTAAGAGCCAGCTGCAACAGTCTCAGGTTGAACATCAGCTTCGTCGGGAAGTTGAAATACAAAGTCATCTTCGACATCCCAATATCTTACGCCTTTATGGGTACTTTTACGATCAGAAACGAGTTTATTTGATTTTAGAATATGCTGCCAAAGGTGAACTATACAAGGAACTTCAGAAGTGTAAATACTTCAGTGAAAGACGTGCTGCCACTTATGTTGCATCGTTGGCACGGGCCCTTATATACTGCCATGGAAAGCACGTAATTC…	31	17	200	1671	31.3661	4.97113	4.75368	6.24713e-12	7.0793e-10	Locus_680_Transcript_1/1_Confidence_0.000_Length_924	NA	NA	XP_002516494	Serine/threonine-protein kinase, putative [Ricinus communis] >gi|223544314|gb|EEF45835.1| Serine/threonine-protein kinase, putative [Ricinus communis]	4709185	EST Mdrtp1006P19.g1 Apple_EST_Mdrtp Malus x domestica x Malus sieversii cDNA similar to ref|NP_195009.1| protein kinase, putative [Arabidopsis thaliana] pir|T10690 serine/threonine-specific protein kinase homolog T16I18.40 - Arabidopsis thaliana emb|CAB80000.1| putative serine/threonine protein kinase [Arabidopsis thaliana], mRNA sequence.	16001	60666_WIN1125.C21_I01_Muscat_Hamburg_pre-veraison_berry_normalized_(WIN11)_Vitis_vinifera_cDNA_clone_WIN1125_I01_3',_mRNA_sequence__Putative_R-Genes,_predicted_from_NCBI_UniGene
6720	GGTCAACATATTGGAGCTGATCAGATGTCCATCGGAAGGCCAAGAGGAGTTGTGATGAATTTAACTAATCTTAACAGATATTCAGTGAAGGGATTTGCAATGGGATATCCGGCACAGAAGAATCCAGTTGTTTCCTCTCATCCGAGGGAGAAGAAGTTTTTATTGTTGGAAGGTTTTTCTTTTCTGTATTGTTGTATTTATTTTCCTTCTATTGTGGATTTCCTGTTTATTTCTGTAGTTTCTCCTCCCATGCTACAAGTAGCTAGGTCACCAGATTCTTCTTTGCCGGGTTCCAAATTTGGGCCCCTCAGATATTGTCA	1	2	23	99	30.6617	4.93837	0.858002	9.64326e-08	3.2661e-06	Locus_6720_Transcript_1/1_Confidence_0.000_Length_320	NA	NA	NA	NA	2140260	EST Xa21_454_80322 Oryza longistaminata cultivar IRGC 110404 Xa21 transcriptome Oryza longistaminata cDNA clone Xa21_454_80322, mRNA sequence.	8690	53355_GM89003A1C09.r1_Gm-r1089_Glycine_max_cDNA_clone_GM89003A1C09_3,_mRNA_sequence__Putative_R-Genes,_predicted_from_NCBI_UniGene
8681	GGCAGCCTCTTTTCACTTATTCATGGTTCAAGAACTTCAGGAGGTGGGAAGCCTCTTCACTGGACATCATGTCTTAAAATAGCTGAGGACTTAGCAAGTGGTGTGCTTTATATCCACCAGAACCCTGGCTTAACTCATGGAAACTTGAAATCCTCAAATGTCTTGTTAGGTTCTGATTTTGAATCCTGCTTGACGGATTATGGTCTCACTTTATTCCGAGATCCTGATTCACTTGAAGAACCTAGTGCAACTACTCTGTTTTATAGAGCCCCTGAATGCCGGGACCTCCGAAAACCAACAACCCAACAAGCTGATGTATACAGCTTTGGTGTCCTCCTCTTGGAGCTCCTAACTGGGAAGACTCCCTTCCAAGACCTTGTTCAGGAACATGGTTCGGAC…	3	2	46	132	27.5876	4.78595	1.41456	1.45017e-09	8.53687e-08	Locus_8681_Transcript_1/1_Confidence_0.000_Length_680	38307	EST PP_LEa0013F22f Peach developing fruit mesocarp Prunus persica cDNA clone PP_LEa0013F22f, mRNA sequence.	XP_003631342	PREDICTED: inactive leucine-rich repeat receptor-like serine/threonine-protein kinase At1g60630-like [Vitis vinifera]	18659751	EST 020808AVBC013585HT (AVBC) Royal Gala young shoot Malus x domestica cDNA clone AVBC013585, mRNA sequence.	9243	53908_UFL_443_45_Cotton_fiber_0-10_day_post_anthesis_Gossypium_hirsutum_cDNA,_mRNA_sequence__Putative_R-Genes,_predicted_from_NCBI_UniGene
3049	ATCAGCAAATACATGTGCAATCCATATTCAATTACATCCTTAAACCTGTAATCACATGCACAGTGACAGTGAGTGAACCAATCTCACTATACTCCAAACTCCTTGTATATATCCCAACCCCAAAACTCCCAACTCCCAAACCCATCTCCCTCTCTCCCTCTCTCTCTCAAAACATTTAACACTTGCAGACATCCATCAACAAAACTTAGTGAACAAATACAGAGAAGCTCTCTCTCTCTCTTCTCTCCCTACTTTCAACCATGAAAATGAAAATGAGGTTGTTTTTAATCTCAGTGACAATATTTTGTGCCATTATCTCAAGCGTGAACTCTTGTTCACCAGCAGACTTGGCAGCTCTTAAAGCCATCAGAACCGGCCTCACCGATTCCCATTTGGGTC…	120	72	1119	5091	26.1147	4.70679	6.50537	1.93263e-14	4.20494e-12	Locus_3049_Transcript_12/12_Confidence_0.273_Length_1939	28694	EST PPN065F07-T7 PPN Prunus persica cDNA clone PPN065F07, mRNA sequence.	CAE76632	leucine rich repeat protein [Cicer arietinum]	10398133	EST Pm_1158 Fruits and flowers of Prunus mume cv. Xiyeqing Prunus mume cDNA, mRNA sequence.	10182	54847_011010AVBC227043PG_(AVBC)_Royal_Gala_young_shoot_Malus_x_domestica_cDNA_clone_AVBC227043,_mRNA_sequence__Putative_R-Genes,_predicted_from_NCBI_UniGene
150	CGAGCTTCTGTATCATTTTTACCGAGCAAATTTGGTGACTCTAACATTATTGCTAATGCTCCGACTATTTTCTTATATATTCCCCCACAAGAACTAGCAGAAAGTATCACAAAATGGCAGCTATAATTCCACATTCACCTTTTCTCCTATTACTCTTCTCCCTCCTTGCCATCTTCTTTGTCATTCCCATTCAATCCCAAGTCCCAGCAAACCAGACTATCAAGTTCATCAACCAAGGCGAATTTGAAGACGGAAACGACGAATACCATTCTACTTACCGTGTGATCCAAACCAATGCATACACCTTCTCTAGATACCCTTTGAGGCTATGCTTCTACAACACCACCCCAGATTCCTACGTATTCGCCATCAGAGCCGGAGTTCGGAGAGACTCAGGCC…	123	106	565	6379	24.4878	4.61399	6.65212	2.37568e-10	1.77017e-08	Locus_150_Transcript_1/12_Confidence_0.550_Length_1718	NA	NA	XP_002283150	PREDICTED: epidermis-specific secreted glycoprotein EP1-like [Vitis vinifera]	10398525	EST Pm_1550 Fruits and flowers of Prunus mume cv. Xiyeqing Prunus mume cDNA, mRNA sequence.	11842	56507_Oryza_sativa_Japonica_Group_cDNA_clone:J013049J16,_full_insert_sequence__Putative_R-Genes,_predicted_from_NCBI_UniGene
24416	TTTAGGTCCTGCATTACAAATAGGTCTAGCCAAGCTATAAGATGATGTTTTTGATGGTGTGGTTAGAGCTTGAGCTTTGCCCAAGCTCATGTTCAAGTGAATAGTACACTCCCGAGAGCGAATGTATCAGTACCCTCCCCCATTACTGTTGTCATTGCCATTTCTTTCTCTTTAATTCTCTCAAGCTCAACCACAACCATCTCCATCTTGGGCCTTCTTCTTCCTGGAAAACTCATGCATTGCAGTGTCAGCCTGATCAAGTCCCTCATTCCCTCTCCAGTGAAGCTTCCGACTAGCCGCCTGTCCACCAGAGTATTTGAACTCAGCCGTGGTTCCACCCATTGAAACAAGCTTTCATTTGATCCCAAGGAGCCAATGTCCAAAGCCTCCTGTCCAGTT…	3	5	48	194	23.8142	4.57375	1.84957	2.0865e-09	1.17245e-07	Locus_24416_Transcript_1/1_Confidence_0.000_Length_560	NA	NA	XP_002516888	serine/threonine protein kinase, putative [Ricinus communis] >gi|223543976|gb|EEF45502.1| serine/threonine protein kinase, putative [Ricinus communis]	18723929	EST Mdfrg3158D23_e6606.b1 Apple_EST_Mdfrg Malus x domestica cDNA 3' similar to dbj|BAB64200.1| serine/threonine protein kinase-like protein [Oryza sativa (japonica cultivar-group)], mRNA sequence.	15812	60477_CJ872616_Y._Ogihara_unpublished_cDNA_library,_whsctal_Triticum_aestivum_cDNA_clone_whsctal9g19_3',_mRNA_sequence__Putative_R-Genes,_predicted_from_NCBI_UniGene
12860	CACACTTTACATGCACTAGCAACCTAACGACATTGTTGGAACACAACAGCTTCTACGTGTTGAACATAAAAACTACAAATAATGTCTTGCTAATTGAACCAACTTGCCTCCCTCAACAAAGACAAATAATCAAAGGATGCTTCCTCCCACCAAAATCACTTCTGCCATAAATTACAGCAAACCAGTACATACCATTCACGAACACTGCAGTGATCAAGAACCGGACACGATAATTAGAAGAAAACACAGCTTCAGCCATCAGTCAGCAGTTAATTGCTTCATCTAAACCTCTCTAGTGATTTGAAAATTGTGGCAATAACTCCATATGAAAATCAAGTGCGGATAAACCCACTTAGCTCTTTCACCACATTTTCTATGGACGGCCTGTAACTGGGAGAC…	6	15	246	333	22.0623	4.46351	3.14413	4.95021e-14	9.54829e-12	Locus_12860_Transcript_4/5_Confidence_0.333_Length_751	NA	NA	XP_002279998	PREDICTED: probable LRR receptor-like serine/threonine-protein kinase At4g08850 [Vitis vinifera]	13204343	EST STRB903JX cold-stressed Fragaria vesca seedlings cDNA library Fragaria vesca cDNA clone STRB903, mRNA sequence.	13867	58532_T074G03_Populus_apical_shoot_cDNA_library_Populus_tremula_x_Populus_tremuloides_cDNA_5_prime,_mRNA_sequence__Putative_R-Genes,_predicted_from_NCBI_UniGene
22777	GAATTATCTCCTCTGCTCTAACATTGACGTCCATGTTCCGCCTGCAACATACAATTTCGAGAAGCACTATTCCGTAACTATAAACATCTGCCTTCACTGAGATTGGAGTGTTCTTTTGCCATTCTGGTGCCAAGTACCCTCTTGTCCCTCTGACCCCTGTGAAAGTCCTCGTTTGATCCGGCATCAACAATTTTGCAAGTCCAAAGTCAGAGATTTTAGCATTCCAAAATTCATCCATCAGAATGTTTTGAGGCTTTATGTCGCAATGGATGATAGGGGCCTTACACTCTTCATGTAGATAGAGGAGACCTCTTGCGACATCGAGTGCAATTGTTACTCTTTCACTCCAAGTAGGATGCCATTCAGTCCTGAAAAGGAGATCTGCAA	1	1	15	42	20.8219	4.38003	-0.187464	2.05702e-05	0.000339071	Locus_22777_Transcript_1/3_Confidence_0.200_Length_387	NA	NA	XP_002332034	predicted protein [Populus trichocarpa] >gi|222875259|gb|EEF12390.1| predicted protein [Populus trichocarpa]	20876943	EST WIN0211.TB24_A23 Cab Sauv flower, leaf and root non-normalized (WIN02) Vitis vinifera cDNA clone WIN0211_A23 3', mRNA sequence.	16070	60735_WIN0211.TB24_A23_Cab_Sauv_flower,_leaf_and_root_non-normalized_(WIN02)_Vitis_vinifera_cDNA_clone_WIN0211_A23_3',_mRNA_sequence__Putative_R-Genes,_predicted_from_NCBI_UniGene
17373	GGTACACCAGGTGGCCGCAGAACTCAAGCAAAGGTTTCTGGAAGAGGGGTTGATGAAAAAAAGGATCCTTCTGGTGCTACCAGGGGTGTGAATCTTTTGAGACTCTCGAGAATAGCAAAAATGAACCTGCAGAGGGAAAATGAGAAGGAAAACTACCGGAGGCCGGTATCTACTAATTCTGAGAATGATTCTGAAGTCAAAATTGAGAACACTGATATGGAACTTGACTTTAATGAGAACACTGAAGATGACACGCAGGATGAATCTGATGGGTCTGAGAATCAAGCTTGTACACCTGATAACAAATTTTCAAGTCAGAATCAGCACCAGGGTAAAGTGGAAGACATGGAAAACAACTCAAACCAATCAGACACCCTTTCTGTGCTTAATACGCCCGCC	0	2	4	50	19.7313	4.30242	-0.30159	0.000136159	0.0017065	Locus_17373_Transcript_1/1_Confidence_0.000_Length_399	NA	NA	XP_002276882	PREDICTED: serine/threonine-protein kinase ULK4-like [Vitis vinifera]	18498269	EST 010425AASA006442HT (AASA) Royal Gala 10 DAFB fruit Malus x domestica cDNA clone AASA006442, mRNA sequence.	11025	55690_Oryza_sativa_Japonica_Group_cDNA_clone:J033096I22,_full_insert_sequence__Putative_R-Genes,_predicted_from_NCBI_UniGene
19338	TCCTGCTGTTGTACAAAGAGTCAAAGACTGAGCTTGGCTAGAGAGACCCGCAAACAAGAGGCTTTGAACCAGGGATTCTCAGACAATTCAACCCACCTCCTGGAATTAAGGAGCACTCTGGTTGAGGTCTCTGCATGTTCCTCCCAGGAATGCAATTCAATGAAAAATCAAACCCCACATTTCTGTAGAACAATTTGGCACATTCCTGGCTGAACCCAGAAAAGAAATTGTAAGCAACAGTCAAATTCACAAGGCTTTTCAAAGAACACACCATTTCTG	1	1	10	41	18.6407	4.22039	-0.35034	2.83863e-05	0.000445998	Locus_19338_Transcript_1/1_Confidence_0.000_Length_279	54770	EST AJ873838 Prunus persica fruit mesocarp plus epidermis 30 days after bloom Prunus persica cDNA clone PR0135B05, mRNA sequence.	XP_002308303	predicted protein [Populus trichocarpa] >gi|222854279|gb|EEE91826.1| predicted protein [Populus trichocarpa]	13214984	EST MAN-VES-004_E04_T7_T01189 Suppression subtractive hybridization library SD Fragaria vesca cDNA, mRNA sequence.	13894	58559_WS0257.B21_O19_PT-MB-N-A-15_Populus_trichocarpa_cDNA_clone_WS0257_O19_3',_mRNA_sequence__Putative_R-Genes,_predicted_from_NCBI_UniGene
11898	TGTGTCCTGAAGGAAAATATATGGTCTAAATTGCTGATATTACAACTAACTAGCTTGATTACAAGTGTTAACAAAACTGAGTTCCTTAGAACAAAAGGATTGTTGGTTTCAAACATGAGGATTTCCCATTATATCTTGCTCCTCATTCTTACTAACTTTGCCAAAGTTTCTTGAGCTGCCAAGGTTTGAGCATGGTTGTGACCCAGCATAACTGTTCTGATACTAATACAAGTTCTGCACAGCTCTTCGCCGCTGTCGAAATGCCCGCCTCGAAGCAGCAATTTCGCCCTGGTCTCCAGTAATGTCGCCTTCAACAATGTCACGTCTTGCCACACGTATTCATCCACCCTTTGGTTGCTTTGCAACTTGTTCTTCCAACAGAGGGAGCCGTGGCACCAC…	0	3	8	64	18.1239	4.17982	0.120536	9.97839e-05	0.00132446	Locus_11898_Transcript_2/2_Confidence_0.000_Length_641	NA	NA	CBI39860	unnamed protein product [Vitis vinifera]	18723713	EST Mdfrg3157C12_e6535.b1 Apple_EST_Mdfrg Malus x domestica cDNA 3' similar to ref|NP_200433.1| expressed protein [Arabidopsis thaliana] dbj|BAB09113.1| contains similarity to unknown protein gene_id:K24C1.3 pir|T05382 [Arabidopsis thaliana] dbj|BAC42065.1| unknown protein [Arabidopsis thaliana] gb|AAO63925.1| unknown prote, mRNA sequence.	5153	49826_Arabidopsis_thaliana_nucleoside-triphosphatase/_nucleotide_binding_(AT5G56220)_mRNA,_complete_cds._Putative_R-Genes,_collected_from_NCBI_Protein
8200	GGTTTGTGCAAGCCCGAATCTGAGAGTAAGGGGTTATAGTGGGAGTCAATAAGCACCTTCTCAGCTGATATGGTCTGGTGAACTATGACAGGTTTATTGCCCATACTTCCATGCAAATATCCAATACCTTTAGCGATGCCAGTGATTATAGATACCCTGGTTGACCACTCAAGAACCTCCCCACTGCCAACCTTAATGTCGAGATACTGTAACAGACTTTCATTGGGGACAAAATCATAGATAAGAAACCACTTCCCCCTGCCTTTTGAACAACAAAAGCCTCTCAACCTAACAAGATTTTCA	5	2	64	89	17.1518	4.10029	1.25469	8.38825e-09	3.94698e-07	Locus_8200_Transcript_1/1_Confidence_0.000_Length_303	NA	NA	XP_002279998	PREDICTED: probable LRR receptor-like serine/threonine-protein kinase At4g08850 [Vitis vinifera]	13198942	EST JS7B560JG Salt and heat stressed Fragaria vesca (strain Hawaii-4) cDNA library Fragaria vesca cDNA clone JS7B560, mRNA sequence.	13846	58511_T051C10_Populus_apical_shoot_cDNA_library_Populus_tremula_x_Populus_tremuloides_cDNA_5_prime,_mRNA_sequence__Putative_R-Genes,_predicted_from_NCBI_UniGene
9835	GCCTCCTCTTGGCCTTCCGATGGACATCTGATCAGCTCCAATATGTTGACCACCTCCGCCATGTCTGGTCTGTTTGACGGCACTTGTGACGTGCATATCAAGCCTAATTTCATAACAGGAATAGCCTCTTCTGCAGGGAAATTGCCTTGGAGCCTGCCATCAATGCATTCCTCTACTCTGCCTTCTTCTAATGCTCCTCTGACCATGTCGCAAAGAACCACAACATCATCTTCCATGTACTCGACAGGCCTCTTCCCAGTGACCACCTCCAGAACCAAAACCCCAAACCCATACACGTCACATTTCTCAGTTATCTTTACTGTTTTGCAAGCGAACTCAGGTGCCATGTAGCCAAGGGCACTCTGGATCTTGCTGCTCAAAACATATCGGTCAAGCATT…	64	48	453	1847	16.5683	4.05035	5.10852	1.60208e-12	2.1464e-10	Locus_9835_Transcript_1/2_Confidence_0.500_Length_1600	NA	NA	XP_002325929	predicted protein [Populus trichocarpa] >gi|222862804|gb|EEF00311.1| predicted protein [Populus trichocarpa]	4710193	EST Mdrtp1007M11.g1 Apple_EST_Mdrtp Malus x domestica x Malus sieversii cDNA similar to ref|NP_191196.1| leucine-rich repeat transmembrane protein kinase, putative [Arabidopsis thaliana] pir|T49038 hypothetical protein T5P19.20 - Arabidopsis thaliana emb|CAB88040.1| putative protein [Arabidopsis thaliana] dbj|BAB85646.1| inflorescen, mRNA sequence.	10319	54984_000529AEPA003644HT_(AEPA)_Pinkie_expanding_leaf_Malus_x_domestica_cDNA_clone_AEPA003644,_mRNA_sequence__Putative_R-Genes,_predicted_from_NCBI_UniGene
29207	GTGGTCCCCAGAACCCGTGTCGAAATCTGACCGTTGATCTTCTCCGAACCCGTCTTGGCCAATCCGAAATCCGACACCTTGGCACGAAAGTTTTGATCAAGTAGAATGCTGGTGCACTTGAAGTCACGGTGTATGACAGGTGGGATGGCATGCTCATGGAGGAACTCAAGGGCCTTGGCACAATCAAGGGCTATCCTCAATCGGGTCCCCCAATCCAACGGCTTATGGTTGTTTGTGGAATGGAGATGGTGTTGTAGGGTACCATTGGGCATGTATTCAAATATTAGGAGCCTATGATGTTGGTCAGCGCAATAGCCAAGTAGCT	1	1	10	35	16.4595	4.04085	-0.513198	5.49205e-05	0.000787386	Locus_29207_Transcript_1/2_Confidence_0.667_Length_325	NA	NA	XP_003591076	Protein kinase 2B [Medicago truncatula] >gi|355480124|gb|AES61327.1| Protein kinase 2B [Medicago truncatula]	18543165	EST AU301493 Apple shoot cDNA library Malus x domestica cDNA clone S1203 5', mRNA sequence.	9073	53738_EST1072087_TMO_Gossypium_hirsutum_cDNA,_mRNA_sequence__Putative_R-Genes,_predicted_from_NCBI_UniGene
6077	GGAGTTCAGCGGAGACAAATGGTGCCTGGAAATAATAAAGTGTCAAAGCAGGTACGCATCTTCTTCTCTAGCTCAAATCCGCTTGCTTTTGGGCTGAAAATGGGTCATAAGATAAAAGGTCTTAACGAGAGACTTCATGAGATTGCCTCGAATAGAACATTTGGTCAATTAGAAAGGAATCGTGAAGGCAACGACGGCGACGGTAACAACGATGATGGCAACGAAGGCAACGAAGGCAACGACGGCGACGGTGACAACGATAATGGCAACGAAGGCAACGGTGGTGGCGGTGGCAGTGGAGATGAGAAGAAAAAGGAGGAAGACGAGCGCAATGGTGGTGGCAAAATGAAGTATCCAGCGAGTCAGTACGGGTTTGGACAATTGTCATATCGAACGGTA…	15	19	161	514	15.9492	3.99541	3.35605	3.83832e-11	3.42265e-09	Locus_6077_Transcript_2/4_Confidence_0.500_Length_1119	20694	EST PU4_plate51_K22 PU4 Prunus persica cDNA similar to expressed mRNA inferred from NBS-LRR resistance protein RGH1 [Manihot esculenta], mRNA sequence.	CAN69815	hypothetical protein VITISV_010421 [Vitis vinifera]	11149381	EST EST 13934 Ripe Apricot Fruit Lambda Zap II Library Prunus armeniaca cDNA clone bgh010n08p 3', mRNA sequence.	5816	50492_Populus_deltoides_MER_locus,_genomic_DNA,_cultivar_S9-2._Putative_R-Genes,_collected_from_NCBI_Protein
11230	AGAGTGGCTAAGAAGTATACAGAGGTCAAAAAACAAGTAACTCAAGAAGCAAACACAAAACTCATCACTTTCCATGGAGATATGCCTTACCCCTCATGTGAAATCATTGAAAAGCTAGAGTCACTTGATGAAGAGGATGTTGTAGGATCAGGAGGATTTGGCACGGTATACCGAATGGTCATGAATGACTGTGGAACATTTGCAGTTAAAAGAATTGATAGAAGTCGGGAAGGATGTGATCAAGTTTTTGAGAGGGAGTTGGAGATCTTGGGCAGTATTAAGCACATAAATCTAGTTAACCTGCGAGGCTACTGCAGGCTCCCGACGTCAAAACTTCTCATATATGATTATCTAGCTATGGGAAGCTTAGATGGTTTCTTGCATGAACAAGGGCTGGAA…	3	3	17	95	14.5826	3.86618	0.777374	7.30927e-06	0.000138145	Locus_11230_Transcript_1/2_Confidence_0.333_Length_550	NA	NA	ABK93925	unknown [Populus trichocarpa]	18428500	EST Mdfr3021g07.y2 Mdfr Malus x domestica cDNA clone Mdfr3021g07 5' similar to TR:Q9ZQN5 Q9ZQN5 PUTATIVE RECEPTOR PROTEIN KINASE, mRNA sequence.	8438	53103_UCRCS08_35D03_b_Parent_Washington_Navel_Orange_Callus_cDNA_Library_UCRCS08-2_Citrus_sinensis_cDNA_clone_UCRCS08-35D03-H5-1-4.b,_mRNA_sequence__Putative_R-Genes,_predicted_from_NCBI_UniGene
10616	CGGTGAGCTTTATGGGCTTCTCAGGAAAACTAATTACCTCTCTGAGAAACAAGCCGCCACTTACATTCTGAGCTTGACGCAAGCTTTGGCGTATTGTCACGAGAAGAATGTCATTCATAGGGATATAAAGCCTGAAAATTTGCTTCTGGATCATGAGGGTCGACTGAAAATTGCAGACTTTGGATGGTCGGTACAGTCCAGAAGCAAGAGACAGACCATGTGTGGAACTTTAGATTATTTAGCACCAGAAATGGTGGAGAACAGACCTCATGATTATGCAGTTGACAACTGGACTGTGGGCATTCTTTGCTATGAGTTCCTCTATGGTATTCCTCCCTTTGAGGCAGAAAGTCAAACGGATACATTCAAAAGGATAATAAAGGTTGACCTAAGCTTCCC…	2	2	7	67	14.2154	3.82939	0.177001	0.000166292	0.00202627	Locus_10616_Transcript_1/1_Confidence_0.000_Length_434	NA	NA	XP_002270462	PREDICTED: serine/threonine-protein kinase Aurora-3 [Vitis vinifera] >gi|296089088|emb|CBI38791.3| unnamed protein product [Vitis vinifera]	2326746	EST FN765030 WZOAQPAA Quercus petraea cDNA clone WZ0AQPAH8YD20FM1, mRNA sequence.	7002	51667_Arabidopsis_thaliana_At2g45490_Putative_R-Genes,_predicted_from_NCBI_UniGene
9603	CAAAAATTCAGCTTCATCAGGCTTACAGCTTGTCTTGCTGATGCAGTTTATAGCAACAACTGATCCATCCCTCAGGATTCCCTTGTAGACGGCAGAAAAATTACTCTTCCTCAACAGATTGCCTTCTGAGAAGCTCTGAGTTGCACGCTCCACTTCTTCTAAATTGAACATAAAACTCTCAAGAACTTCTTGAGAGTACCCAGCGCTACCTTTAGCCAACGGGTCCCACCCGTTAGAATACTCCAGATTGATGAGAGGAGATGCATTCTTCTTGTAAACTTCCTTTGCCTGGTCAGTACTAAGCCTGCTATCCGAAGTGTCCAAACTACTCCCAATTTTCTGTTTTCGGCGACGATACCATGAGAAGGTAAAGAGACCAGATACAGCTAAAGCAGCAAT…	13	4	139	162	14.1392	3.82163	2.24439	7.10223e-10	4.63212e-08	Locus_9603_Transcript_1/2_Confidence_0.333_Length_531	NA	NA	XP_002511706	leucine rich repeat receptor kinase, putative [Ricinus communis] >gi|223548886|gb|EEF50375.1| leucine rich repeat receptor kinase, putative [Ricinus communis]	13198942	EST JS7B560JG Salt and heat stressed Fragaria vesca (strain Hawaii-4) cDNA library Fragaria vesca cDNA clone JS7B560, mRNA sequence.	8480	53145_UCRCS07_15D07_g_Parent_Washington_Navel_Orange_Thrip-Challenged_Flavedo_cDNA_Library_UCRCS07_Citrus_sinensis_cDNA_clone_UCRCS07-15D07-G13-1-4.g,_mRNA_sequence__Putative_R-Genes,_predicted_from_NCBI_UniGene
9405	CGCTCTTCCCTTCTCGTCAAACACCACCACCCTCCAGCTCTGCCGCTCCACAGGTGTCCAATGCGCCAAGTCCAAAATAGTCCGCCTCATAATCCAGTCTCAGAATCTCGGTGGCATTTTCGCACCCAACACCCTGACTCGCTTAGACCAACTCAGAGTCCTGAGTCTGCAGAACAACTCGCTCACTGGACCCATTCCCGACCTCTCCGGCCTCACCAACCTCAAAACCCTCTTCCTCGACCGCAACTCCTTCGTGGGTTCTCTTCCGCCTTCGCTCTCGTCCCTCCACCGCCTCCGAACCCTCGACTTATCCTTCAACAACCTCACCGGTCCATTGCCCGCCTTTCTCATCACCGGTCTAGACCGGCTCTACTATCTCCGGCTCGACTGGAACCGGTT…	43	35	252	1111	14.0873	3.81632	4.36787	1.29254e-10	1.03697e-08	Locus_9405_Transcript_4/4_Confidence_0.077_Length_2011	NA	NA	ABA82080	putative receptor kinase [Malus x domestica]	13186937	EST JS3C287JG Heat stressed Fragaria vesca (strain Hawaii-4) cDNA library Fragaria vesca cDNA clone JS3C287, mRNA sequence.	10211	54876_Malus_x_domestica_putative_receptor_kinase_(DIPM3)_mRNA,_complete_cds__Putative_R-Genes,_predicted_from_NCBI_UniGene
421	TCGGCTCATGGCTCGTCATGAGACTCTTAGAGCGCGGTTACACTGTTCGAGCAACAGTGCGGGATCCTACGAATCAGAAGAAGGTGAAGCATCTGCTGGAATTGCCAAAGGCCGAGACGCACTTGACGCTGTGGAAGGCTGACCTGGCGGATGAGGGAAGCTTTGATGAAGCCATTCAAGGCTGCACCGGAGTGTTCCATGTCGCCACTCCTATGGATTTTGAGTCCAAAGACCCCGAGAACGAAGTGATCAAGCCAACAATAAATGGGGTGCTAGACATCCTCAAGGCATGCCTCAAGGCAAAAACAGTTCGAAGGCTGGTGTTTACATCCTCAGCAGGAACCGTGAATATCGAAGAGCACCAGAAGTCATTCTACGACGAAACCAACTGGAGCGATG…	88	80	749	2124	13.8061	3.78724	5.45705	4.51403e-13	7.01531e-11	Locus_421_Transcript_6/6_Confidence_0.188_Length_1251	53731	EST AJ872799 Prunus persica fruit mesocarp plus epidermis 30 days after bloom Prunus persica cDNA clone P134B09, mRNA sequence.	AEJ88220	dihydroflavonol 4-reductase [Prunus persica]	10398111	EST Pm_1136 Fruits and flowers of Prunus mume cv. Xiyeqing Prunus mume cDNA, mRNA sequence.	14161	58826_Prunus_persica_pPpDFR_mRNA_for_dihydroflavonol_reductase,_partial_cds__Putative_R-Genes,_predicted_from_NCBI_UniGene
27658	AGCTTAAGGGATTTGGTAGAGAATGAACTGATTCAGGTTATGAAATTGGGGTTGATTTGTACATCTGAGCTCCCCTCAAAAAGACCAAGCATGGCTGAGGTTATTCAGGTTCTTGAATCCATCAGAAATGGATTGGAGTCATAGTTATCAAAATGAAATTCATGAATTATGTGTTTACCTCAGCATCAGATCAATGATGCATCTTCGCCAGAGCAGAGGTCACAAGATAGTAGTTTACCTGAGATGAAGCCTGGATTAGGTGGGGAGGCTAGAAGGTTTTACATATAGGAAA	0	2	4	32	13.1877	3.72112	-0.832865	0.000942628	0.00874933	Locus_27658_Transcript_1/1_Confidence_0.000_Length_292	NA	NA	XP_002299581	predicted protein [Populus trichocarpa] >gi|222846839|gb|EEE84386.1| predicted protein [Populus trichocarpa]	18724639	EST Mdfwf2088A24_e20895.g1 Apple_EST_Mdfwf Malus x domestica cDNA 5' similar to gb|AAF79640.1|AC025416_14 F5O11.21 [Arabidopsis thaliana], mRNA sequence.	7094	51759_Arabidopsis_thaliana_clone_RAFL15-05-K09_(R20323)_putative_leucine-rich_repeat_transmembrane_protein_kinase_(At1g12460)_mRNA,_complete_cds__Putative_R-Genes,_predicted_from_NCBI_UniGene
12515	GTGCCTGTAACAAATCAAACTATATATGCAACTGTCCAGTGCAGCCCTGATTTGGACAAACAAAACTGCAGCAATTGCCTTGAAGAGTCCATCTCAGATATTCCGAAGTGTTGTGGTGGTGTGGAAGGAGCAAGAGTTCTTAAACCCAGCTGTTATTTGAGGTTTGAGTCCAATCCTTTCTATGAGAATGGAGCAGATACCCTAATAAACCTTCCAGGCGAACAAGGAAATAATACGAGTGGAAATAATAAAAGTGGAAATAATACAAGTGGAAATAATACGAGTAACATTACAACAAAAGTGTCGCCACTGTCGTTCTTCC	3	3	18	80	12.7643	3.67404	0.606646	1.3093e-05	0.000229588	Locus_12515_Transcript_1/1_Confidence_0.000_Length_322	51262	EST AJ826671 S3 Prunus persica cDNA clone S31F2, mRNA sequence.	XP_003637938	Cysteine-rich receptor-like protein kinase, partial [Medicago truncatula] >gi|355503873|gb|AES85076.1| Cysteine-rich receptor-like protein kinase, partial [Medicago truncatula]	11145866	EST EST 6809 Green Apricot Fruit Lambda Zap II Library Prunus armeniaca cDNA clone bga010l24p 3', mRNA sequence.	10277	54942_020815AARA010043HT_(AARA)_Royal_Gala_partially_senescing_leaf_Malus_x_domestica_cDNA_clone_AARA010043,_mRNA_sequence__Putative_R-Genes,_predicted_from_NCBI_UniGene
21665	GGCTTTTTTTATAGCTTCTGCCATGTCTCCTCCTGCGCAATAACCTATAATAATGCACACATAGCAACCCTTTTCCACCCAAGAATCCTTGTACTCCACAATAAATGGATTTCGTAATTTAGAAATGAGCTCCATCTCCTGGTGCGCAGATCTCCGTGATCTATCAGTCTGGCGAGCAAGCCGAATCTTTTTCAACACATACTTCTTCTTTTCATGCTTATGCCTGACAAGAAGTGCAGAACCGAAAGCCCCTTTCCCAATTTGCTCTAGAACTTCATATTGCTCCATCTGAATGTAGAGTGAGTAAGTCGGATCGAAGAGAGATCACATTCACAATGCAGGTGAGAGAGGAGACATTGGGAGCAGGAGATAATGAGCTGAAAACGACACCGCTACTGG…	1	2	8	41	12.3564	3.62719	-0.378018	0.00044838	0.00474868	Locus_21665_Transcript_1/2_Confidence_0.333_Length_457	NA	NA	EEC75802	hypothetical protein OsI_12739 [Oryza sativa Indica Group]	18452676	EST Mdst6024l20.y4 Mdst Malus x domestica cDNA clone Mdst6024l20 5' similar to TR:Q9SS07 Q9SS07 PUTATIVE KINASE, mRNA sequence.	7008	51673_Arabidopsis_thaliana_At1g54510_Putative_R-Genes,_predicted_from_NCBI_UniGene
4365	CGCGAAGGAAGCCAAGAGACCAAGGGACAGGGCCAGCCAAAACGTTGTCGTGGAGGCTGAGCTTTCGAAGTGCTTGCAGCTGCCCAATCTTCTCAGAGATTCTGCCCCCGAGTCTCTTCCATGGAAGCTGGATTGCAATGACCTGTCCCTTGACGCACTTGATTCCTGCCCACCCACCTGAGCAGGCTCCATAGCCGCTGTCATTCCAGCTGCGCAAAACGCCATTGAAATCGATGAGTTCACGCTTAAATGCTCGAAGCGCTTGGTAATCGGATTTGGTGACAACCACACCATCTCCTTGCTGACCCAAAACAGGTTGGTATGTCAGAGCCAGAAGCTGAACAAAGAGCAAGGCATACATGAACATAAACAAATTATTAAAGCCATGCATAATCTGAA…	4	1	16	62	12.113	3.59848	0.290136	4.76448e-05	0.000695542	Locus_4365_Transcript_1/2_Confidence_0.667_Length_424	NA	NA	CBI18105	unnamed protein product [Vitis vinifera]	19570798	EST C11_69-44_05.ab1 leaf inoculated with Marssonia pathogen of Populus deltoides Populus deltoides cDNA, mRNA sequence.	8583	53248_Glycine_max_receptor-like_kinase_RHG1_mRNA,_complete_cds__Putative_R-Genes,_predicted_from_NCBI_UniGene
34663	TGCATCGGAAGTAAGGATTATCAGTCGAGTTAGGCATCGGAATCTTGTGCAACTGATTGGTTGGTGTCACGAAAGAAAGTTCCTACTTGTGTACGAGTTCATGCCTAATGGTAGTTTAGATTCTCATTTGTTCAAAGAAGAAAAGTTGTTAACTTGGGAGGCAAGATATAAAATCGCTCAAGGTTTGGCCTCTGGGTTGCTCTATCTACACCAAGAATGGGAACAATGTGTGCTGCACAGGGATA	0	2	10	23	12.0971	3.59659	-0.913437	0.000457378	0.00482979	Locus_34663_Transcript_1/1_Confidence_0.000_Length_245	65030	EST PP_LEc0004H15f Peach shoot Prunus persica cDNA clone PP_LEc0004H15f, mRNA sequence.	ACA05218	pto-like protein [Potentilla tucumanensis]	20565894	EST G11_j001_plate_111 j001 Nicotiana benthamiana cDNA 5' similar to Protein kinase; Concanavalin A-like lectin/glucanase, mRNA sequence.	6491	51156_Arabidopsis_thaliana_BAM2_(big_apical_meristem_2);_ATP_binding__Putative_R-Genes,_predicted_from_NCBI_UniGene
6897	CAATGCTGCAGCCATACTTGGACAACTTTACAAGTAAACCTATCAAACAAGCTTTCGTCCAAAAAGAAAAAACCAATCAAACAAGCATATTTTAGTGTTTTTCTACTGAAAATGGAGAAGTGGTGGCTTCTAGCTCTTCTCCTACTGAGTGTAATTCCTATAGAAGCTGGATTTGGGGTGGGTGGTGGTGTTGGTGTTAATGTTGGCCCTGTTGCTGGGGGTGGGGGAGCTGGAGTTTGGATTGGTGGAGGTATCAACGGAAATGGCCCAAATGCCCCATCTGGATCTTCAGCTTCAGGGCTTGACAGAGCTTACACTGCTCTCCAGGCATGGAAATCAGCCATCTCTGAAGACCCATCAAAAATTTTAGACACTTGGGTTGGCTCTGATGTGTGTTCT…	26	11	142	413	12.0579	3.59191	3.10435	3.56452e-09	1.85717e-07	Locus_6897_Transcript_2/3_Confidence_0.333_Length_1064	54770	EST AJ873838 Prunus persica fruit mesocarp plus epidermis 30 days after bloom Prunus persica cDNA clone PR0135B05, mRNA sequence.	XP_002514194	serine-threonine protein kinase, plant-type, putative [Ricinus communis] >gi|223546650|gb|EEF48148.1| serine-threonine protein kinase, plant-type, putative [Ricinus communis]	1152007	EST sd13_G06.m13r YG/PR Prunus cerasus cDNA, mRNA sequence.	8391	53056_CGF1004521_E02_Developing_fruit_flavedo_at_80_DAFB_Citrus_sinensis_cDNA_clone_F80DAB0001_IVF_E02_5',_mRNA_sequence__Putative_R-Genes,_predicted_from_NCBI_UniGene
1870	AGCTGAAAGTGATCTTGTACAAGGAATTATACTCATTTCAAAGCTGAAAGTGATCTTGTACAAGGAATTATACTAGGCAGCACATTGAGCAGCTGTCTTCTGATTTGGGAGAAGAAGGCAGCACATTGAGCAGCTGTCTTCTGATTTGGGAGCCCCGGAATGCAGTTCCCTCTGACATCAAGAATTTTCTTCCTGATCAGCCCCGGAATGCAGTTCCCTCTGACATCAAGAATTTTCTTCCTGATCAACGCCAGACAAGCTGGTCCTATCCGAGTGAAATAGTTGTTTGCCGCAGAAAATCTCTCTAGATTGCGAAACTTGCACACAGCATCAGGCACCCTCCCATAGAACTGGTTACTGGCCAAGCTCAGATACTCCAGCTTCCCCAAGCAAGCAAAT…	377	218	2321	6446	11.906	3.57362	7.08119	1.39225e-11	1.4235e-09	Locus_1870_Transcript_2/2_Confidence_0.167_Length_1620	56150	EST HPL-01-B09 Prunus persica L. leaf tissue, healthy Prunus persica cDNA, mRNA sequence.	XP_003607916	Receptor protein kinase [Medicago truncatula] >gi|355508971|gb|AES90113.1| Receptor protein kinase [Medicago truncatula]	18451619	EST Mdlv3_4036m19.y1 Mdlv3 Malus x domestica cDNA clone Mdlv3_4036m19 5' similar to TR:Q41805 Q41805 EXTENSIN-LIKE PROTEIN PRECURSOR, mRNA sequence.	14139	58804_HPL-01-B09_Prunus_persica_L._leaf_tissue,_healthy_Prunus_persica_cDNA,_mRNA_sequence__Putative_R-Genes,_predicted_from_NCBI_UniGene
2890	AGAAATACGAGAAGCTGGAGAAGGTAGGAGAAGGCACGTACGGCAAGGTCTACAAGGCCAAGGACAAGGCCACAGGCCAATTGGTCGCGCTGAAGAAGACGCGTCTGGAGATGGACGAAGAAGGCGTCCCTCCCACCGCGCTCCGCGAGGTCTCTCTTCTGCAAATGCTATCTCAGTCGCTGTACATCGTACGGCTTCTCTGCGTTGAGCACGTCGACAGCAAGGAAGGCAAGCCCGTCCTCTACCTCGTCTTCGAGTACCTCGACACCGATCTCAAGAAGTTCATCGATTCTCACCGGAAAGGTCCTAGTCCGAGGCCCTTGGCGCCGTCGATGGTCCAGAGCTTCCTCTACCAACTGTGCAAGGGGGTGGCCCACTGTCACTCCCATGGCGTCCTCC…	45	32	177	889	11.161	3.48039	4.03609	1.62556e-08	6.9513e-07	Locus_2890_Transcript_2/3_Confidence_0.500_Length_1020	NA	NA	XP_002266623	PREDICTED: cell division control protein 2 homolog C isoform 1 [Vitis vinifera] >gi|239056190|emb|CAQ58627.1| Kinase cdc2 homolog B [Vitis vinifera]	10398057	EST Pm_1082 Fruits and flowers of Prunus mume cv. Xiyeqing Prunus mume cDNA, mRNA sequence.	16603	61268_Zea_mays_PCO133106_mRNA_sequence__Putative_R-Genes,_predicted_from_NCBI_UniGene
16193	GCAAAATGGATCTCTTGATAAATACATTTATTCCAAACAAGGGAATAACTTGGTAAGTTACAAGAAAATGTATGATATTTCACTTGGAGTAGCTCGAGGGATTGAATATCTACATCAAGGTTGTGACATGCAAATTTTACATTTTGATATCAAGCCTCATAACATCCTTCTTGACGAAAATTTTGTTCCAAAGATTTCTGATTTTGGGCTTGCGAAATTATATCCTACGGTTAACAGTATTGTCTCGTTAACGGTAGCAAGGGGAACAATGGGTTACATGGCTCCTGAGTTGTTCTACAAAAATATTGGTGGCGTCTCATACAAAGCTGATGTCTATAGCTTTGGAATGCTGTTGATGGAAATGGGAAGCAAACGAAAGAATTTAAATGCACGTGCAGA…	8	0	39	74	11.1343	3.47694	0.84792	5.15041e-06	0.000102469	Locus_16193_Transcript_1/2_Confidence_0.333_Length_411	66141	EST PP_LEc0013D12f Peach shoot Prunus persica cDNA clone PP_LEc0013D12f, mRNA sequence.	XP_002309858	predicted protein [Populus trichocarpa] >gi|222852761|gb|EEE90308.1| predicted protein [Populus trichocarpa]	18583883	EST 010916ABEA001042HT (ABEA) Royal Gala seedling leaves infected with Venturia inaequalis Malus x domestica cDNA clone ABEA001042, mRNA sequence.	15907	60572_EST_6229_Ripening_Grape_berries_Lambda_Zap_II_Library_Vitis_vinifera_cDNA_clone_RT064D03_3',_mRNA_sequence__Putative_R-Genes,_predicted_from_NCBI_UniGene
24782	GCCGTGTAATAATCGTCAAGCAGTATGTTCTGAGGCTTTATATCACAATGGATGACTTGGGTGCTGCACTCTTCATGCAAGTACAAAAGTCCTTTGGCAACTCCACAAGCAATTTCAATTCGCTGCGTCCAACTGGGTTTTGTATCAGCAAAAAGGAAGCTTGCTAACGTGCCATTGCTTAAGAACTCGTATACTAGCAATCGATGTTGCCCTTCGTCACAATACCCAACCAGGCAAACTAGATTCTTGTGATGTGTCTTACCAATTACGCGCAGTTCTGTCTTGAATTCCTTCTCACCATCTTGTATCACACAGTTTAGCTTCTTCACTGCCACTTGGACACCAGAACCAATTTGTATTGTCCCTTTGTAAACAACTCCAAACGCACCCCTTCCTAAT…	4	2	48	36	10.9459	3.45232	0.46088	5.39756e-06	0.000106375	Locus_24782_Transcript_1/2_Confidence_0.333_Length_476	NA	NA	ABV30743	kinase-like protein [Prunus serrulata]	18718788	EST Mdfrjg3507E17.g1 Apple_EST_Mdfrjg Malus x domestica cDNA 5' similar to pir|S27754 S-receptor kinase (EC 2.7.1.-) homolog 2 precursor - Arabidopsis thaliana gb|AAA32857.1| receptor-like protein kinase, mRNA sequence.	13811	58476_N056B07_Populus_bark_cDNA_library_Populus_tremula_x_Populus_tremuloides_cDNA_clone_N056B07_5',_mRNA_sequence__Putative_R-Genes,_predicted_from_NCBI_UniGene
14627	GCTTTAGGTTCAACTTAGAAGAGGTGGAGACAGCTACTCAGTACTTCTCCGAGATGAATTTATTGGATAAGAGTAACTTCTCTGCAACTTATAAAGGAATATTACGAGATGGGTCTGTTGTGGCCATTAAGAGCATTGGTAAATCATGCTGCAAGACAGAGGAAGCTGAGTTCTTGAAGGGATTGAACATGCTAACCTCATTGAGGCATGAGAATTTAGTGAGATTGAGAGGATTTTGTTGTTCAAAGGGCCGGGGAGAATGCTTTCTCATTTATGATTTTGTTCCAAATGGAAACTTGCTGCGGTATCTTGATGTCAAGGACGGCGACAGCCATGTTCTTGAATGGACAACTAGAGTTTCTATTGTGAAGGGCATTGCTAAAGGTCTATCTTATTTGC…	20	30	103	553	10.5624	3.40086	3.34375	1.53859e-07	4.87706e-06	Locus_14627_Transcript_1/1_Confidence_0.000_Length_840	NA	NA	CBI24527	unnamed protein product [Vitis vinifera]	18639011	EST 000531AEPA004534HT (AEPA) Pinkie expanding leaf Malus x domestica cDNA clone AEPA004534, mRNA sequence.	10318	54983_010616AVBC004307HT_(AVBC)_Royal_Gala_young_shoot_Malus_x_domestica_cDNA_clone_AVBC004307,_mRNA_sequence__Putative_R-Genes,_predicted_from_NCBI_UniGene
23018	TGCTTGTGTATTTTTTGTTTTGTGTATGTTGGGCTACATATGAAATGAACCATAACTTCTGCCTTCAATTGTGCTACTTCTGTGCCATCTTGTGGGTATTTTTACCCTTCTTTGGTAATATTTATGCTGGTGAGTTTACGAGGCTCTGCCTCTTCCAGCATTTGAACCACCATTCTCATGGAGGGCCTTAGAACCGGCACCCTAGCGGTGCAGTGAATTGCAATGCTCAGCACCTTGATGGCATCTTCTTTTAGATCATCTGAGATGCTTGAGTCTACCAATTCAAGCACACTCTCCTTGTACTGCATTTTGCTGCAAACCCAGCTCACTATATCCTTGTTGTCTCCAAACTCAGGCTCATTTGGCCTCTTCCCTGTGACCAATTCCATCAAGACCACC…	16	19	332	122	10.4248	3.38195	2.90739	1.9473e-08	8.17295e-07	Locus_23018_Transcript_4/4_Confidence_0.000_Length_1251	78352	EST PU2_plate51_E02 PU2 Prunus persica cDNA clone PU2_plate51_E02 5' similar to PU2_plate51_E02 weakly similar to leucine-rich repeat transmembrane protein kinase, putative Arabidopsis thaliana, mRNA sequence.	XP_002313944	predicted protein [Populus trichocarpa] >gi|222850352|gb|EEE87899.1| predicted protein [Populus trichocarpa]	10400328	EST Pm_3353 Fruits and flowers of Prunus mume cv. Xiyeqing Prunus mume cDNA, mRNA sequence.	15903	60568_VV_PEd0016e08.b1_Vitis_vinifera_cv._perlette_LibD_Vitis_vinifera_cDNA,_mRNA_sequence__Putative_R-Genes,_predicted_from_NCBI_UniGene
25572	TCATCTCGGAGAAGTACTGAGTAGCTGTCTCCACCTCTTCTAAGTTGAACCTAAAGCTATGGAACACTTCTTGAGCAAACAAACTTAAATTCCGCCCATCAGCTAAAGGGTCCCACCCGTTTGAATACTCGAGGCTGATGAGAGGAGATCCATTTTTCCTGTAAACTCCCTTGCCCTTGGCCTCGTCAGTACTTAGACGGCCATCACAAATATCAAATGAGCTCCCAAGCTTCTGTTTCCGGCGACGGTGTTGGGTGAAGAATAGAACTCCTATAGCTGATAATGCAATAGTTACTACAAGGACACCAACAACAACAGCAACAGATGCTTGATGGGATTTTGACAAATTTGAGCAACTTGTTTGATTGCAGCGCAAAGGCACATTTGCAGTCTCAGGAA…	10	4	29	151	10.245	3.35685	1.49326	1.05177e-05	0.000190067	Locus_25572_Transcript_3/3_Confidence_0.000_Length_784	NA	NA	XP_002510917	leucine rich repeat receptor kinase, putative [Ricinus communis] >gi|223550032|gb|EEF51519.1| leucine rich repeat receptor kinase, putative [Ricinus communis]	18650253	EST 010616AVBC005044HT (AVBC) Royal Gala young shoot Malus x domestica cDNA clone AVBC005044, mRNA sequence.	10318	54983_010616AVBC004307HT_(AVBC)_Royal_Gala_young_shoot_Malus_x_domestica_cDNA_clone_AVBC004307,_mRNA_sequence__Putative_R-Genes,_predicted_from_NCBI_UniGene
13657	GCGGTCACTAGGCCTTTGCCTTTTGCCATTAATCAACAGTGATCAGAATGGGACTCATAGAAATCACTCGGGCAAGGCGACATGACCTCTTGCTCTAGCAGCTGCAATACCTGGTTCATTGATGGTCGATCATCCGGGTTTGCATCTGTACACCTTGCCGCTATTTCAAGAATTGCTTCCACAGTTTCAGAATCTGCATCTGTGCACCTTTTATCGACTAAATCATGCAATCGGTTTTCTCTCAATAGGGTGTTCATCCAGCCAACAACATTTAACCCCCGTTTTACAAATGTCGGATCGGTAGGTCTCTTTCCAGTCACAAGCTCTAGCAAAAGAACTCCAAAGCTATATACATCTGACTTCTGAGTGGCTCTCCCACTTTGCAAATACTCTGGAGCC…	7	7	36	141	10.0746	3.33264	1.48085	3.27037e-06	6.91635e-05	Locus_13657_Transcript_1/4_Confidence_0.600_Length_443	NA	NA	XP_002270994	PREDICTED: LRR receptor-like serine/threonine-protein kinase FEI 1 [Vitis vinifera] >gi|297734035|emb|CBI15282.3| unnamed protein product [Vitis vinifera]	18723290	EST Mdfb8003F02_e3443.b1 Apple_EST_Mdfb Malus x domestica cDNA 3' similar to ref|NP_201077.2| leucine rich repeat protein family [Arabidopsis thaliana] dbj|BAC42970.1| putative receptor like protein kinase [Arabidopsis thaliana], mRNA sequence.	8438	53103_UCRCS08_35D03_b_Parent_Washington_Navel_Orange_Callus_cDNA_Library_UCRCS08-2_Citrus_sinensis_cDNA_clone_UCRCS08-35D03-H5-1-4.b,_mRNA_sequence__Putative_R-Genes,_predicted_from_NCBI_UniGene
22656	GTGGAGCATTCAAGCCAAGTTTACTTGCCTTCATGGGCGCATGACCAGTATAGTGAGGGCAAAGACTTGGAGATTGGCGATGAAACAGAGGAGGAAAAGAAAATAATAAAAAAGATGATGATAGCTGCCTTGTGGTGTATACAGATGAAGCCAAGTGATCGTCCTTCAATGAACAAAGTCATAAATATGCTCGAAGGAGATGTTGAAAACCTACGAATGCCTAACAAACCTTTCCTGAGTGTGGAAGAGATGCCGGTAGGCCACGTTCAAGAGAATTCCAATCCAAATTGTTCTAACAAGGAGCTAACATGCACTCTATCAGGTAGGTGACGAAAAAAAACAAATTGGAGCCATACGCTGGTCAAACAAATGCCCCTTGTGAAATCATACAGCAGCTAA…	7	11	80	146	10.0367	3.32721	1.85659	1.40553e-07	4.5238e-06	Locus_22656_Transcript_1/1_Confidence_0.000_Length_419	66141	EST PP_LEc0013D12f Peach shoot Prunus persica cDNA clone PP_LEc0013D12f, mRNA sequence.	XP_002268775	PREDICTED: probable receptor-like protein kinase At1g67000-like [Vitis vinifera]	11157275	EST EST 2312 Half-Ripe Apricot Fruit Lambda Zap II Library Prunus armeniaca cDNA clone be002j02 3', mRNA sequence.	10520	55185_EST508436_HOGA_Medicago_truncatula_cDNA_clone_pHOGA-9L10_5'_end,_mRNA_sequence__Putative_R-Genes,_predicted_from_NCBI_UniGene
26153	CTTAGCTATTACACAGAGAGCAGAGAGAGAGCTGAAAGTCTGAAATGAATCAACTTTGGATCCACAAAACTTCACTCTCTGTAAATTAAACTGAAGCTCCTCTGTGTCTGATTGATGTCCACCGACTGATCATTTGACTTTCCAACTCCCTCTCCACCGCTCGATCCCTCTATTTCTCTCCTTCAATGGGAGGCCGCTGCTCCAGATTCTCCCTCTGCTGGTTCACCTCCCACCTTAAACCCTCCGTCCTCGAATCCTCCGAACTCGAGAATGGGGGCAAAAGTGACAAAAACTTATGGCCGAGCTTCACTGAATTCAGCCTGGACCAACTGAAAACCGCCACGTGTGGCTTCTCCTCCGACAACATAGTCTCGGAGCACGGCGAAAAAGCTCCAAATG…	4	2	22	53	9.77701	3.28939	0.276095	4.01503e-05	0.000601303	Locus_26153_Transcript_1/1_Confidence_0.000_Length_432	35706	EST PP_LEa0004K08f Peach developing fruit mesocarp Prunus persica cDNA clone PP_LEa0004K08f, mRNA sequence.	XP_002322938	predicted protein [Populus trichocarpa] >gi|222867568|gb|EEF04699.1| predicted protein [Populus trichocarpa]	18656168	EST 011009AVBC115006PG (AVBC) Royal Gala young shoot Malus x domestica cDNA clone AVBC115006, mRNA sequence.	14114	58779_PP_LEa0004K08f_Peach_developing_fruit_mesocarp_Prunus_persica_cDNA_clone_PP_LEa0004K08f,_mRNA_sequence__Putative_R-Genes,_predicted_from_NCBI_UniGene
20745	CTTTCTTATTGCAAAAGCCTTGAGAGTTTCCCAGAAATAGAAGTGGAGATGAAATCACTAGGGAATTTGGACATATCAGGAAGTGGCGTAAGAGAATTGCCTTCATCAATGGCATATGTTACTGGGCTTTCTTACTTTAGAGCTGAGTATTGTGAGAACCTTATTACCCTTCAAAAAGTGAACTCTCAAGTTTCATCCAGCAACTCCGAAATACCGCTGCTTCCCAACCTATCAAAAAGTGACTACCTCCTGCCCCATGATTGCTGGTACACATTAAAAATACTTTATCTATCGGGAAACA	0	4	34	15	9.4308	3.23738	-0.280689	0.000497308	0.00516429	Locus_20745_Transcript_1/1_Confidence_0.000_Length_301	63287	EST PP_LEc0018A20f Peach shoot Prunus persica cDNA clone PP_LEc0018A20f, mRNA sequence.	ADL36713	HD domain class transcription factor [Malus x domestica]	1151443	EST SD5MrA6 YG/PR Prunus cerasus cDNA, mRNA sequence.	10341	55006_020809AAPA005660HT_(AAPA)_Royal_Gala_24_DAFB_fruit_Malus_x_domestica_cDNA_clone_AAPA005660,_mRNA_sequence__Putative_R-Genes,_predicted_from_NCBI_UniGene
22719	CGGTGAAGGTAGCACAGGCCTTTGGCAGCTTCAATGGCAATTTTGTACCTCAAATTCCACCCCAAGAATCCTCCCTTTTTCCCATGCAATGCCTCCCCCAAGCTTCCATTTCTCATGTACTCGTAAACAAGCAGATTGGTTTCTTTGTTTGAGCAAAATGCCAGCAATCTCACAATGTTTCTGTGCCGAATGTTGCCTAAGGTTTGAATTTCTGCTCTGAAGCCGTGATCATGGCTGTTTGGTCCAAAACCAAGGAGTTTTTTTACAGCAATTTCAACCCCATTTGGCATTTTTCCATGGTAAACAATCCCTGCTCCTCCTCTTCCAATCACATTCCCATCTTTCACGCATTCGAGGATGTCGAAGATTGTGAATTCCAGCTTCTGGAAGGAAGTCATT…	1	4	22	38	9.32755	3.2215	-0.0241691	0.000109599	0.001431	Locus_22719_Transcript_1/1_Confidence_0.000_Length_441	NA	NA	CAN71863	hypothetical protein VITISV_023530 [Vitis vinifera]	2322146	EST FN760430 WZOAQPAA Quercus petraea cDNA clone WZ0AQPAH25YB11FM1, mRNA sequence.	9312	53977_UFL_533_81_Cotton_fiber_0-10_day_post_anthesis_Gossypium_hirsutum_cDNA,_mRNA_sequence__Putative_R-Genes,_predicted_from_NCBI_UniGene
11404	CGCGGAAGAATTAGGAAGGGGTTCTTTTGGGGTAGTTTACAAAGGAATAATACAAAATGGTTCTCAAGTCCAAGTGGCAGTGAAGAAGCTACACTGCGTGATACAAGATGGTGATAAGGAATTCAAGACAGAAGTGAATGTAATTGGGAAGACACATCACAAGAATCTGGTACGTCTGCTCGGATATTGTGACGAGGGACAACAACGTTTACTAGTATATGAACTCTTGAGCAATGGCACATTAGCAAGCTTCCTTTTTGCTGATGTCAAACCAAGTTGGGGGCAACGAATCGAAATTGCTTATGGAATTGCCAAAGGACTTGAGTACTTGCATGAAGAGTGCAGCACCCCAATCATCCATTGCGATATAAAGCCTCAGAACATACTTCTTGACGATTA…	2	6	50	39	8.7753	3.13345	0.570528	1.62357e-05	0.000277538	Locus_11404_Transcript_1/1_Confidence_0.000_Length_418	NA	NA	ABV30771	kinase-like protein [Prunus cerasus var. caproniana]	18718788	EST Mdfrjg3507E17.g1 Apple_EST_Mdfrjg Malus x domestica cDNA 5' similar to pir|S27754 S-receptor kinase (EC 2.7.1.-) homolog 2 precursor - Arabidopsis thaliana gb|AAA32857.1| receptor-like protein kinase, mRNA sequence.	8760	53425_GM89022B2E07.r1_Gm-r1089_Glycine_max_cDNA_clone_GM89022B2E07_3,_mRNA_sequence__Putative_R-Genes,_predicted_from_NCBI_UniGene
12387	CTAGCAGGAGGAGCCACCACAGCAGCTGGAAGACTGGTTGCCCATGATGGGATTCTTGAGGCTATTTGGCCATACAGTGGTCATTATCACCCAACAGAAGAAAACTTCATGGAATTCATCAGCTTCCTAGAAGAAAATCATGTAGATCTCTCCAATGTTAAGAGGTGTGCAATTGATGATGACTATCCTTCAATGAAGATCACTGATGGGGAACCAACAAAGCTTGAATCATTCAAATCAACAGAATCAGACGGTGGAAAGACAACTAGTTCAGATGATATCACAAAGAAAACCACAATCACAACCGTTCAAGAGGAAACTAAGAAGGTTTTGGTTGCCAATGCCAAACCACCAGTGTTCGACTTGGGCAAGCGCTTGTCATGCAAATGGACTTCAGGA…	21	23	234	240	8.66882	3.11583	2.95989	4.84391e-09	2.43062e-07	Locus_12387_Transcript_1/1_Confidence_0.000_Length_840	NA	NA	XP_002309213	predicted protein [Populus trichocarpa] >gi|222855189|gb|EEE92736.1| predicted protein [Populus trichocarpa]	18628380	EST 030128ABPB002603HT (ABPB) M9 root tips Malus x domestica cDNA clone ABPB002603, mRNA sequence.	5427	50100_Beta_vulgaris_RNA-directed_DNA_polymerase_gene,_partial_cds;_and_heat_stress_transcription_factor_HSF,_NPR1_(NPR1),_hypothetical_protein,_integrase,_hypothetical_protein,_retrotransposon_proteins,_hypothetical_proteins,_polynuclyotidyl_transferase,_transp_Putative_R-Genes,_collected_from_NCBI_Protein
26211	ACTTTTCGAAGTAAGATGTCCTGTCATAACATACTCAGGGGCTGCATAACCATAAGTGCCCATCACTCGGGTGGAGACATGAGTTTTATCTCCCTCTGGAGCATCTTTAGCGAGGCCGAAATCAGAAAGCTTGGCGTTGTAATCCGCATCCAACAATATATTAGATGTTTTAAAATCTCGATAAATCACTGGCCTTTCAGCTTCCTCGTGAAGAAAGGCAAGACCCTTTGCAGCACCAAGAGCTATTTTCATTCGGATAGACCAAGGAAGCGGCAAGGACCTTCTAAAGAGGTGATTCTCCAAGCTTCCCCGAGGCATAAACTCGTACACAAGTAATCTTTGATCATCCTCAATGC	2	2	16	29	8.66526	3.11524	-0.423989	0.000510392	0.00526199	Locus_26211_Transcript_1/1_Confidence_0.000_Length_356	19656	EST PU4_plate25_B07 PU4 Prunus persica cDNA similar to serine/threonine protein kinase homolog [Aster tripolium] contains InterProScan IPR000719: Protein kinase, IPR001245: Tyrosine protein kinase, IPR002290: Serine/threonine protein kinase, IPR0, mRNA sequence.	XP_002311801	predicted protein [Populus trichocarpa] >gi|222851621|gb|EEE89168.1| predicted protein [Populus trichocarpa]	16803348	EST CS00-C2-003-026-D05-CT.F Sweet orange bark, greenhouse plant Citrus sinensis cDNA, mRNA sequence.	9250	53915_UFL_372_82_Cotton_fiber_0-10_day_post_anthesis_Gossypium_hirsutum_cDNA,_mRNA_sequence__Putative_R-Genes,_predicted_from_NCBI_UniGene
13753	AAGAGGCTAAGGGAAGTTATTGTGGGTAAGAGGGAGTTTGAGCAGCATATGGAGGTGGTGGAGAGAGTTGGGAAGCACCCAAATGTTGTGCCTCCGCGCGCTTATTATTACTCCAAGGATGAGAAGCTTTTGGTCTACAACTACATGCCAGCAGGAAGCTTGTTTGCACACTTGCATGGAAGCAGGGATGCTGGAAGGTCTCCACTAGACTGGGATTCAAGAGTAAAGATTTCTCTTGGAGTAGCCAAGGGAATTGCCCACATTCATTCTGAGGGTGCTAAATGCAGCCATGGCAACATAAAGTCCACCAATGTCCTCTTAACCCAAGACCTTGAGGCTTGCATCACTGATGTTGGGTTGAGTCCTCTAATGAACTTCCCTGCAACCATGTCACGAGCC…	14	19	132	213	8.40046	3.07047	2.49179	6.4592e-08	2.33295e-06	Locus_13753_Transcript_1/2_Confidence_0.333_Length_696	NA	NA	XP_003526789	PREDICTED: probable inactive receptor kinase At5g58300-like isoform 1 [Glycine max] >gi|356516213|ref|XP_003526790.1| PREDICTED: probable inactive receptor kinase At5g58300-like isoform 2 [Glycine max]	18708028	EST Mdltb7524G18.g1 Apple_EST_Mdltb Malus x domestica cDNA 5' similar to ref|NP_200638.1| leucine-rich repeat transmembrane protein kinase, putative [Arabidopsis thaliana] dbj|BAA96921.1| receptor-like protein kinase [Arabidopsis thaliana] gb|AAL57654.1| unknown protein [Arabidopsis thaliana] gb|AAN64529.1| At5g58299/A, mRNA sequence.	14022	58687_WS0195.B21_K03_PT-DX-N-A-10_Populus_trichocarpa_cDNA_clone_WS0195_K03_3',_mRNA_sequence__Putative_R-Genes,_predicted_from_NCBI_UniGene
11151	TTTCACCAAGGCCCGTTAGTGAGCTTGATGCTGCCGCAGTTAAGCTTCAAAAGGTTTACAAGAGTTATCGAACTCGAAGAAACCTGGCAGATTGTGCTGTGGTGGTTGAGGAGCTATGGTGGAAGGCATTAGATTTTGCAGCTCTCAAGCGGAGTTCTGTGTCATTCTTCAATGTTGAGAAACCGGAAACTGCTGTTTCCCGGTGGGCAAGGGCTAGGACAAGAGCAGCCAAGGTTGGAAAGGGTTTGTCCAAGGATGAGAAGGCACAAAAGTTGGCTCTTCAACACTGGCTTGAAGCTATTGATCCACGACATCGGTATGGACACAATTTACACTTTTACTATGATATCTGGTTTGAAAGTGAGAGCAGTCAGCCTTTCTTCTACTGGCTGGATTGTG…	12	21	171	172	8.3518	3.06209	2.50165	5.34573e-08	1.9727e-06	Locus_11151_Transcript_1/2_Confidence_0.333_Length_672	NA	NA	XP_002514129	calmodulin binding protein, putative [Ricinus communis] >gi|223546585|gb|EEF48083.1| calmodulin binding protein, putative [Ricinus communis]	18628380	EST 030128ABPB002603HT (ABPB) M9 root tips Malus x domestica cDNA clone ABPB002603, mRNA sequence.	5427	50100_Beta_vulgaris_RNA-directed_DNA_polymerase_gene,_partial_cds;_and_heat_stress_transcription_factor_HSF,_NPR1_(NPR1),_hypothetical_protein,_integrase,_hypothetical_protein,_retrotransposon_proteins,_hypothetical_proteins,_polynuclyotidyl_transferase,_transp_Putative_R-Genes,_collected_from_NCBI_Protein
3282	GGCTTTTTGCTTTATTATCATAGCTTAGATGTTGCCTTTGTTGAATGTGGCCCGCACCAATGGATCCCACGTGGTTCTAAGTGTAAGCCAGGTAGCTTTGTTTTGGATCTGTTGAAGCTGATTTACGATTATGAGGCGCAATTCTTTAGCTCAGGTGATCCATGGCGAGGAATTACGCTACTAATAACCATTATCTTCGTACTACATCTCATGGTAAAATTTATACTGGCTCTTATCTTCGTACTACATCTCATGGTAAAATTTATACTGGCTCCATTTGTGATTGCGTTTTTTATCTATACATGGCGGAAAAGACATTCGTCAATGTATAGCACGATCGAAAATTTTCTACATGATGATAACAATTTTCCGCCGATAAGGTACTCTTACTTGGACATT…	5	2	33	41	8.31161	3.05513	0.300495	4.25375e-05	0.000630026	Locus_3282_Transcript_1/2_Confidence_0.333_Length_571	66141	EST PP_LEc0013D12f Peach shoot Prunus persica cDNA clone PP_LEc0013D12f, mRNA sequence.	XP_002529764	kinase, putative [Ricinus communis] >gi|223530762|gb|EEF32630.1| kinase, putative [Ricinus communis]	18511047	EST Mdfw2005k21.y1 Mdfw Malus x domestica cDNA clone Mdfw2005k21 5' similar to TR:Q9SWU7 Q9SWU7 RECEPTOR-LIKE KINASE, mRNA sequence.	14534	59199_Solanum_lycopersicum_cDNA,_clone:_LEFL1092CE02,_HTC_in_leaf__Putative_R-Genes,_predicted_from_NCBI_UniGene
468	ATTTAGTATTTACCTCACAGCCTGGACTCTCTCTCTGTCTCTCTCTCCAAAGAACACCAGAAGTCCAACAACAAAAAGGCCAAAAAGAAAAGAGGAAATGCAGGTCCCAAAACACACTCTCGCTCTCTGCTCCACTCTCTCTCTTCCTCAGAAAGCCAAACCAAACAATGTATGAACTTTGAAAGAACAAAACAAAAAAATCCAGATATCCACAACCCCATTTCACCAAAACCATTTGGGTTTTCGCCAAAATGCATTCCCAGAGCCAAAGGCTTTCCCTTTTTCTTTTCTCTTTGCTGGTTTTGCTTCCCATTGCAAAACCAGATCTGGGTTCTGACCGAGCTGCTCTTCTAGCTCTGCGCTCAGCCGTGGGTGGCCGAACCCTGCTCTGGAATGTGA…	224	173	1119	2887	8.15243	3.02723	6.00633	1.01129e-09	6.29383e-08	Locus_468_Transcript_3/7_Confidence_0.611_Length_2510	30288	EST PPN041E12-T7 PPN Prunus persica cDNA clone PPN041E12, mRNA sequence.	XP_003525182	PREDICTED: probable inactive receptor kinase At1g48480-like [Glycine max]	18529788	EST Md0624 Venturia inaequalis challenged cDNA suppression subtractive hybridization library Malus x domestica cDNA similar to RKL1; ATP binding / kinase/ protein serine/threonine kinase, mRNA sequence.	10191	54856_010703AAZA007249HT_(AAZA)_M9_xylem_Malus_x_domestica_cDNA_clone_AAZA007249,_mRNA_sequence__Putative_R-Genes,_predicted_from_NCBI_UniGene
22463	GGTGGGTTCGGTAATGTGTATAAAGGGCACATTGTTGGCGGGTCCACTCCCGTCGCAATCAAACGGTTGAAACCCATGTCATCACAGGGGGCCCACGAATTCAAGACGGAGATCGAGATGCTCTCCCAATTACGCCACCGTCATTTGGTATCGCTAATTGGATATTGTGCAGATGAAGGTGAGATGATCTTAGTGTATGACTTCATGGATCATGGCACTCTCAGCGACCATCTCTACCACAAAGATAACCCATCTCTTCCCTGGGAGCAACGACTTGAGATCTGTATCGGGGCAGCGCGTGGGCTGCAGTACCTTCATAAGGGAGCAAAGTGCACC	5	2	48	24	8.08781	3.01575	0.288846	0.000107977	0.00141389	Locus_22463_Transcript_2/2_Confidence_0.000_Length_336	3698	EST PU1_plate47_M03 PU1 Prunus persica cDNA similar to similar to protein kinase family protein [Arabidopsis thaliana] contains InterProScan IPR000719:Protein kinase, IPR001245:Tyrosine protein kinase, IPR002290:Serine/threonine protein kinase, I, mRNA sequence.	ABV30720	kinase-like protein [Prunus avium]	18732249	EST Mdlv3_4029C08_e27630.b1 Mdlv3 Malus x domestica cDNA 3' similar to gb|AAP57674.1| tyrosine kinase [Cucumis sativus], mRNA sequence.	10407	55072_Mdfrt3117d10.y2_Mdfrt_Malus_x_domestica_cDNA_clone_Mdfrt3117d10_5'_similar_to_TR:Q9SCZ4_Q9SCZ4_RECEPTOR-PROTEIN_KINASE-LIKE_PROTEIN._;,_mRNA_sequence__Putative_R-Genes,_predicted_from_NCBI_UniGene
6121	TGGGAATGAAATTCCAAAATGGTTCAGCCATAAAAGTGAGGGATGTTCAATAAAGATTGAGCTTCCTCGTGATTGGTTTAGCACAGATTTCTTGGGTTTCACTCTATCTCTTGTTGTTGATGCTCCTGGTTTAAATTATCTGGTTATTGGATGCAACTACAACTTCAAAACTAGTAATGGTGAAAGTCGTGAAGTCAACCATCCTCAGTGTGAACCGTTCATGATTGGAAGCAGCGGAGATTCACCTGAGGTGTTCGTGTGGTGGTATAGTAGTAGTGTCTTTGAAGTTGTAAAGGGAGCTCAAAGCCCCACTGCGTTTTACAAACTTGTTACTGAGGTCAATGTTGACTTCACCCCACGAGCTTATTTAGGTGAACCCAGTTGGGTGGAAAAGTGTGG…	9	9	61	121	8.085	3.01525	1.57452	1.58083e-06	3.69047e-05	Locus_6121_Transcript_1/2_Confidence_1.000_Length_573	31116	EST PPN073H10-T7 PPN Prunus persica cDNA clone PPN073H10, mRNA sequence.	CBI25016	unnamed protein product [Vitis vinifera]	18423132	EST Mdst6008p12.y1 Mdst Malus x domestica cDNA clone Mdst6008p12 5' similar to TR:Q9SZ66 Q9SZ66 PUTATIVE DISEASE RESISTANCE PROTEIN, mRNA sequence.	10387	55052_Mdst6008p12.y1_Mdst_Malus_x_domestica_cDNA_clone_Mdst6008p12_5'_similar_to_TR:Q9SZ66_Q9SZ66_PUTATIVE_DISEASE_RESISTANCE_PROTEIN_;,_mRNA_sequence__Putative_R-Genes,_predicted_from_NCBI_UniGene
1935	ATTCTTGACAAAAGATCAAGATATACGTCTTGGTGACTTTGGACTTGCCAAAATGTTGACTTCAGATGATCTTGCCTCTTCAGTTGTGGGAACTCCTAGCTATATGTGTCCTGAGCTTCTTGCGGATATACCTTATGGTTCAAAATCAGATATTTGGTCTTTGGGATGCTGCATCTATGAAATGACTTCTCATAAGGCCGCATTTAAAGCATTTGATATACAAGCACTGATTAACAAAATTAACAGGTCCATAGTTGCTCCCCTTCCCACAAAGTACTCTGCTGCATTCCGAGGCCTTATTAAAAGCATGCTTCGGAAAAACCCAGAACTCAGGCCAAGTGTATGTATACTTCTCCTCTAGTGTAAAAAAGTATGTGAATAAACCCACCTTAATCAGGC…	53	56	221	850	7.92806	2.98697	4.09906	1.17507e-07	3.90596e-06	Locus_1935_Transcript_4/4_Confidence_0.143_Length_1472	NA	NA	XP_002328349	predicted protein [Populus trichocarpa] >gi|222838064|gb|EEE76429.1| predicted protein [Populus trichocarpa]	18651221	EST 010702AVBC007303HT (AVBC) Royal Gala young shoot Malus x domestica cDNA clone AVBC007303, mRNA sequence.	10774	55439_EST1224742_MTY_Medicago_truncatula_cDNA_clone_MTYA957,_mRNA_sequence__Putative_R-Genes,_predicted_from_NCBI_UniGene
4277	CAGGGAAGAGTAGTAGCAATCAAAAAGCTGGTTACATCAAATATAATTCAATGCCTTGAAGATTTTGACAGAGAGGTTAGAATTCTGGGAAAAGCAAGGCATCCAAATCTAATAGCCCTGAAAGGATACTATTGGACTCCACAGATGCAGCTTCTGGTAACAGAGTTTGCCACCAATGGCAGCCTACAATCCAAACTCCATGAAAGGCTTCCTTCGACTCTACCACTTTCATGGGCTAATAGATTCAAAATTTTGCTTGGCGCAGCAAAGGGACTTGCCCACTTGCATCATTCGTACCGCCCGCCAATCATTCACTACAACATAAAACCAAGTAACATCTTGCTTGATGAGAATTACAACCCAAAGATTTCAGATTTTGCACTGGTAAGGCTTCTAACA…	80	59	356	998	7.86278	2.97504	4.44708	9.17768e-09	4.26676e-07	Locus_4277_Transcript_2/2_Confidence_0.000_Length_1007	NA	NA	CAN70282	hypothetical protein VITISV_023081 [Vitis vinifera]	10397588	EST Pm_0613 Fruits and flowers of Prunus mume cv. Xiyeqing Prunus mume cDNA, mRNA sequence.	10350	55015_Mdfrt3078m08.y1_Mdfrt_Malus_x_domestica_cDNA_clone_Mdfrt3078m08_5'_similar_to_TR:O80527_O80527_F14J9.10_PROTEIN._;,_mRNA_sequence__Putative_R-Genes,_predicted_from_NCBI_UniGene
18571	GAGTTCTTTAAGGAATTTCTTACCCATGAAGATCCTAATGTGCGCTCAAAGGCTTGCAGTGCTCTAGGCAATATGTGCCGGCACAGCTCCTACTTTTATAGTGCCCTAGCAAAGCATCAAATCATTGGCCTCCTTATTGATCGATGCTCTGATCCAGACAAACGGACACGAAAATTTGCTTGCTTTGCTATCGGAAATGCTGCCTACCACAATGACATGTTATATGATGAGCTACGAAGATCTATACCCCATCTAGCCAATTTGCTGCTTTCAACCGAAGAAGACAAGACGAAAGCAAATGCTGCAGGTGCACTAAGCAATCTTGTCCGCAACTCCAACAAAC	10	11	44	152	7.47537	2.90214	1.6749	1.43665e-05	0.000249347	Locus_18571_Transcript_1/2_Confidence_0.333_Length_343	NA	NA	CAN74246	hypothetical protein VITISV_014420 [Vitis vinifera]	13182856	EST JS3AR22JG Heat stressed Fragaria vesca (strain Hawaii-4) cDNA library Fragaria vesca cDNA clone JS3AR22, mRNA sequence.	7123	51788_Arabidopsis_thaliana_ATP_binding__Putative_R-Genes,_predicted_from_NCBI_UniGene
31485	AGAAATTCCACCTCATTGTGGACCCTCGGCTTGAAGGACAGTTTTGTATTAAATCAGCTCAAAAACTTGCATCATTAGCTAACAGGTGTCTATCAAAACAACCGAAGTCTCGCCCAAAAATGAGTGAGGTGGTTGTGGTTTTAGGAAGCATCATAGATGAGCTGTCATCTCAAGATGAGGTTGTCCATGAACCTGTTATTGAAACTGAAGAAGCAAAGGAAGAAACTGTGGAGGAGACCGAGATTGAGACTACCAAACAAGGAAACAAAAAAAGGGTTTTCGATATAAGAGAAA	3	2	17	31	7.4706	2.90122	-0.310298	0.000602685	0.00601955	Locus_31485_Transcript_1/1_Confidence_0.000_Length_294	NA	NA	XP_002531439	Protein kinase APK1B, chloroplast precursor, putative [Ricinus communis] >gi|223528958|gb|EEF30951.1| Protein kinase APK1B, chloroplast precursor, putative [Ricinus communis]	18430198	EST Mddb5019n02.y1 Mddb Malus x domestica cDNA clone Mddb5019n02 5' similar to TR:O81064 O81064 HYPOTHETICAL 51.9 KDA PROTEIN, mRNA sequence.	10335	55000_Mddb5019n02.y1_Mddb_Malus_x_domestica_cDNA_clone_Mddb5019n02_5'_similar_to_TR:O81064_O81064_HYPOTHETICAL_51.9_KDA_PROTEIN._;,_mRNA_sequence__Putative_R-Genes,_predicted_from_NCBI_UniGene
10044	CTGGTTTTCATTCCCCCAAAAGCTAAGTTTTAAGCTTTCCTGGAAGAAGTGAAGCAGAGAAAGAAGGGGAGAAATAGATTCATCTATTGAGTGTTGTTTCTGCAACTTGGGTTTTGTTGATGGTTCTAATGGCAAAGCTAGTTTGCCATTCACATCTTCTTCTGCTCATCATAGTTTTCCTCTCTCTCCATCCTTCAAGCCAGCTACAACAACACACTCAGTCACAAACCCTTCTGAAGATCAAGCAGCTTCTCAACTACCCATCAGCCTTAACCAGCTTCAGCCATGGAAGCAACATCAGAGATTTCTGCAAAATTGAACCAACTCCATCTTTGACTCTATCCTGTTATGAAGGCAACATAACCCAGCTGCATATTATTGGCAACAATGGGTTTCCTC…	10	11	38	155	7.36111	2.87992	1.65056	2.90489e-05	0.000453526	Locus_10044_Transcript_1/1_Confidence_0.000_Length_426	NA	NA	XP_002514446	leucine-rich repeat protein, putative [Ricinus communis] >gi|223546442|gb|EEF47942.1| leucine-rich repeat protein, putative [Ricinus communis]	20850353	EST sT7aVVM027M08020 VVM Vitis vinifera cDNA clone VVM027M08020 5' similar to emb_CAO67481.1 unnamed protein product [Vitis vinifera]. Expect = 5e-44, mRNA sequence.	16141	60806_VV_PEd20b05.g1_Vitis_vinifera_cv._perlette_LibD_Vitis_vinifera_cDNA,_mRNA_sequence__Putative_R-Genes,_predicted_from_NCBI_UniGene
7567	CAGCCATGCACTAGATCTAATTCGTGGCAAGAATTTCCTGATGCTGATGGATTCTGCTCTGGAGGGTAATTTCTCAAATGATGATGGAACTGAGTTAGTACGCTTAGCTTCACGCTGTCTGCAATATGAAGCTCGTGAGAGGCCAAATGCAAAGTCCATCGTCACTGCTCTCATGTCACTTCAGAAAGAAACAGAGGTTGCATCACATGTTTTGATGGGTATCCCACATGAAACCACATCCTCAACGCAGCAGAAACAGAGGTTGCATCACATGTTTTGATGGGTATCCCACATGAAACCACATCCTCAACGCAGCCATTGGCATTAACACCTTTTGGAGAAGCTTGTTCGAGAAAGGATCTCACTGCCATACATGAAATATTGGAGAAGAATGGATAC…	3	4	17	48	7.3045	2.86879	0.11095	0.000383863	0.0041743	Locus_7567_Transcript_3/3_Confidence_0.000_Length_479	41877	EST PP_LEa0025H21f Peach developing fruit mesocarp Prunus persica cDNA clone PP_LEa0025H21f, mRNA sequence.	XP_002308195	predicted protein [Populus trichocarpa] >gi|222854171|gb|EEE91718.1| predicted protein [Populus trichocarpa]	18712732	EST Mdfrfu3514L03.g1 Apple_EST_Mdfrfu Malus x domestica cDNA 5' similar to ref|NP_190971.1| protein kinase family [Arabidopsis thaliana] emb|CAB88365.1| protein kinase-like protein [Arabidopsis thaliana] gb|AAK96694.1| protein kinase-like protein [Arabidopsis thaliana] gb|AAN72100.1| protein kinase-like protein [Arabidop, mRNA sequence.	6649	51314_Arabidopsis_thaliana_ATP_binding__Putative_R-Genes,_predicted_from_NCBI_UniGene
9131	GTGCTCTGCAACTCCCTCCTCTGCTACTCCATTGAAGACGACCTCACTTGCCTTGAGGGGGTCAAGACCTCACTCACAGACCCACAAGGGAGGCTGAGCCAATGGGACTTGGGCAACAGGTCGGTGGCCTCCATCTGCAAGCTGGTCGGAGTGTCGTGCTGGAATGAGAAGGAGAATCGACTCATCAGCCTCCAGCTTCCTTCAATGGAGCTCGCCGGTGAGCTCCCTGAGTCTCTCAAGTTCTGCCATAGCCTCCAGAGCCTGGATCTCTCCGGTAACGCTCTCTCCGGTTCCATCCCTCCCCAAATCTGCAATTGGCTCCCTTATCTCGTAACCCTAGATCTCTCCAACAACCATCTCTCCGGTTCCATCCCTCCGGAGATTGTCAACTGTAAGTTC…	85	42	282	866	7.29559	2.86702	4.21876	1.50574e-07	4.79528e-06	Locus_9131_Transcript_5/12_Confidence_0.375_Length_1956	51575	EST AJ826984 S3 Prunus persica cDNA clone S39N18, mRNA sequence.	XP_002305238	predicted protein [Populus trichocarpa] >gi|222848202|gb|EEE85749.1| predicted protein [Populus trichocarpa]	18636529	EST 000512AENA001410HT (AENA) Northern Spy expanding leaf Malus x domestica cDNA clone AENA001410, mRNA sequence.	10983	55648_KL5B.001P24F.050901T7_KL5B_Nicotiana_tabacum_cDNA_clone_KL5B.001P24,_mRNA_sequence__Putative_R-Genes,_predicted_from_NCBI_UniGene
10203	GCCCCTGGTCCGGGCCTTAACCCACCATACTTTTCACCCTGCAAACCTGAGCACATCTTCTGCGTCTGCCCTTTACTCCCAGAACACCATCCCCCATAAGAAAACTGTCCACGGTGTCGTTTAAGAAGTTCGCGATCGATTTTGTTAAGAACGGGTACATTTTTCTTGAACTTTCGAGCAAAAGGACGGTTGCTTAGAATCATTCTTGGAAAATCTCTGAGTCCCAGAGACCTGGGATGTTGCTTTGGAGGCGTGTCCCATGTAATGTAGTGGAGGTCATGGTTGACAGTGGTGTTCTTGTATTCTTGGGAGTTGCATATGACTGTCTGGAAGTAGCCTTCAGGTGATGACACAAAGTTGGTGTAGTAGAGGAGGAGAGTCCTTGGCAAATTGTCCCAC…	14	13	75	169	7.25302	2.85858	2.00732	1.86826e-06	4.27342e-05	Locus_10203_Transcript_3/3_Confidence_0.000_Length_847	41636	EST PP_LEa0024L11f Peach developing fruit mesocarp Prunus persica cDNA clone PP_LEa0024L11f, mRNA sequence.	ADC84481	glycosyltransferase family 14 [Salix sachalinensis]	11688091	EST M111B07R Fragaria x ananassa var. Carisma green fruit receptacle UMA library M1 Fragaria x ananassa cDNA clone M111B07R, mRNA sequence.	6727	51392_Arabidopsis_thaliana_clone_RAFL08-11-L01_(R11180)_mRNA_sequence__Putative_R-Genes,_predicted_from_NCBI_UniGene
15839	CCAATCCCTGAAGCCTTAGGGGCATGTTATAGTCTCACTAGAGTAAGGCTGGGGCAGAATTACTTAAATGGTAGCATACCAAATGGCTTAATTTATTTGCCTCTTCTGAGCTTAGCAGAGTTGCAAAACAATTACCTATCTGGAATGTTGCTAGAGAATTCTAATGGCTCATTGGAGCCGGCCAAATTAGGCCAGCTTAATCTGGCAGACAACCTCCTATCCGGTCCTTTACCCTACTCACTTTCGAATTTCTCTTCCCTCCAAATCCTCCTACTTAGTGGAAATCAATTCTCTGGTCCAATCCCACCTTCAATAGGCCAACTCCATCAAGTACTAAAACTTGATCTTAGCAGAAATTCACTCTCTGGTGAAATCCCACCAGAAATTGGAAACTGTTTC…	8	5	44	72	7.10766	2.82938	0.958224	2.46701e-05	0.000394721	Locus_15839_Transcript_2/2_Confidence_0.000_Length_498	NA	NA	XP_002526451	Receptor protein kinase CLAVATA1 precursor, putative [Ricinus communis] >gi|223534231|gb|EEF35946.1| Receptor protein kinase CLAVATA1 precursor, putative [Ricinus communis]	18530554	EST 020920AAAA010131CT (AAAA) Royal Gala 59 DAFB fruit, seeds removed Malus x domestica cDNA clone AAAAA01013, mRNA sequence.	10431	55096_020920AAAA010131CT_(AAAA)_Royal_Gala_59_DAFB_fruit,_seeds_removed_Malus_x_domestica_cDNA_clone_AAAAA01013,_mRNA_sequence__Putative_R-Genes,_predicted_from_NCBI_UniGene
1197	AAGGGGTGCATTAAGCTTGCAGACTTTGGTGCATCGAAGAAAGTTGTTGAACTGGCTACCATAAATGGTGCGAAGTCAATGAAGGGTACGCCATACTGGATGGCTCCTGAAGTTATTCTCCAGACTGGCCATAGCTTCTCTGCTGACATATGGAGTGTTGGATGTACTGTGATTGAGATGGCTACAGGAAAGCCTCCATGGAGCCAACAGTATCAGGAGGTCGCTGCTCTCTTCCATATTGGAACAACAAAATCTCATCCACCCATCCCCGAGCATCTCTCCGCTGAGGCAAAGGATTTTCTGTTAAAATGTCTAGAGAAGGAACCTAATTTAAGGTGTGCTGCGTCAGAGTTAGTGCAGCATCCATTTGTCACTGGGGATTATCAGGAACCTCGTCCA…	11	12	24	170	6.76198	2.75745	1.65961	0.000195866	0.00233844	Locus_1197_Transcript_1/1_Confidence_0.000_Length_469	NA	NA	XP_002281142	PREDICTED: mitogen-activated protein kinase kinase kinase 3 [Vitis vinifera] >gi|297737007|emb|CBI26208.3| unnamed protein product [Vitis vinifera]	18503428	EST 010814AASB006246HT (AASB) Royal Gala 10 DAFB fruit Malus x domestica cDNA clone AASB006246, mRNA sequence.	16011	60676_Vitis_vinifera_mitogen-activated_protein_kinase_kinase_kinase_(MAP3K)_mRNA,_complete_cds__Putative_R-Genes,_predicted_from_NCBI_UniGene
9612	GTGGAAGCTCTGGGTTGAGCCCTGGAGCAATTGCTGGTATTGTTATTGGGTTGATGGCTGCAACTGTGGTTTTTGTTTCATTGTTAATTGGGTATGTGCAAAACAAGAAGAAGAACAGCAGGGCAGAGAGTGAAGATGAGTTAGAGGAAGAAGAAGATGAGGAAAGTGGTGGCGGTGGTGGTGGAGCTGGTGATCAGGGAAGGCTTATCTTGTTTCAGGGCGGCGAGCATTTGACATTAGATGATGTGTTGAATGCCACAGGACAAGTTTTGGAGAAGACCAGCTATGGGACTGTTTATAAGGCAAAACTTTCAGATGGAGGGACCATTACTTTGAGGTTGTTGAGGGAAGGTAGTTGCAAGGATGGGAGTTCTTGCGTACCTGTGGTAAAGCAATTGG…	7	6	35	75	6.7409	2.75294	0.883473	5.77124e-05	0.000823075	Locus_9612_Transcript_1/1_Confidence_0.000_Length_466	NA	NA	XP_002264706	PREDICTED: putative kinase-like protein TMKL1-like [Vitis vinifera]	18610196	EST 010701AAZA004227HT (AAZA) M9 xylem Malus x domestica cDNA clone AAZA004227, mRNA sequence.	16019	60684_C1G06093_Mixture_of_buds,_little_clusters_and_fruits_(C1)_Vitis_vinifera_cDNA_clone_C1G06093,_mRNA_sequence__Putative_R-Genes,_predicted_from_NCBI_UniGene
12188	AATGAGAATTACTGAGAATCTCAATGAGAAGTATATTATAGGGTATGGTGCTTCTAGCACAGTGTACAAGTGTGTACTGAAGAATTCCCGACCAATGGCAATTAAGCGAATTTACAATCGGTATCCAGACAACATGCGGGAGTTTGAGACTGAACTTGAAACCATTGGCAGTATCAAGCATAGAAATCTTGTTAGCCTGCATGGGTATTCACTGTCACCACATGGAAATCTCCTCTTCTATGACTATATGGAGAACGGATCTCTCTGGGATCTGCTTCATGGACCAGCAAAGAAGGTTAAACTTGATTGGGAAACAAGGTTGAAAATAGCAGTTGGAGCTGCACAGGGACTTGCTTATCTTCACCATGATTGTAACCCCCGAATTATTCACAGGGATGT…	4	6	12	72	6.66328	2.73623	0.470853	0.000816248	0.00777021	Locus_12188_Transcript_1/1_Confidence_0.000_Length_403	NA	NA	CAN79933	hypothetical protein VITISV_008329 [Vitis vinifera]	18517578	EST Mdfw2032b18.y1 Mdfw Malus x domestica cDNA clone Mdfw2032b18 5' similar to TR:Q9S711 Q9S711 ESTS C22657, mRNA sequence.	10372	55037_000603AEPA006739HT_(AEPA)_Pinkie_expanding_leaf_Malus_x_domestica_cDNA_clone_AEPA006739,_mRNA_sequence__Putative_R-Genes,_predicted_from_NCBI_UniGene
24766	ATGCTAATGTTATCTATCGTGACTTGAAAGCTTCAAACGTTCTACTTGATTCGGATTTCAATGCTAGGCTTTCAGATTTTGGGTTAGCAAGAGATGGTCCTACTGGAGACAACACTCATGTTTCAACCAGGGTGGTCGGAACTCGAGGCTATGCTGCACCAGAATATGTTGCTACAGGTCACTTGACACCAAAGAGTGATGTGTATAGCTTTGGGGTTGTGTTGTTAGAGCTACTAACAGGAAGACGAGCAATGGATGATGAGAGGGCTGGGAGTGTTGAGGAAACATTGGTGGATTGGGCAAAGCCATTCTTAAGTGATACAAAACGAGTCTTAAGAATTATGGACACAAGGTTGGGAGGTCAATACCCCAAGAAAGCAGCACAAACTGCAGCTGAAC…	3	8	60	28	6.35767	2.6685	0.619125	0.000311807	0.00348981	Locus_24766_Transcript_1/2_Confidence_0.333_Length_488	24362	EST AM290509 Prunus persica fruit skin mature fruit Prunus persica cDNA clone Skin69E01, mRNA sequence.	XP_002272310	PREDICTED: protein kinase 2B, chloroplastic-like [Vitis vinifera]	13205843	EST STRB274JX cold-stressed Fragaria vesca seedlings cDNA library Fragaria vesca cDNA clone STRB274, mRNA sequence.	10633	55298_EST1226051_MTY_Medicago_truncatula_cDNA_clone_MTYAP32,_mRNA_sequence__Putative_R-Genes,_predicted_from_NCBI_UniGene
17238	CTTTGGGGTTGTTCTGTTAGAACTTCTAACAGGTCGTCGTCCAGTGGGAGAGTTCGGGGAAGGCGTCGACATAGTGCAGTGGTCGAAGAAAGCCACGAATTGTCGAAAAGAAGATGTTACAAGCATTGTTGATCCAAGGCTAGCAATATCTGCACCCAAAGATGAAGCAATGCACTTGTTCTTCATTGCAACGCTTTGCATCCAAGAACACAGTGTGGAGAGGCCAACAATGAGAGAAGTTGTTCAAATGCTATCGGAGTTTCCTCGCCACTCCCCGGACTACTTCCAGTCCTCCTCATCCTTAGCCACTTCCCAACAACCCAAGAATACTGAGAAAGACACAAAATGTGCCAAGTTCAAACAAGATATTTTGGTTTAATATGAAGCAAAC	22	9	90	151	6.24618	2.64297	2.02555	8.58094e-06	0.000159301	Locus_17238_Transcript_1/1_Confidence_0.000_Length_391	NA	NA	XP_002526451	Receptor protein kinase CLAVATA1 precursor, putative [Ricinus communis] >gi|223534231|gb|EEF35946.1| Receptor protein kinase CLAVATA1 precursor, putative [Ricinus communis]	18438493	EST Mdlr7008B10.g1 Apple_EST_Mdlr Malus x domestica cDNA similar to gb|AAF91322.1|AF244888_1 receptor-like protein kinase 1 [Glycine max], mRNA sequence.	8432	53097_UCRCS08_37A11_b_Parent_Washington_Navel_Orange_Callus_cDNA_Library_UCRCS08-2_Citrus_sinensis_cDNA_clone_UCRCS08-37A11-A21-1-5.b,_mRNA_sequence__Putative_R-Genes,_predicted_from_NCBI_UniGene
19478	CTATCACAGCAGATTTTCCCAGCAAGAACCAGAGGATGAATATTAGAACAATTGTAATTATTGCTCTGTCTGCATTTGTACTCCTGTTGGTTCTCATTGGGGCAATCTGGATCTTTGTGAAATGGAAGAGAGTTGGAAGACCATCTAGTGCTGTTGGTCCTGCATTCACATCTTCTGTTCACAAAAGATCTGGTATTGGGTCTATCTTATCAAGTAGTATTGCGAGCTCCACTTCAGTGTCCCTAATGTCCACCATGGCTACAAGTATTCTCTCTGTCAAAACATTTCCACTTGCTGAGCTTGAGAAAGCAACGAATAAGTTCAGTTCCCAAAGGGTTTTGGGAGAAGGGGGATTTGGACGTGTTTACCATGGAATTATGGAAGATGGGACTGAAGTTG…	10	7	22	109	6.16094	2.62315	1.12405	0.000343557	0.00380289	Locus_19478_Transcript_1/1_Confidence_0.000_Length_536	NA	NA	XP_002533625	ATP binding protein, putative [Ricinus communis] >gi|223526483|gb|EEF28754.1| ATP binding protein, putative [Ricinus communis]	11208701	EST GJCCJC2057H07.b1 Jatropha curcas L. developing seeds (mixed stages) Jatropha curcas cDNA clone GJCCJC2057H07 similar to ALE2 (ABNORMAL LEAF SHAPE 2); kinase, mRNA sequence.	10920	55585_Nicotiana_tabacum_CMV_1a_interacting_protein_2_(coi2)_mRNA,_complete_cds__Putative_R-Genes,_predicted_from_NCBI_UniGene
11473	CGAATATGCTCGAACGTCTCGGCTAACTGAAAAATCTGATGTGTATAGCTTTGGGGTTGTGCTTCTTGAGCTACTAACTGGGAAAAAGGCTGTGGACAAGGAATCCAACTTGCATCAATTGATATTGTCCAAGGCGGATACAAATACCGTAATGGAGACTGTTGACCCAGAGGTCTCTGTTACTTGCATGGATTTATCGCATGTCAGGAAGACCTTCCAACTTGCTCTGCTGTGCCTCAAGCGAAACCCTATTGAGAGGCCAACCATGCATGAGGTTGCACGGGTTTTAGTCTCCCTCCTTCCTGCACCTCCCACAAAACATTGTTCTGTTTCGAAGGGCATTGACTATGCTAAATTTGCGGTTGACAAGGGACAACAGCAGCCAAAATTGCAGCAGCA…	10	6	26	97	6.1421	2.61873	1.04213	0.000239287	0.00277812	Locus_11473_Transcript_1/1_Confidence_0.000_Length_455	NA	NA	CAN79933	hypothetical protein VITISV_008329 [Vitis vinifera]	18549358	EST 000603AEPA006739HT (AEPA) Pinkie expanding leaf Malus x domestica cDNA clone AEPA006739, mRNA sequence.	10372	55037_000603AEPA006739HT_(AEPA)_Pinkie_expanding_leaf_Malus_x_domestica_cDNA_clone_AEPA006739,_mRNA_sequence__Putative_R-Genes,_predicted_from_NCBI_UniGene
3865	GGAGGCATGTACATAAAGGAAAAGTTCTATTATGCTTCCCTAATCAGAAGAGGAACAAATATATGAATTTCTAAGAACCTGATGAGTGGAAAAAGCAACGAGTTTTGGTGGTGGTCAAGGAGTCTGCACATTTGAGTCCTTTGATTTATTCTCTTCGGAAGATGGCCGGTTCTCTGAGTCGGATTGCCGGATTTCTTCAATCATTCTAACAACTTCTTCCATGTTAGGTCGCATGTCTGGCACCTTTGCCACGCATGCCATTGCAATTTGCAACATTTGCACCATTTCTTCTTCAATGTTTTGGTACCTCATCAGCTCAACATCAAAAACCTCAGCAGTCCATTCCTCCCTGACAACAGACTGGACCCACCGAGGGAGATCAACCATATCATCACGCCC…	23	26	66	304	6.08044	2.60418	2.61586	4.17954e-05	0.000620813	Locus_3865_Transcript_1/2_Confidence_0.667_Length_404	53821	EST AJ872889 Prunus persica fruit mesocarp plus epidermis 30 days after bloom Prunus persica cDNA clone P-33E3, mRNA sequence.	AFK38063	unknown [Lotus japonicus]	18651136	EST 010702AVBC007152HT (AVBC) Royal Gala young shoot Malus x domestica cDNA clone AVBC007152, mRNA sequence.	10203	54868_010412AAOA009770HT_(AAOA)_Royal_Gala_phloem_Malus_x_domestica_cDNA_clone_AAOA009770,_mRNA_sequence__Putative_R-Genes,_predicted_from_NCBI_UniGene
3138	TGACTGGAGAGGAGCTTTTCCAGTCAGCATCTCAAGGAGGACTACGCCAAAGCTATACACATCTGATTTATGAGAGTGCTTGCGGGTTTCAATCACCTCTGGAGCTCGATAGCCCGCACTCCGAGTAGTGGCAGGAACATTCATGAGAGGAGTCAGGCCAACATCAGAGATGCACCCATCAAGATCTTGGCTGAGGAGGACATTTGTGGACTTGATATTTCCGTGAGTGAATTTCGGACCACCCATAGAATGGATGTGAGCGATTCCTCTTGCAGTTCCAAGGGCAATCTTTATCCTGGAGTCCCAGTCTAATGCAGTTCTTCCGCCTCCCCTGTTTCCATGCAAAAGGGCAGATAAGCTCCCATTTGAGATGTAGTCATAAACTAGAAGCTTCTCATC…	112	66	268	1060	6.02428	2.59079	4.45829	3.08383e-06	6.54988e-05	Locus_3138_Transcript_5/7_Confidence_0.647_Length_2068	NA	NA	XP_002325632	predicted protein [Populus trichocarpa] >gi|222862507|gb|EEF00014.1| predicted protein [Populus trichocarpa]	18620245	EST 030109ABLC001508HT (ABLC) Braeburn cell culture three days after subculture Malus x domestica cDNA clone ABLC001508, mRNA sequence.	9284	53949_UFL_198_10_Cotton_fiber_0-10_day_post_anthesis_Gossypium_hirsutum_cDNA,_mRNA_sequence__Putative_R-Genes,_predicted_from_NCBI_UniGene
7275	CCATTCTAAGCATTCTTCTTCTTTCCGTTTTCTCATTCTTCTTCTTACTTTTTCTCCTTCTTCATGTGAAGAAGAAGAAGTGACTATTACAATGTCTGGGTACTCGTTTCTGAACGACCAGCTCTCAAAGCGGACCTCCATTTTCGGTTTGCACTTGTGGGTTGTTTTGGGAATTTGTGTAGGAGCAGCCATTGTTCTGGTTCTCTTCCTCATATCACTCTGGTTCACTTCACGGCGCAACAGTAGTTCCTCGAAAGCCAAGACCTTTAATCAGAATTCAACCATCCCGAACGTCTCTAAGGAGATCCAAGAAATCCGAATCGACCATGCTCGGAACCCAGTACCAGACCCGAATCCCGTCCAGCACCAGAACCACCCCGACCCG	20	17	71	204	5.97769	2.57959	2.207	2.20392e-05	0.00036	Locus_7275_Transcript_2/2_Confidence_0.333_Length_385	NA	NA	XP_002282863	PREDICTED: probable serine/threonine-protein kinase At1g01540-like [Vitis vinifera]	18655849	EST 011003AVBC102052PG (AVBC) Royal Gala young shoot Malus x domestica cDNA clone AVBC102052, mRNA sequence.	14425	59090_Lycopersicon_esculentum_clone_132812F,_mRNA_sequence__Putative_R-Genes,_predicted_from_NCBI_UniGene
9916	AAATCCTGGTTCTTTGGGCTCAGGCAAGGCACTTTCGCTACATAACATCTGAACTACAGATGACATGGTTGGTCTGTCCTCAGGCTGTAGTTGCACACATAACAGACTGACATGGATGCATCGCAGTACGTCTGATAGAGTGCACGAGTTCCCAAACCCTTCGTCAATCAGCTCTAATGGCCTTCCGTCTTTCCACAATCTCCATGCATTTCCAATAAGATTCAGGCGGTGGTTCAAATGATAGAACCCTTTACTTTTCTTTCCACTTATTATCTCCAGCAGTAAAATACCAAAGCTAAAGACATCAGATTTCACTGAGAATTGCCCTTCAGTAGCATATTCAGGTGCCATGTAACCATATGTTCCAACCACTCTGTTTGTATTTCCTTCAGTTTGATC…	6	5	34	48	5.92555	2.56695	0.502096	0.000245103	0.00283421	Locus_9916_Transcript_1/1_Confidence_0.000_Length_475	39230	EST PP_LEa0016G23f Peach developing fruit mesocarp Prunus persica cDNA clone PP_LEa0016G23f, mRNA sequence.	XP_002336757	predicted protein [Populus trichocarpa] >gi|222836664|gb|EEE75057.1| predicted protein [Populus trichocarpa]	18431052	EST Mdfrt3061m11.y1 Mdfrt Malus x domestica cDNA clone Mdfrt3061m11 5' similar to TR:O81833 O81833 PUTATIVE RECEPTOR PROTEIN KINASE, mRNA sequence.	8670	53335_JGI_ABWZ2320.rev_ABWZ_Phakopsora_pachyrhizi_infected_soybean_leaf_tissue_13-15_days_post_inoculation_with_TW72-1_urediniospores_Glycine_max_cDNA_clone_ABWZ2320_3',_mRNA_sequence__Putative_R-Genes,_predicted_from_NCBI_UniGene
2590	GGTGGCCGGATTTCCTCGATCATCCTAACCACTTCTTCCATAGTAGGTCTCATGTCCGGCACCCTTGCCACGCACGCCATTGCTATTTGAAGCATTTGTACCAGCTCTTCTTCAATATTTTGATACCTCATTAGCTCTACATCAAACACCTCAGCTGTCCACTCCTCTCGAACAACAGATTGAACCCACCTTGGAAGATCAACAACATCATCACGTCCTGGTGATTGTACTGGTGCTTTGCCTGTCAGCATCTCAAGGAGCAGAACACCAAAACTATAAACGTCGGATTTTTGAAAGGACTTCTTAGTTTCAATCACCTCGGGAGCTCGGTAGCCCACACTTCTGGAAGGTATAGTTGCGAAGTTCATGAGAGGAGCTAGCCCAAAATCTGAGATACTG…	232	153	586	2198	5.84226	2.54653	5.53265	1.85528e-06	4.25447e-05	Locus_2590_Transcript_9/17_Confidence_0.292_Length_1790	53263	EST AJ872331 Prunus persica fruit mesocarp plus epidermis 30 days after bloom Prunus persica cDNA clone P1-17B04, mRNA sequence.	XP_002276162	PREDICTED: probable inactive receptor kinase At5g58300 [Vitis vinifera]	4711028	EST Mdrtp1003O22.g1 Apple_EST_Mdrtp Malus x domestica x Malus sieversii cDNA similar to ref|NP_200638.1| leucine-rich repeat transmembrane protein kinase, putative [Arabidopsis thaliana] dbj|BAA96921.1| receptor-like protein kinase [Arabidopsis thaliana] gb|AAL57654.1| unknown, mRNA sequence.	10439	55104_020730AVBC008791HT_(AVBC)_Royal_Gala_young_shoot_Malus_x_domestica_cDNA_clone_AVBC008791,_mRNA_sequence__Putative_R-Genes,_predicted_from_NCBI_UniGene
7652	TGATGCAGCAGGCAACAGGTTGCACAGCCTGCTATGGCAACGGCGGCACATGTATTAATGGACCGCATCCTCACCAAGTGCATACCGGAGGCTCCCAACGGAAAGAACATAACTTATTTCTATACCACGGTAAAATAGATACAAGTGAGGTACATACTAAAACTTCATTTTCCAGGGAAAACCGCCCGTAGCCGCTCTCTTTGTCGGCTTAGAATTCGATTGTTTGGGGATGGTGAATTCGTTCCCAAACCAGCCTGCCGCATCATCTCTCGCTTCCTCTCCAGCTCTTGATCAAGCTCCTCTTTCCACTTTCTTTGCCTCTCAGAAAAGCTTGCGCTTAGACTAAATGATTCTTTCTGATCATCAGGAAGTTGTTTCCATTCACTATGCTGAGGTGCC…	32	31	59	383	5.65453	2.49941	2.87874	0.000145059	0.00179816	Locus_7652_Transcript_2/8_Confidence_0.500_Length_1128	NA	NA	XP_002281142	PREDICTED: mitogen-activated protein kinase kinase kinase 3 [Vitis vinifera] >gi|297737007|emb|CBI26208.3| unnamed protein product [Vitis vinifera]	18737597	EST Mdfrt3034o11.y1 Mdfrt Malus x domestica cDNA clone Mdfrt3034o11 5' similar to TR:Q40541 Q40541 PROTEIN KINASE, mRNA sequence.	16011	60676_Vitis_vinifera_mitogen-activated_protein_kinase_kinase_kinase_(MAP3K)_mRNA,_complete_cds__Putative_R-Genes,_predicted_from_NCBI_UniGene
2149	TGGGTGTGATCTGAAGGAGGCTTGTAAGATGAGAAAAAATCTGGGTCTTGCTCAAGGGACTCTGCATAACTTTCCAATATGTGAACTATCTCATCGAAATGAGGTCGCTTGTCTGGATGAGTCGACCAACATCTGCTAATGAGACGACTGAATGCCATCGGGCATGTGGATGGCAAAGGGGGTCTTGCATTCTTCTGTGATACTGCAAATGCAGCCTGTTCAGGAGTCATGTTGTCAAATGGTGTCAATGCTGTTAAAAGCTCCCAAAGAACTATGCCAAAACTGTAAACATCAACTTTCTTCGTATGGTGTTTCTCTTTGATCATCTCAGGTGCCATCCAACGGTAAGTGCCCGTGAATCCCTTTGCACTGCCACACTGTGATTCTAAGCATGAGATG…	52	33	43	549	5.61754	2.48994	3.28884	0.000622819	0.00617979	Locus_2149_Transcript_2/3_Confidence_0.500_Length_1098	14074	EST PU3_plate46_K22 PU3 Prunus persica cDNA similar to similar to putative protein kinase [Oryza sativa (japonica cultivar-group)] contains InterProScan IPR000719: Protein kinase, IPR001245: Tyrosine protein kinase, IPR002290: Serine/threonine pr, mRNA sequence.	XP_002511408	protein with unknown function [Ricinus communis] >gi|223550523|gb|EEF52010.1| protein with unknown function [Ricinus communis]	18718313	EST Mdfrjg3505P06.g1 Apple_EST_Mdfrjg Malus x domestica cDNA 5' similar to dbj|BAB16918.1| putative protein kinase [Oryza sativa (japonica cultivar-group)] dbj|BAB78609.1| putative protein kinase [Oryza sativa (japonica cultivar-group)], mRNA sequence.	8638	53303_gmrtDrNS01_27-B_M13R_C08_060.s2_Water_stressed_5h_segment_2_gmrtDrNS01_Glycine_max_cDNA_3',_mRNA_sequence__Putative_R-Genes,_predicted_from_NCBI_UniGene
18774	GTTTGGGTGATCGGTGAGGATGGTTAAGGTGATATGGTGAGGCATGCGGACCATTTGGCATGGACCGGCTTCTAGTTGGTTGTCCATTCCTTGAAACCCCAGCCTGCCCTCTACTGCCATTCCGAGAATTTGGATTGGAGCCAGGCCGCTCTACTTGCAAGGCTTGGAAGTAAGATGAGGAAGATGCCATATCCTTGAGAGTGGGTAGAGGCTTCAGCACTTCAACAACTTCACTCATCAGAGGTCTAGCCTTGGGATCACGAGTAAGACAACGGGCAGCCAACTGAAGTGCCTTCTGGGCACCTTTGATTGAGAAGCGGCCTTCAAGTCGAGGATCTACTAGTCGATAGAATCTTCGTCTATCTCCAAGGTGTGGGCGTGCCCACTCAACCAAGTTAA…	9	12	40	106	5.57107	2.47796	1.31857	0.000162437	0.00198642	Locus_18774_Transcript_2/3_Confidence_0.600_Length_525	19656	EST PU4_plate25_B07 PU4 Prunus persica cDNA similar to serine/threonine protein kinase homolog [Aster tripolium] contains InterProScan IPR000719: Protein kinase, IPR001245: Tyrosine protein kinase, IPR002290: Serine/threonine protein kinase, IPR0, mRNA sequence.	XP_003633841	PREDICTED: probable receptor-like protein kinase At5g15080-like [Vitis vinifera]	18682926	EST Mdfwg2105F24.g1 Apple_EST_Mdfwg Malus x domestica cDNA 5' similar to dbj|BAC57958.1| serine/threonine protein kinase [Aster tripolium], mRNA sequence.	9227	53892_GH_CHX13J24.r_GH_CHX_Gossypium_hirsutum_cDNA_clone_GH_CHX13J24_3',_mRNA_sequence__Putative_R-Genes,_predicted_from_NCBI_UniGene
22175	TGGGGTGTTTGAGCTTGGCAATGGCCCTCACTTGGCTCTCAAAATCTCTCATCTTCACCACCCCACTCTCTCCAATTCTCCTCACAGCAAGCTCAGTCTTGTCTTCAAGCACGGCCTTGTACACAATGCTTGGGCCACTGGCTCCCAATACATAAGCTGATGCTTTGAGCAATGTCTCAAGCTCAAGCTCTGCTCGATCCCCATCTATGGTCACCAAGACACCGCCTTTCTGAGACGTCTCAAGCTCAAGCTCTGCTCGATCCCCATCTATGGTCACCAAGACACCGCCTTTCTGAGACTGCTCCCCTGTTTTACTCTGCGCACCACCACCCACTTGCCCATTTTTGTCATCTTGGTCACTGTCTGAGCTTGTTGATGTCTCTTCCCCTTTGATTGTCA…	12	12	43	123	5.5485	2.4721	1.50048	0.000121512	0.00155446	Locus_22175_Transcript_4/4_Confidence_0.143_Length_943	NA	NA	XP_002518685	Interleukin-1 receptor-associated kinase, putative [Ricinus communis] >gi|223542066|gb|EEF43610.1| Interleukin-1 receptor-associated kinase, putative [Ricinus communis]	13214625	EST MAN-BAR-014_B04_T7_T01278 Suppression subtractive hybridization library EB Fragaria vesca cDNA, mRNA sequence.	6646	51311_Arabidopsis_thaliana_leucine-rich_repeat_transmembrane_protein_kinase,_putative_(AT4G34220)_mRNA,_complete_cds__Putative_R-Genes,_predicted_from_NCBI_UniGene
4335	GTTCTCTGCTTGAAGTGTTTGGGATTTTGGTAAGGGGAGAGTTAGGGAAATGGCAGGTCGTTGCATTCTGTATTGGATTTTCTTGCTGGGTTTGGTTTTCTTGGAAGGAAATGCAGACCCAGTTGAAGATAAGCAAGCATTGCTTGATTTTGTGAACAATCTCCCTCACTCCCGCTCTCTTAATTGGAATGAGAGCTCTCCTGTGTGTGACCACTGGACTGGAGTGACTTGTAGTGAGGATAAGTCTTATGTGATAGCCGTCCGATTGCCCGGCATTGGATTTACCGGCCAGATACCACCTTACACGCTTAGCCGCCTCTCAAGGCTGCAAATTTTGAGTCTTAGATCCAATGTGATAAGTGGGCAGTTCCCTTCTGATTTCTTCAACCTCAAAAACTT…	208	178	674	1951	5.49437	2.45795	5.46928	7.30291e-07	1.8667e-05	Locus_4335_Transcript_3/8_Confidence_0.643_Length_1898	53821	EST AJ872889 Prunus persica fruit mesocarp plus epidermis 30 days after bloom Prunus persica cDNA clone P-33E3, mRNA sequence.	XP_002303623	predicted protein [Populus trichocarpa] >gi|222841055|gb|EEE78602.1| predicted protein [Populus trichocarpa]	13179621	EST JS1CL35JG Salt stressed Fragaria vesca (strain Hawaii-4) cDNA library Fragaria vesca cDNA clone JS1CL35, mRNA sequence.	10242	54907_000530AEPA003035HT_(AEPA)_Pinkie_expanding_leaf_Malus_x_domestica_cDNA_clone_AEPA003035,_mRNA_sequence__Putative_R-Genes,_predicted_from_NCBI_UniGene
2716	CTTGCTTTTGTCAATTTATCCTCAAATCTTTTGTCAGGGGATTTGCCCACTTGTCTGAAAAGGGATTCTAAGAGCAGGGTTGTTCTGTATTCTGGGAATTGTTTAGTAAATGAAGATCAGACGCAGCACCCTTCTTACTTGTGCCACAATGAAGCTCTGGCTGTGCGAATACCACCTCCTAGTGAGGAAAAGCATAGGAGAACTTATGGTAAACACGTTGTTGCATCAAGTGCAGTGGGAGGCATTGTAGGTGCAATTGCAGTTGTTGGTTTAGCTTTCATGGCTGCTAAGAAGTTTTATAGTGAGCACACTACTAAAACTCCCCAAACAAGGTTAATTTCAGATACAGTCTCAGCAGTGAACACAGCTAAGCTACTCTCTGATGCAAAATATATATCA…	61	28	116	488	5.47442	2.4527	3.34337	4.92917e-05	0.000717275	Locus_2716_Transcript_2/5_Confidence_0.625_Length_1384	35682	EST PP_LEa0004J04f Peach developing fruit mesocarp Prunus persica cDNA clone PP_LEa0004J04f, mRNA sequence.	CBI24992	unnamed protein product [Vitis vinifera]	11154862	EST EST 40 Green Apricot Fruit Lambda Zap II Library Prunus armeniaca cDNA clone ba001c08 3', mRNA sequence.	10362	55027_Mdfrt3055a03.y1_Mdfrt_Malus_x_domestica_cDNA_clone_Mdfrt3055a03_5'_similar_to_TR:Q9SRV4_Q9SRV4_F20H23.20_PROTEIN._;,_mRNA_sequence__Putative_R-Genes,_predicted_from_NCBI_UniGene
4597	TGAACTCCATGGTGTCGACACGTGTCGGCGATCTGAGCTCCATCGATGTCGATCTCAAGAGCGGCGACCTGGTGAACTCGTGGATCGAGTACGACGGGTCGAGTCGGGTCATCAACGTCTCGGTCTCGTACTCGAATCTGAAACCCAGAGACCCGGTCTTGTCCTACTCGCTCGATCTGGGCCAGTACGTCAGCGATTTCATGTACGTGGGTTTTTCCGGGTCGACCCAAGGCAGCACGGAGATTCACAGCGTCGACTGGTGGAGCTTCAGCTCGTCGTTCGATTCGATGCTTTCGCCATCTGGGTCTTCTTCACCACCTCCGCCGCCTCCGACGACCACTCTGATGAACCCAACTGCCAATTCGGTTAAATCTCCGCCGCCTTCAATGCCTCCAAGTG…	39	20	108	278	5.27212	2.39838	2.72307	3.139e-05	0.00048369	Locus_4597_Transcript_2/2_Confidence_0.000_Length_489	NA	NA	XP_002275244	PREDICTED: L-type lectin-domain containing receptor kinase VIII.1 [Vitis vinifera]	18694755	EST Mdrtb1025F16.g1 Apple_EST_Mdrtb Malus x domestica cDNA 5' similar to ref|NP_190906.1| receptor lectin kinase -related protein [Arabidopsis thaliana] pir|T45878 receptor lectin kinase-like protein - Arabidopsis thaliana emb|CAB67645.1| receptor lectin kinase-like protein [Arabidopsis thaliana], mRNA sequence.	6974	51639_Arabidopsis_thaliana_mRNA_for_receptor_lectin_kinase_-like_protein,_complete_cds,_clone:_RAFL22-24-J04__Putative_R-Genes,_predicted_from_NCBI_UniGene
4461	CTCTCTCTCTCTCTCTCTCTCTCTCTCTCTCTCTCTCTCTCTCTCTCTCTCTCTCTCTCTCTCAGTAATACAAACACCTTCACAATCTAATCTTAAGCATTTTCATTAGCAGGCTTTTAGTGGCTTCCCACAAAGACAATCGTTGTAAGTAAACGACGACGCTTCGAGGTGATCGAATGGAGACCCGGCCGGAATTCTCCCACACAAGTGGTTATGGCTCAAATCCAAGTGCCCGATATACGAAGCCGAAATTATAGATTTCGGGATATTGCCCCTCAATTTGTTGAACGATAAATCGATCACGGTGAAGTAAGATCTCGGCCCGAACACATCCGGTATAATACCATCGAGAAAGTTCTTGCTCAAATTCAAGTTGCTAATGCCCGAGACAAGCAAACT…	293	178	1084	1950	5.20487	2.37986	5.70546	2.94482e-07	8.52024e-06	Locus_4461_Transcript_5/7_Confidence_0.391_Length_1332	27857	EST PPN070G11-T7 PPN Prunus persica cDNA clone PPN070G11, mRNA sequence.	AFB75321	leucine-rich repeat receptor-like protein [Malus x domestica] >gi|377774278|gb|AFB75325.1| leucine-rich repeat receptor-like protein [Malus x domestica] >gi|377774280|gb|AFB75326.1| leucine-rich repeat receptor-like protein [Malus x domestica] >gi|377774282|gb|AFB75327.1| leucine-rich repeat receptor-like protein [Malus x domestica]	10399565	EST Pm_2590 Fruits and flowers of Prunus mume cv. Xiyeqing Prunus mume cDNA, mRNA sequence.	15909	60574_CAB20003_IIIa_Fa_H05_Cabernet_Sauvignon_Flower_bloom_-_CAB2_Vitis_vinifera_cDNA_clone_CAB20003_IIIa_Fa_H05_5',_mRNA_sequence__Putative_R-Genes,_predicted_from_NCBI_UniGene
14537	TCCTCCTTAACTTTGCTGCCGCTGTCGGCCATACCCAAAAGCTCAACTGGAATGCTGCTGCACCAGTTTGTGCCTCTTGGGTAGGAATCACTTGCAATCTAAACAAAACTAGTGTCACTGCTATCCATCTTCCAGCTGTTGGACTCTTTGGCTCCATCCCAGCCAACAGTATAGGCAAGCTTGCTGCTCTTAGAGTCCTGAGCCTTCACTCCAATTTCCTCTATGGAAGTCTTCCTTCTGATATCCTATCCATTCCTTCTTTGGAGTATCTTTACCTCCAACACAATAACTTCTCTGGTGTGTTTCCTGCCTCTCTGTCCCACAACCTCATTTTGTTAGACTTCTCCTTTAACTCCTTTTCTGGAGACATTCCAACAACAGTTCAGAATCTGACACGCC…	22	12	66	152	5.15542	2.36609	1.91271	8.52872e-05	0.00115862	Locus_14537_Transcript_1/1_Confidence_0.000_Length_603	NA	NA	XP_002520893	Receptor protein kinase CLAVATA1 precursor, putative [Ricinus communis] >gi|223540024|gb|EEF41602.1| Receptor protein kinase CLAVATA1 precursor, putative [Ricinus communis]	18624522	EST 021217ABMA003597HT (ABMA) M9 phloem Malus x domestica cDNA clone ABMA003597, mRNA sequence.	10327	54992_021217ABMA003597HT_(ABMA)_M9_phloem_Malus_x_domestica_cDNA_clone_ABMA003597,_mRNA_sequence__Putative_R-Genes,_predicted_from_NCBI_UniGene
23529	CCGTGCGGAACAGCACGATCAAAATGGAGATAGTTCAGGCCACGTGCAACATCAACTGCAATTTTGAGCCGTTGGACCCAGGTCAATGGAGGGCCCTTTCTTCCTGGCCGGTCGTAAAGAAAGCTTGCAAGACTTCCAGGTGAGATAAAATCTGAAAGAATGAGCTTCTCATGCTGTGTGGGGCCCCAATAGTACCCTCTCAAACCTACAACATTTGGATGCCTCATATTTGCAAATTTTTTAGCCTCCTTCGCAAACTCCTTTTTCTGTTTTGCCACCCCTTCTCTCAACCACTTAACTGTCAAGAACAGCCCATTATCAAGTGTTGCCTTATAAGAAGTCCCATGGCTACTTCTCCCCAGAACCTCAGCGGGGGCCCTTGACAGCTCCTCAGGGGTT…	11	9	28	97	5.0072	2.324	1.1124	0.000762409	0.00734748	Locus_23529_Transcript_1/2_Confidence_0.333_Length_519	3331	EST PU1_plate39_G09 PU1 Prunus persica cDNA similar to weakly similar to leucine-rich repeat family protein [Arabidopsis thaliana], mRNA sequence.	EEE66557	hypothetical protein OsJ_23076 [Oryza sativa Japonica Group]	13179990	EST JS1CP67JG Salt stressed Fragaria vesca (strain Hawaii-4) cDNA library Fragaria vesca cDNA clone JS1CP67, mRNA sequence.	6345	51010_EST1118072_Aquilegia_cDNA_library_Aquilegia_formosa_x_Aquilegia_pubescens_cDNA_clone_CO1NE77,_mRNA_sequence__Putative_R-Genes,_predicted_from_NCBI_UniGene
15793	CAAAATTGGAAGCTCAATCCGAAATTTCGGAAGCAAGAGATCGACCACCTCGCGCGATAGCTTTCAAGATTTTGGGCTTGGGCCTAGTCCGGGCCCAAGTCCGAGCCCTAGTTCCATGGGCACATCGCCTTACCATGCACCGGAGTCGCTTCGGAGCCTAAAGCCCAACCCAAAGTGGGATGCGTACTCATTTGGGGTGATATTGCTTGAGCTACTAACAGGGAAAGTTGTGATTGTGGATGAGACAGGGCAGGGCCTTGGGCTTGCAGTTGATGACACAAGCAGGGCTTTCAGGATGGCAGATATGGCAATTAGGGCTGAGTTGGAGGGCAAAGAGGAGGCCTTGTTGGCCTGCTTCAAGTTAGGTTATAATTGTGCCTCACCTGTCCCACAAAAGAG…	7	8	31	63	5.00576	2.32359	0.722177	0.000547436	0.00556584	Locus_15793_Transcript_1/1_Confidence_0.000_Length_483	NA	NA	XP_002310117	predicted protein [Populus trichocarpa] >gi|222853020|gb|EEE90567.1| predicted protein [Populus trichocarpa]	4707587	EST Mdrtp1001L18.g1 Apple_EST_Mdrtp Malus x domestica x Malus sieversii cDNA similar to ref|NP_201529.1| leucine-rich repeat transmembrane protein kinase, putative [Arabidopsis thaliana] dbj|BAB09647.1| receptor-like protein kinase [Arabidopsis thaliana] gb|AAN46893.1| At5g67280/K3G17_4 [Arabidopsis thaliana], mRNA sequence.	13853	58518_N009A12.5pR_Populus_bark_cDNA_library_Populus_tremula_x_Populus_tremuloides_cDNA_clone_N009A12_5',_mRNA_sequence__Putative_R-Genes,_predicted_from_NCBI_UniGene
19515	AGGAAAAATAGCATATGGAGCTATATCCAGTAAAAGTCTGACTTTCATGGGAAACACACAACCACAAGGTGAACCAAATGGAGATGCAGTAAGTGGCTCCACACAGATTTGATCGCAACCTGGGTCTTTTGATGGTGCTGGAGTAACAACATGGGGTTTCGCTCTCACATGATGATGACTATGATGACCACGTCTTGGTGAGGGAGAACTTCTAGGACCTAGATAAATTGGAGAAGGTGCAGGTGCCAGGGATCCCGAAGAAGGCTTGATTGCCCGTGTTTTGGGTAGTTTTGATGAACCAAAGGACAAACTCATCAGAATCGACCTTGCGCGTTCCATTGAGAAATCTTTCATAGATAATGGTTGGTTTGGCAATTGAGACAAGTAAATATTTAAAGA…	8	10	25	87	4.9801	2.31618	0.957081	0.000868627	0.00818858	Locus_19515_Transcript_2/2_Confidence_0.000_Length_522	NA	NA	XP_002533625	ATP binding protein, putative [Ricinus communis] >gi|223526483|gb|EEF28754.1| ATP binding protein, putative [Ricinus communis]	4708375	EST Mdrtp1005C01.g1 Apple_EST_Mdrtp Malus x domestica x Malus sieversii cDNA similar to ref|NP_849998.1| protein kinase family [Arabidopsis thaliana] gb|AAM13891.1| putative protein kinase [Arabidopsis thaliana] gb|AAM91792.1| putative protein kinase [Arabidopsis thaliana], mRNA sequence.	6663	51328_Arabidopsis_thaliana_protein_kinase_family_protein_(AT2G20300)_mRNA,_complete_cds__Putative_R-Genes,_predicted_from_NCBI_UniGene
12835	TGGGGACCCAATCTCCACTGACCCGACCCTTAATATTCATGATCATCAACACTTATCTCTGGGATGTGAGCAATCTTGGACCAGTCCTTACCTGTTTCTTTCTGGCATCTTTGCTTTAAGATGGGGCAATCCTCAATTTTCAACTTTTTTAATGAGGCGAGGCAACGAAGCCCTTCTGGGAGTGATGCCAAATTAGGGGAACCCCATATCCAAAGCAACTGAAGTGATTTAAGGTTGCCCATCCCTTCTGGTAGTGACGCCAATTTTGTGCAATGCCAAATTTTGAGATTAACCCATCCCTTCTGGTAGTGACGCCAATTTTGTGCAATGCCAAATTTTGAGATTAACAATATTTGTGAGAGAATGAAACCAACTCGCAAACCTCGCACCCGGGTATCT…	9	16	53	100	4.91192	2.29629	1.42508	0.000201144	0.002392	Locus_12835_Transcript_1/1_Confidence_0.000_Length_753	10790	EST PU3_plate36_M09 PU3 Prunus persica cDNA similar to weakly similar to cellulose synthase [Populus tremuloides], mRNA sequence.	CAJ44366	putative CC-NBS-LRR resistance protein [Malus x domestica]	18438121	EST Mdlr7006P15.g1 Apple_EST_Mdlr Malus x domestica cDNA similar to gb|AAO15846.1| resistance protein KR4 [Glycine max], mRNA sequence.	10426	55091_Mdfb8005H23.g1_Apple_EST_Mdfb_Malus_x_domestica_cDNA_similar_to_gb|AAO15846.1|_resistance_protein_KR4_[Glycine_max],_mRNA_sequence__Putative_R-Genes,_predicted_from_NCBI_UniGene
16186	TGTGGCACCGGAATATGCTAATACTGGCTTGTTAAATGAGAAGAGCGACATCTACAGCTTTGGTGTCCTCCTGCTTGAAGCAGTTACGGGAAGGGACCCTGTGGACTATGGCCGACCTGCCAATGAGGTCAATCTAGTTGAGTGGCTAAAATTGATGGTAGGTGCAAGAAGATCAGAGGATGTTGTGGATCCAAACCTTGAAGTTAAACCCAGTACACGTGCCTTAAAACGTGCCCTTTTGGTTGCACTTAGGTGTGTTGATCATGATGCAGAGAACAGACCCAAAATGAGCCAGGTTGTACGTATGCTTGAAGCTGATGAATACCCATTTCGCGAGGATCGAAGGAATAGAAAGAGTCGTACGACCAGCATGGATATTGAATCTGTGAAGGAAAACTC…	42	34	111	349	4.88103	2.28718	2.98827	5.62929e-05	0.000804096	Locus_16186_Transcript_2/3_Confidence_0.200_Length_720	NA	NA	XP_002300876	predicted protein [Populus trichocarpa] >gi|222842602|gb|EEE80149.1| predicted protein [Populus trichocarpa]	11146378	EST EST 7321 Green Apricot Fruit Lambda Zap II Library Prunus armeniaca cDNA clone bga019i17p 3', mRNA sequence.	14669	59334_DB717609_Solanum_lycopersicum_cv._Micro-Tom_fruit_Solanum_lycopersicum_cDNA_clone_LEFL2026I10_5',_mRNA_sequence__Putative_R-Genes,_predicted_from_NCBI_UniGene
13104	AATAACTTTTGCTTGCTAAGTCCTGGTCAATGTCATCCTCGAGTGAATACTTTGCTTTTGATTGTGAGTTCAATGGGTTACCCACAAAGGTTTGCAGAGAATTGGAAGGGGAATGATCCTTGTGCAGATTGGATTGGGGTCATCTGTAGTAATGGGAACATTACTGTCCTCAATTTTCAGAAAATGGGTCTTACTGGAATGATTTCGCCCGACCTGTAGTAATGGGAACATTACTGTCCTCAATTTTCAGAAAATGGGTCTTACTGGAATGATTTCGCCCGAAATTGCATCACTGAAGTCCCTGCAAAGGGTAATTCTTGCTGATAACAACTTAACTGGAACTATTCCTGTGGAGCTTGCCACGCTGCCTGCACTTACTATTTTAGATGTGTCAAATAA…	95	70	302	689	4.84958	2.27786	4.10331	4.406e-06	8.969e-05	Locus_13104_Transcript_4/4_Confidence_0.143_Length_1856	NA	NA	XP_002302927	predicted protein [Populus trichocarpa] >gi|222844653|gb|EEE82200.1| predicted protein [Populus trichocarpa]	20870807	EST WIN015.BR_L09 Cab Sauv pericarp non-normalized (WIN01) Vitis vinifera cDNA clone WIN015_L09 5', mRNA sequence.	15910	60575_WIN015.BR_L09_Cab_Sauv_pericarp_non-normalized_(WIN01)_Vitis_vinifera_cDNA_clone_WIN015_L09_5',_mRNA_sequence__Putative_R-Genes,_predicted_from_NCBI_UniGene
7149	CGGTCGGTGTTCTTTTATCCTCTCAGAGTCACTGAGCATGATTTGGTGATGGGAATGGATGAGAAAAGTGCTGCAGGAAGTGCTGGAGTATTTGGTAGAGTTTATATTGTAAGTTTACCAAGTGGTGAACTTGTTGCTGTAAAGAAGCTTGTGAATTTTGGGGTCCAGTCTTCGAAAGCTTTGAAGGCTGAGATCAAGACCTTGGCCAAGATCAGGCACAAAAATGTTGTGAAAGTGCTGGGGTTCTGTCATTCCGATGATTCGATATTTCTGATATATGAGTTCTTACAGAAAGGGAGCTTGGGGGACTTGATCTCCAGACCTGATTTTAATTTACAGTGGAATGTCAGATTGAGAATTGCCATTGGTGTTGCCCAAGGATTGGGATACCTCCACAAG…	27	19	45	231	4.83128	2.27241	2.24436	0.000511098	0.00526728	Locus_7149_Transcript_2/2_Confidence_0.000_Length_832	NA	NA	CBI29890	unnamed protein product [Vitis vinifera]	18697317	EST Mdfrs3139E02.g1 Apple_EST_Mdfrs Malus x domestica cDNA 5' similar to ref|NP_196311.1| leucine rich repeat protein family [Arabidopsis thaliana] dbj|BAB11152.1| receptor protein kinase-like protein [Arabidopsis thaliana], mRNA sequence.	8775	53440_GLLBJ30TF_JCVI-SOY1_Glycine_max_cDNA_5',_mRNA_sequence__Putative_R-Genes,_predicted_from_NCBI_UniGene
1609	CAAAGCAAGAAGTGCAATCCCTGCTATATCACCAGCTATGATCCCAACAATGGCTGCTGGTCTAAGCCCGCTTTGGCTATCTCGTGAACGCCCCTTCTCTGATCTCGGTGAAATGGCTTCTGGGTTCGATGAATTCAAAGTCCTGGGAATTGCAGCAAATGCTGGAGGAGAATTTGGTGAAGAAACATTGGGTGAAGAAGAGGGTGAAGATGGAATAGGACATGGGTTCTTGGTTGGCTGGCCACACAGATCAGGGTTTCCAAGAAAAGACTCTGTTTCTTGGTTCAAGAAAACCTGAGATTCCGGAACTTCGCCACTGAGATTGTTGAATGAGAGGTCGGTTTTGGCATTACCTGGAATTATCTCGGAAAACAGCGGTGGGATTTTCCCGGAAAGTCC…	25	12	63	156	4.76164	2.25146	1.93558	0.000194816	0.00232692	Locus_1609_Transcript_1/2_Confidence_0.667_Length_870	NA	NA	XP_002310117	predicted protein [Populus trichocarpa] >gi|222853020|gb|EEE90567.1| predicted protein [Populus trichocarpa]	18585682	EST 011022ABEA003796HT (ABEA) Royal Gala seedling leaves infected with Venturia inaequalis Malus x domestica cDNA clone ABEA003796, mRNA sequence.	9235	53900_EST1061134_TMO_Gossypium_hirsutum_cDNA,_mRNA_sequence__Putative_R-Genes,_predicted_from_NCBI_UniGene
17070	GGGAAAGAGACATATTTCAACACATGTTATGGGAACTTTTGGTTATTTAGCTCCGGAGTATGCAATGACCGGCCATCTCTTAGTGAAAAGTGACGTTTACAGCTATGGTGTAGTCCTTCTTGAGCTTCTATCAGGGAGAAAACCTGTGGACCTGTCACAACCTCCAGGCCAAGAAAACCTTGTTGCTTGGGCTCGCCCGCTCCTCACAAGCAAGGAGGGGCTAGAAATGATAATAGACCCAGCCTTAAAGCCATCCGATATCTCATGGGATAGTGTGACCAAGGTAGCAGCAATTGCTTCAATGTGTATACAACCAGAAGTATCTCACCGGCCTTTCATGGGCGAGGTTGTGCAGGCCTTAAAGCTAGTATGCAACGAGTTCAAAGAAACACAAGAAGT…	21	38	115	221	4.58969	2.1984	2.5689	7.39925e-05	0.00102151	Locus_17070_Transcript_2/3_Confidence_0.200_Length_791	12933	EST PU3_plate9_M16 PU3 Prunus persica cDNA similar to similar to protein kinase family protein [Arabidopsis thaliana] contains InterProScan IPR000719: Protein kinase, mRNA sequence.	XP_002527403	ATP binding protein, putative [Ricinus communis] >gi|223533213|gb|EEF34969.1| ATP binding protein, putative [Ricinus communis]	18565293	EST 010702AVBC007120HT (AVBC) Royal Gala young shoot Malus x domestica cDNA clone AVBC007120, mRNA sequence.	16035	60700_CGF1000794_D05_Vitis_vinifera_cv._cabernet_sauvignon_Stem_-_CAST_Vitis_vinifera_cDNA_clone_CAST0006_IF_D05_5',_mRNA_sequence__Putative_R-Genes,_predicted_from_NCBI_UniGene
1043	GGGGAGGTGGGGGAGGTGGTGGTGGTGGTGGGGGTAGCGGTGAAGGAGGTGGTGGGGGTGGTGAGTAAACTGGAGGCGGTGGTGGGGGTGGTGAGAAAACCGGTGGCGGTGGAGGTGGTGGCGATTGGGGTAAAGCAACCGGGGGAGGCGGTGAAGGAACCAAAACAGGCGGCGGCGGCGAAGGCGGAGGAGGAGAAGGCAAAGAAGGAACAAAAGGTTTACATCTAAAGAGAAGGCAAAGAAGGAACAAAAGGTTTACATCTAAAAGACTTACAATCCACAGGCCTAGACAAGAACGACTTACAACTCGCCGCGGGCCTCTGCGCCGGCCTATTCGGCAAGCAATTCCTCTTATCATCGAAACCCGCCAAGCCCAGACACACCGGCGGCTCGCCGGTG…	439	339	1387	2952	4.50707	2.17219	6.25173	2.86512e-06	6.15017e-05	Locus_1043_Transcript_2/8_Confidence_0.474_Length_1657	7208	EST PU2_plate31_L16 PU2 Prunus persica cDNA similar to similar to leucine-rich repeat family protein / extensin family protein [Arabidopsis thaliana] contains InterProScan IPR001611:Leucine-rich repeat, IPR007090:Leucine-rich repeat, plant specific, mRNA sequence.	XP_002331736	predicted protein [Populus trichocarpa] >gi|222874139|gb|EEF11270.1| predicted protein [Populus trichocarpa]	18626456	EST 021210ABNB999078HT (ABNB) Braeburn cultured fruit cells, boron exposed, phytoremediation Malus x domestica cDNA clone ABNB999078, mRNA sequence.	10343	55008_021210ABNB999078HT_(ABNB)_Braeburn_cultured_fruit_cells,_boron_exposed,_phytoremediation_Malus_x_domestica_cDNA_clone_ABNB999078,_mRNA_sequence__Putative_R-Genes,_predicted_from_NCBI_UniGene
7506	GCAACTCTGAAGGATTCAAACAAGCTCAGTACTGGGACTTTTAGCACAGTTTACAAGGCTGTTATGCCATCTGGGCTGATTCTATCAGTGAAGAGACTGAAATCCATGGACAGGACAATCATTCATCACCAGAACAAGATGATTAGAGAGCTTGAAAGGCTGAGCAAACTCTGTCATGATAACCTAGTGCGTCCTATCGGATTTGTTATTTATGAAGATGTTGCTCTTTTGCTGCATCATTACTTGCCCTATGGGACATTGTGTCAGCTTCTTCATGAATCTACCAAGCTACCTGAATATGAACCCGACTGGCCAACAAGACTTTCTAGCTTCTTCATGAATCTACCAAGCTACCTGAATATGAACCCGACTGGCCAACAAGACTTTCTATTGCCATCG…	28	19	65	198	4.50646	2.17199	2.20661	0.000328899	0.00366001	Locus_7506_Transcript_3/3_Confidence_0.000_Length_1094	20154	EST PU4_plate39_M13 PU4 Prunus persica cDNA similar to hypothetical protein leucine-rich repeat transmembrane protein kinase, putative [Arabidopsis thaliana], mRNA sequence.	XP_003521177	PREDICTED: leucine-rich repeat receptor-like tyrosine-protein kinase At2g41820-like [Glycine max]	13207404	EST STRBK38JX cold-stressed Fragaria vesca seedlings cDNA library Fragaria vesca cDNA clone STRBK38, mRNA sequence.	8916	53581_GLMAZ96TF_JCVI-SOY2_Glycine_max_cDNA_5',_mRNA_sequence__Putative_R-Genes,_predicted_from_NCBI_UniGene
13253	GGCGGGGACGTTAGGGTACCTCGACCCGGGCTATCTTGCGCCAGGGGATCTGAGCGCCAAGAGCGACGTCTTCAGCTTCGGAATTCTCTTGCTGGAGATTTTGAGCGGGAGAAACGCCATTGACGTGAACTACAGCCCGCCGTCGGTGGTGGACTGGGCCGTGCCGATCATAAAGAGCGGGGACTTCGCCGGAATCTGCGACCAGAGAATCGGACCTCCGGCTGACCCCGCCGTCATCCGCCACGTGGCGGTATTAGCCTCCAAGTGCGTGAGATCCAAGGCGGAGAAGCGGCCGACGATGGCCGAGGTCGTCGAGTGTCTGAAGGTGGTGATCAAGAGAATCCACGCGCCGACCATTTGGAGTAGCCTGAAGCGGCGCGTGAACATGAAGCGCGTGGA…	40	33	163	232	4.36347	2.12548	2.82387	3.46585e-05	0.000527776	Locus_13253_Transcript_1/2_Confidence_0.333_Length_931	54406	EST AJ873474 Prunus persica fruit mesocarp plus epidermis 30 days after bloom Prunus persica cDNA clone PR0114C04, mRNA sequence.	XP_002514010	protein with unknown function [Ricinus communis] >gi|223547096|gb|EEF48593.1| protein with unknown function [Ricinus communis]	16146399	EST C31804C03EF StrCleopN Citrus reshni cDNA clone C31804C03, mRNA sequence.	10043	54708_CLSM8639.b1_N23.ab1_CLS(LMS)_lettuce_sativa_Lactuca_sativa_cDNA_clone_CLSM8639,_mRNA_sequence__Putative_R-Genes,_predicted_from_NCBI_UniGene
12566	AATGTTGGGATGCTTGCCTTGGTCTGAGGGGAGAGCATTATACACAGGGTGCTTCATGAGGTACTCAGATAGAGATTTTCTCAACAAGGAAGTGGGGAATGGAAGTTCTAGAGGTACCATAATTGTGATAGTAGTCTCAGTTATCAGCTCCTTGGTGGTTTTGGTAGTTGGAGTAGCTATTGGATTTTATATCTGGAAGCACAGATATATACAAAAGAAACGCAGAGGATCAAATGATGCAGAAAAGTGGGCAAAAACCCTCAATGACAGCAGCTTAAACTTCAAGTACTCAACAATTGAAAAGGCCACGGGATCTTTCGACATTGCCAACAAGCTTGGACAAGGAGGTTTTGGAACAGTTTATAAGGGAGTTCTGGCTGATGGGAGAGAGATTGCAGT…	22	24	104	145	4.35913	2.12404	2.16269	0.000105714	0.00139028	Locus_12566_Transcript_1/1_Confidence_0.000_Length_953	38536	EST PP_LEa0014D09f Peach developing fruit mesocarp Prunus persica cDNA clone PP_LEa0014D09f, mRNA sequence.	NP_001235136	protein kinase family protein [Glycine max] >gi|223452426|gb|ACM89540.1| protein kinase family protein [Glycine max]	18529790	EST Md1079 Venturia inaequalis challenged cDNA suppression subtractive hybridization library Malus x domestica cDNA similar to putative protein kinase, mRNA sequence.	14117	58782_PP_LEa0013A18f_Peach_developing_fruit_mesocarp_Prunus_persica_cDNA_clone_PP_LEa0013A18f,_mRNA_sequence__Putative_R-Genes,_predicted_from_NCBI_UniGene
3167	TCTCTCTCTCTCTCTCTCTCTCTCTCTCCTCACGCAAAACCCCGTGATTTCATTTCACTTGATAAATTTCTTCATCTCATCTTCTTCAACCCTCCACTAGCACCACAGAAAATTCTGATGGCTGCTCATCACTGATAATGTTGGATTTTCATTGCTCAACTTTCTCACTCGTTGTCTTTTTGCCTTTCTTCTTCCTTGTTATCACGAATGCGGCCACTGAGTTCGACTTCGGGACCCTGACTCTGAGCAGCCTCAAGCTCATCGGCGACGCCCACCTCAACAATGGCAGCGTCCGCCTCACCCGCGACCTCGCGGTCCCCACCTCCGGCGCCGGCCGCGTCCTCTACTCCAAGCCAGTCCGCTTCCGGCAACCCTCCTCCCCCTTTCCGGCGAGCTTCT…	84	43	227	438	4.22684	2.07958	3.56995	4.43076e-05	0.00065137	Locus_3167_Transcript_1/1_Confidence_0.000_Length_513	61046	EST PP_LEc0006K19f Peach shoot Prunus persica cDNA clone PP_LEc0006K19f, mRNA sequence.	CBI32705	unnamed protein product [Vitis vinifera]	18648831	EST 010612AVBC002474HT (AVBC) Royal Gala young shoot Malus x domestica cDNA clone AVBC002474, mRNA sequence.	11669	56334_Oryza_sativa_Japonica_Group_cDNA_clone:J013153K02,_full_insert_sequence__Putative_R-Genes,_predicted_from_NCBI_UniGene
18574	CACAAATTTCTTTTCAGTCAACAATAAGCTTGGTGAAGGCGGTTTCGGACCTGTATACAAGGGTAGACTCGTAGATGGTCAAGAAATTGCAGTCAAGAGACTTTCAAGAAGTTCTGGACAAGGAATAAAGGAGTTCAAAAATGAAGTAATACTGATTGCCAAACTTCAACACCGAAATCTTGTAAAGCTTCTTGGTTGCTGCATTCAGGGAGAGGAGAAATTGCTGATCTATGAATACATGCCCAACAAAAGCTTGGACTACTTCCTTTTTGATGAAACACGACGTAAATTGTTAGATTGGCCTCAGCGCTTCCAAATTATCTGTGGGATTGCTAGGGGGCTTCTCTATCTTCATCAGGATTCCAGACTGAGGATTATACACAGAGATCTCAAAGCAAG…	12	11	44	77	4.22114	2.07763	1.12994	0.000814218	0.0077536	Locus_18574_Transcript_1/1_Confidence_0.000_Length_454	64394	EST PP_LEc0022B04f Peach shoot Prunus persica cDNA clone PP_LEc0022B04f, mRNA sequence.	XP_002332645	predicted protein [Populus trichocarpa] >gi|222832840|gb|EEE71317.1| predicted protein [Populus trichocarpa]	13203879	EST STRA011JX cold-stressed Fragaria vesca seedlings cDNA library Fragaria vesca cDNA clone STRA011, mRNA sequence.	14167	58832_AJ822182_S3_Prunus_persica_cDNA_clone_S318D4,_mRNA_sequence__Putative_R-Genes,_predicted_from_NCBI_UniGene
13124	CCCGCCTGGACTATTGGCAATCTGCCAGTAATCATTTCAAGTAAGATAACCCCATAAGAATAGACATCCCACTTCTGTGATGGTTTCACCACTTTCAGAGCTTCTGGAGCCTGATAACAAGATCCCAAGTTACTGGACGGACTAATTACAGTAGCTTCAGTTGGTGCACTCTTTTGTTGCCTTTCTTGTGATTTTTCTGTGGCCATTCGATTGGATTGAAGCGTCGGGGACCCTCCGGCTATATTTGCAAGGCGTCCAAGTCCAAAATCAGAAATGTGGGGCTCCATATCCTGTCCAAGCAGTATGTTATTTGGCTTCAAATCTCCGTGGACGTATTTTTTAGGGCTAAACTCGTGCAGATAGACCAAGCCTTTTGCAATTCCTTTCATGATTTTCAAC…	50	44	118	372	4.20594	2.07243	3.11834	0.00019231	0.00230382	Locus_13124_Transcript_1/1_Confidence_0.000_Length_892	NA	NA	XP_002282768	PREDICTED: probable inactive leucine-rich repeat receptor-like protein kinase At1g66830 [Vitis vinifera] >gi|297737773|emb|CBI26974.3| unnamed protein product [Vitis vinifera]	18636577	EST 000512AENA001485HT (AENA) Northern Spy expanding leaf Malus x domestica cDNA clone AENA001485, mRNA sequence.	16004	60669_CAB30005_Ib_Fb_D05_Cabernet_Sauvignon_Berry_Stage_I_-_CAB3_Vitis_vinifera_cDNA_clone_CAB30005_Ib_Fb_D05_5',_mRNA_sequence__Putative_R-Genes,_predicted_from_NCBI_UniGene
10295	TGGAAAATTCATAGTGTTGATGAAGGAATTGGTGTCATAAAAGAACGGTTGAGCCATAAAAAAATTCTCTTAATTCTTGATGATGTGAATCAATTGAAGCAATTAGACAATTTGGCTGGTGTTGGTTGGTTTGGTGAGGGAAGTCGAGTCATTACAACTACACAAGATAGCGGATTGCTAAAATGTCATGGAATTGATTCGATATACGAGGTCCAAAAGTTATATGGCAACCGAGCTCTTGAGCTTTTTAGTTTCAGTGCCTTCGGAACCAACAAACCTCCAAAGGATTATTTGGAACTCACACAACGTGCACTAGCGTATGCTCAAGGCATTCCACTAGCTCTAACACTTTTAGGTTCTCATCTTCGTAATAAAGACAAAGATCGTTGGCAAGATATT…	45	36	133	281	4.12278	2.04362	2.89362	0.000112827	0.0014668	Locus_10295_Transcript_1/6_Confidence_0.455_Length_708	35189	EST PP_LEa0003A21f Peach developing fruit mesocarp Prunus persica cDNA clone PP_LEa0003A21f, mRNA sequence.	ADZ44604	TIR-NBS-LRR type protein [Fragaria x ananassa]	NA	NA	48	47908_Pyrus_hybrid_cultivar_clone_Ph-Hg-3_nucleotide_binding_site_leucine-rich_repeat_disease_resistance_protein_gene,_partial_cds._Putative_R-Genes,_collected_from_NCBI_Protein
8276	TCTGAGGAGGAGGTGGAGAGGGTGATCATGCCATTGCAGTCAGAAACACTGTCCTGCAAGCTCAACAGGAGATGTGAAGTGCTGAAAGTGGTGGTGGGTTTTGTTCTGGGGACAATTGGGACTTCAGCTTCCCCCACCAGCATTTGAACCACACCTCTCATGGTGGGTCTTGCAGAAGGGTCTGGGTGAGAGCAAGCCAGCCCAACCAGAAGCACCTTCCTCATCTCTCCCTCATCAAATTGGCCCTCAAGCCTTGGATCAGCCGCCATTCCAGAAGCACCTTCCTCATCTCCCCCTCATCAAATTGGCCCTCAAGCCTTGGATCAGCCGCCATTAACAGCCTTCCTTCTCTGTGCAAACTCCACACCCACTCCACCAAATTACTACACACTCCCACTT…	131	104	367	795	3.99402	1.99784	4.38656	2.49591e-05	0.000398599	Locus_8276_Transcript_1/3_Confidence_0.333_Length_1214	47030	EST AJ822439 S3 Prunus persica cDNA clone S319K21, mRNA sequence.	XP_002323460	predicted protein [Populus trichocarpa] >gi|222868090|gb|EEF05221.1| predicted protein [Populus trichocarpa]	18655695	EST 011003AVBC106030PG (AVBC) Royal Gala young shoot Malus x domestica cDNA clone AVBC106030, mRNA sequence.	9371	54036_GR__Ea35J08.r_GR__Ea_Gossypium_raimondii_cDNA_clone_GR__Ea35J08_3',_mRNA_sequence__Putative_R-Genes,_predicted_from_NCBI_UniGene
9224	CCCTAATGGAAGCTTGCACTCACTCCTTCATGGGAATCGTGGTCCGGGTAGAATTCCTTTGGATTGGACCACAAGGATCAGCTTGATGCTGGGTGCTGCTCGTGGGCTTGCTCGGATTCATGAAGAGTATAGCTCTGCAAAAGTGCCACATGGGAATGTGAAATCTTCCAATGTGCTTCTTGACAAGAACGGTGTGGCTTGCATTTCTGACTTTGGACTCTCTCTGCTTCTGAACCCGGTTCATGCCATTGCAAGGTTGGGTGGATACAGAGCTCCTGAACAGGCAGAGGTCAAGAGGCTGTCCCAGAAGGCGGACGTGTACAGCTTCGGGGTGTTGTTGTTGGAGGTTCTTACAGGGAGAGCTCCGTCCCAATACCCATCTCCGGCTCGCCCTCGTGT…	86	64	227	502	3.92406	1.97235	3.71986	7.3824e-05	0.0010197	Locus_9224_Transcript_2/5_Confidence_0.667_Length_827	NA	NA	ABA82081	putative receptor kinase [Malus x domestica]	11156162	EST EST 1340 Green Apricot Fruit Lambda Zap II Library Prunus armeniaca cDNA clone ba006a14 3', mRNA sequence.	10234	54899_Malus_x_domestica_putative_receptor_kinase_(DIPM4)_mRNA,_complete_cds__Putative_R-Genes,_predicted_from_NCBI_UniGene
8857	TACGCAACCCCATAAAAAAAATTCCAAAGTCCCAAGTCTTTCACTGCCCCCACTCAGTCAACAAGGTCTCCTCCAGTTCAGTCCACACACACCAGCTCAGAAAAAACCTATTGCTTAATTTTCCTCCTTCTCCTCCTCATCGTCTTCTTCTCCTCCATTTAAACCTCAGCCCTCCCATTAAACCCCTCACCCAACCAAAACCCACAAACCAAAACCGATGGCTTTCTCTCTCTCCACACCCACCATATCCACACTCCTCTTCACGCTCTCCCTCCTCCTCTCATTTCTCACCACACCCGCCTCCTCCGCCACCTTCAACTGCTCCGCCACCACCACCACCACCTGCCAGTCCCTCATCGACTACGTCCCCGAAAACGCCACAACCCTCAACGCCATCAA…	212	190	668	1240	3.83491	1.93919	5.1181	1.35478e-05	0.0002368	Locus_8857_Transcript_13/15_Confidence_0.357_Length_1409	54207	EST AJ873275 Prunus persica fruit mesocarp plus epidermis 30 days after bloom Prunus persica cDNA clone PR0111H8, mRNA sequence.	XP_002278742	PREDICTED: lysM domain-containing GPI-anchored protein 2 [Vitis vinifera] >gi|297744534|emb|CBI37796.3| unnamed protein product [Vitis vinifera]	11153759	EST EST 12450 Half-Ripe Apricot Fruit Lambda Zap II Library Prunus armeniaca cDNA clone bge017o11q 5', mRNA sequence.	12370	57035_Oryza_sativa_(japonica_cultivar-group)_Os11g0549300_(Os11g0549300)_mRNA,_complete_cds__Putative_R-Genes,_predicted_from_NCBI_UniGene
11135	AACCTATGACTTTGATGACATGGCTAAAGTGGCAGCCATTGCTTCCATGTGCGTTCACCCTGAGGTGACTCACAGGCCTTTTATGGGTGAAGTGGTGCAGGCTCTAAAGCTCATATACAATGATACGGATGAGACTGGTGGGGATTGCTATAGTCAAAAGGAGTCTTCCGTCCCGGACTCTGAATTCAAAGGTGATCTTGCTCCTTCTGATAGCAGTTGGTGGAACGCAGGTGGACTCACTCCCCGGTTAAATTACGGGCAGACCTCTTCGTTCATTACAATGGAGTATAGTTCTGGGCCACTTGAAGATATGGAAAACAGACCATTTTCAACTTCAAGTTTGGTGGGGGATGAGATATCTTTACCAATTAGACATGGCAATAGGTCAGGGCCGTTGAG…	23	21	56	152	3.80687	1.92861	1.9215	0.00110626	0.00994286	Locus_11135_Transcript_1/1_Confidence_0.000_Length_576	30171	EST PPN035E02-T7 PPN Prunus persica cDNA clone PPN035E02, mRNA sequence.	XP_002533625	ATP binding protein, putative [Ricinus communis] >gi|223526483|gb|EEF28754.1| ATP binding protein, putative [Ricinus communis]	4706602	EST Mdrtp1005C01_e37721.g1 Apple_EST_Mdrtp Malus x domestica x Malus sieversii cDNA 5' similar to ref|NP_849998.1| protein kinase family [Arabidopsis thaliana] gb|AAM13891.1| putative protein kinase [Arabidopsis thaliana] gb|AAM91792.1| putative protein kinase [Arabidopsis thaliana], mRNA sequence.	9144	53809_UFL_207_36_Cotton_fiber_0-10_day_post_anthesis_Gossypium_hirsutum_cDNA,_mRNA_sequence__Putative_R-Genes,_predicted_from_NCBI_UniGene
21507	CTCCTCCAACACAATCCTCTCTCCTCCAACACAAACACAGAATTGAAAAACAGTTCCTCAGCTTTCTCTCTCTATTTTTTATATCATTTTTTTTGTATACATTTCTAATCTGCGCTTCCATAACAGAATATAACAGGATTCAATAACACCAACATCTCCCTCTTTTTCTTTCTTATATTTTGTTCCTAAACTGTACCCTTTTATAACATAAGAAAATAAAACCCAAAAATAATCACACCCACAAGGTACCATTTGGTACCAATCTCTCTTCCTCTCTCTGTGTCTCTCTTTCCTCTCCATAGTCTCCAAAACCCAAAATCCCAAACCTTCTTCATCCAAAATCAACAAAAGGGCAAACAAAGTTTCTATTTTTTCTACAACCCAAAATCCCAAACTTCA…	39	29	100	216	3.74726	1.90584	2.53257	0.000513644	0.0052875	Locus_21507_Transcript_2/3_Confidence_0.200_Length_1141	10873	EST PU3_plate37_F16 PU3 Prunus persica cDNA similar to weakly similar to leucine-rich repeat family protein [Arabidopsis thaliana], mRNA sequence.	XP_002265055	PREDICTED: LRR receptor-like serine/threonine-protein kinase GSO1 [Vitis vinifera]	10400581	EST Pm_3606 Fruits and flowers of Prunus mume cv. Xiyeqing Prunus mume cDNA, mRNA sequence.	8611	53276_GLLA227TF_JCVI-SOY1_Glycine_max_cDNA_5',_mRNA_sequence__Putative_R-Genes,_predicted_from_NCBI_UniGene
3020	TGTGTGTTCCATGAATACACTTGACTCTCAGTAATCCAATATCTTATTCAATAGTTAATTTCTTCTGTATTCTGCAGACACGTGGGTAAATATATAGGAATCAACAAGCTGGAGACTAAGTCCTGTTTTTCTGTTTTGGGTCCAAGTAGACTAAGTCACTAAACCAAAAACACCAACCGAAACATAGCACAGATTGAATTTATTGCAAAACCTTCACAGTACTGAAACAAGAAGACTCAGAAATTGACAAAATTCTTTTCCTTCAGGCTTTCAACTGTTTCCTTGAGGCTAACCTCTAATGGAATGAATTCAACACCCAACTTCTTTGCCTTCTCCTTGGACACCTGATATGTTGGCACAAAAGGCTTATCATCCGCACACTTCTCTGGAAGTTGCAAA…	83	78	285	462	3.74657	1.90557	3.77935	5.35596e-05	0.000771127	Locus_3020_Transcript_3/5_Confidence_0.400_Length_657	25455	EST AM291602 Prunus persica fruit skin mature fruit Prunus persica cDNA clone Skin53C03, mRNA sequence.	BAE48658	Cinnamyl alcohol dehydrogenase [Prunus mume]	18597800	EST 061002AVBC025014CO (AVBC) Royal Gala young shoot Malus x domestica cDNA clone AVBCC02501, mRNA sequence.	10200	54865_Malus_domestica_putative_cinnamyl_alcohol_dehydrogenase_(CAD)_mRNA,_complete_cds__Putative_R-Genes,_predicted_from_NCBI_UniGene
3019	CTTTTTGCAATAATAATTTTTGCAATGGGTAATTTTGGTATCCTAAAATGAATGAATCTCACCATAATCGTCATCAGCTACGAATGCCATGACGCAACCATTCAGCTACAAAGGCCATTACGCATCCATTCAGCTACAAAAGCCATCACCCATCCATTCAGAAACGGTTCAAGATTGATCTATAAAAGGAGCTTCCAATTTCCAAAATCTGAAACGTAAACCGAGCCCAATCTTCAGAGTCCAGAGTAGGAGGCACAGACTACAGAAAATGAGCAGCGGGGCTGGTAAGGTCGTCTGCGTCACCGGTGCGTCCGGCTACATTGCTTCTTGGCTCGTGAAGCTTCTTCTTCAAGGCGGTTACACTGTCAAGGCCTCTGTTCGCGACCCAAATGATCCAAC…	79	88	259	480	3.57348	1.83733	3.77442	0.000129868	0.00164441	Locus_3019_Transcript_1/1_Confidence_0.000_Length_598	73818	EST PU2_plate15_N16 PU2 Prunus persica cDNA clone PU2_plate15_N16 5' similar to PU2_plate15_N16 probable cinnamyl-alcohol dehydrogenase (EC 1.1.1.195) homolog apple tree, mRNA sequence.	BAE48658	Cinnamyl alcohol dehydrogenase [Prunus mume]	10396995	EST Pm_0020 Fruits and flowers of Prunus mume cv. Xiyeqing Prunus mume cDNA, mRNA sequence.	10200	54865_Malus_domestica_putative_cinnamyl_alcohol_dehydrogenase_(CAD)_mRNA,_complete_cds__Putative_R-Genes,_predicted_from_NCBI_UniGene
15641	ATTGCGTAGTCTCAGAAGAACACTGCTAAGATAAACCTCTCTTGGCTACTGCTTTTTTCAAGCAACTTACAAAGTTTCACCATTAAGAATGCAAGAAGGAAAACAGAGCTCGAAAACTTGCATCTTGGGGCAACACATGCTAGTACATGGGGCTATCCTTCTGAAGAAAAGAGGCCACAGGCCTAACATAACTGAAGCCGGTGAAGGGGTTTCCAGCAGCATTCGGGCTAGCAGCTGGAGAATCCACAACTGACATGTCAGTCCAGCACTTATCAAAATTGGCAATGCACTGCTTCCCAGAAACTTGAGGACGAAAGCTTGGTTGGATTTCCCGAGCATCTAATCTTTTCCAATTTATTGGCTTAAACCATTTGTGGCGCTTGATTTCCTCACACCCCA…	88	99	580	236	3.52418	1.81729	3.96961	0.00027259	0.00309113	Locus_15641_Transcript_2/2_Confidence_0.143_Length_1131	17809	EST PU4_plate44_G14 PU4 Prunus persica cDNA similar to similar to ribosomal-protein S6 kinase (ATPK19) -related [Arabidopsis thaliana], mRNA sequence.	XP_002308257	predicted protein [Populus trichocarpa] >gi|222854233|gb|EEE91780.1| predicted protein [Populus trichocarpa]	8622967	EST EST376 almond cDNA library Prunus dulcis cDNA 5' similar to putative ribosomal-protein S6 kinase (ATPK19), mRNA sequence.	14109	58774_PP_LEa0001A12f_Peach_developing_fruit_mesocarp_Prunus_persica_cDNA_clone_PP_LEa0001A12f,_mRNA_sequence__Putative_R-Genes,_predicted_from_NCBI_UniGene
2769	CCTCCCACTAAATCTCGAGCTTCCAAAAAGCTCTCCTCTGTGAAAAACTTGTATGATTCTCCGATCGCCGGAAAATCAAACTCCGGCGACCCAATGCGACCAAACCCACAACCCAAGCATCTATCTTTCTGAGCTTTCTTCTCGATACCCACAATGTCAGTGTACGACGCTGCGTTTGTGAACACGGAGCTCTCGAAACCGACGTCAATCTTCGGGCTCCGGCTCTGGGTCGTCATCGGAATCCTAGTCGGGTCTCTGATTGTCCTGACCCTCTTCCTCCTCTCGCTCTGCCTCACCTCGCGCCACCGCTCCAAGGCCCACAAGGCCCAGCCCAAGCCCACCACCGACTCGCCCACTCCAGTGATATCGAAAGAAATCCAGGAAATTGTTCACGACCTC…	132	137	380	758	3.41756	1.77297	4.40791	0.000129692	0.00164363	Locus_2769_Transcript_2/3_Confidence_0.167_Length_1712	39737	EST PP_LEa0018A24f Peach developing fruit mesocarp Prunus persica cDNA clone PP_LEa0018A24f, mRNA sequence.	XP_002511906	BRASSINOSTEROID INSENSITIVE 1-associated receptor kinase 1 precursor, putative [Ricinus communis] >gi|223549086|gb|EEF50575.1| BRASSINOSTEROID INSENSITIVE 1-associated receptor kinase 1 precursor, putative [Ricinus communis]	18578891	EST 010813AASB005803HT (AASB) Royal Gala 10 DAFB fruit Malus x domestica cDNA clone AASB005803, mRNA sequence.	10307	54972_010617AAWA008762HT_(AAWA)_Royal_Gala_59_DAFB_seeds_Malus_x_domestica_cDNA_clone_AAWA008762,_mRNA_sequence__Putative_R-Genes,_predicted_from_NCBI_UniGene
11128	GCTTTTTCTTCAGAGTAAAGAAACGAAGGGTAAAACTTGAACAAGATGAGAATTCGGAAGACGTGAGTCTGGTGGAATCGTTGCAATATGATTTTGAAACTATAAGATCTGCAACAGATGACTTCTCTGATGCAAATAAGCTTGGACAGGGTGGATTTGGAGCCGTTTACAAGGGTAGGCTAGCGAATGGAAGATATATAGCTGTGAAAAGGCTCTCTAAGAATTCTGAACAGGGTGATCGAGAATTCAAAACTGAAGTCACGTTAGTTGCTCAACTTCAGCACCGGAACTTAGTGAGGCTGCTAGGTTTTTGCTTGAAAGCAGGGGAAAGAATCCTCATTTATGAATATGTGCCTAACACAAGCCTTAATCACTTCATTTTTGATCCAACTGATCACG…	74	73	306	312	3.39459	1.76324	3.55301	0.000148801	0.00183905	Locus_11128_Transcript_4/8_Confidence_0.533_Length_1057	NA	NA	XP_002304959	predicted protein [Populus trichocarpa] >gi|222847923|gb|EEE85470.1| predicted protein [Populus trichocarpa]	11151210	EST EST 9908 Half-Ripe Apricot Fruit Lambda Zap II Library Prunus armeniaca cDNA clone bge015c19p 3', mRNA sequence.	10277	54942_020815AARA010043HT_(AARA)_Royal_Gala_partially_senescing_leaf_Malus_x_domestica_cDNA_clone_AARA010043,_mRNA_sequence__Putative_R-Genes,_predicted_from_NCBI_UniGene
4969	CGTCCTGCATGAATCCTTAAGTTCCCTCCTCTCCAATTACAAACATTTACAAGGAACAAAAAGTAAGTCAAAGGCAGAGTATTACAGTTGTATATTTCTTCTTTACAGTGTGTTAATTTAACTCATTTATGATGAAAGTGCAAGCTCGGCCCATGCCAAAGAAGATGCCTTGAGCTCAATGGACACCGATGTGTCGATTCTGCTCTCCAACATGGTGCATATTTCCTGCATGGAAGGCCGCTTCGTGGGCTCTGGATGGGTGCAAAGATTCACCACATCACATAAAACTTTGAGGTCGTCGTAACTGAAATGTTTCAGTTCAGGATCCACCACATAAGGCATCACCTCTGGCAGCTCAAGATAGTCTTTGGCCCATTCTATCAAGCACCCTTTGTCCTT…	2608	2279	15188	4250	3.21497	1.6848	8.58069	0.000980003	0.0090014	Locus_4969_Transcript_27/34_Confidence_0.337_Length_2582	27906	EST PPN033D08-T7 PPN Prunus persica cDNA clone PPN033D08, mRNA sequence.	XP_002298041	predicted protein [Populus trichocarpa] >gi|222845299|gb|EEE82846.1| predicted protein [Populus trichocarpa]	10396981	EST Pm_0006 Fruits and flowers of Prunus mume cv. Xiyeqing Prunus mume cDNA, mRNA sequence.	15017	59682_73039.1_Mixed_Floral_Solanum_tuberosum_cDNA_clone_73039_5',_mRNA_sequence__Putative_R-Genes,_predicted_from_NCBI_UniGene
15270	CTTGGCTATGTAGAATGAATTTCACTGTGGCTGAGAGGAGGATCCTATCTCGGCTGTAGGAGGTGGAGGTGTTAGGACTGGAGTAGATATTCCTGATGACGATGGCGGATTTCCAGTGTTGACTTGACGAATTTCCTCCACCCTTTTAACCACATCCGGCATGCTTGGTCGTTGCTCCGGCATTCTAGCCACGCAAGACATTCCTATTTGCAACATCTCTACCATTTCCTCCTCTATGTTTGGATACCTCAAGAGCTCTACATCAAACACTTCTGCTGTCCATTCCTCCCTGACCACAGAGTTCACCCACCTTACCAAGTGGATAACTTCTTCACCACCTGTTGTGTGTATGGGGCTTTTTCCAGTGAGGAGCTCAAGTATCAGGACCCCGAAACTGTA…	66	57	280	202	3.16362	1.66157	3.2292	0.000590977	0.00592655	Locus_15270_Transcript_1/1_Confidence_0.000_Length_1044	6457	EST PU2_plate5_I10 PU2 Prunus persica cDNA similar to weakly similar to leucine-rich repeat transmembrane protein kinase, putative receptor-like protein kinase [Arabidopsis thaliana] contains InterProScan IPR000719:Protein kinase, mRNA sequence.	XP_002317741	predicted protein [Populus trichocarpa] >gi|222858414|gb|EEE95961.1| predicted protein [Populus trichocarpa]	11157842	EST EST 2879 Half-Ripe Apricot Fruit Lambda Zap II Library Prunus armeniaca cDNA clone be004n18 3', mRNA sequence.	13985	58650_WS0162.B21_F09_PT-DX-A-7_Populus_trichocarpa_cDNA_clone_WS0162_F09_3',_mRNA_sequence__Putative_R-Genes,_predicted_from_NCBI_UniGene
20201	GCAGTGGTTTTGGCAGCAGCTGCCTTCATATTGCTGTCTCTCTTTGCTGCTTATGCAGGCTATGCAAAATTGGTACAGATTAAACAAGAGCGCAGTGGTGTAGGGTTGGCTTCAATAAGCATTAACAAGTACTCTAGCTTGAAGTTCAAGTATGAAACACTTGAAAAGGCCACAGATTATTTCAACTCCTCTAGAAAAATTGGGCAAGGAGGAGGTGGTTCTGTGTTCAAGGGGACTCTTCCAAATGGAAAAACAGTAGCGGTTAAGAGATTGATCTACAATACCAGCCAATGGGTAGATGACTTCTTCAATGAAGTAAATTTGATCAGTGGAATTCAGCACAAGCACCTTGTCTGGGTAGATGACTTCTTCAATGAAGTAAATTTGATCAGTGGAATT…	69	57	268	207	3.0436	1.60578	3.21926	0.000823113	0.00782461	Locus_20201_Transcript_4/6_Confidence_0.429_Length_1474	NA	NA	XP_003555067	PREDICTED: cysteine-rich receptor-like protein kinase 42-like [Glycine max]	11159104	EST EST 4514 Ripe Apricot Fruit Lambda Zap II Library Prunus armeniaca cDNA clone bh005m07 3', mRNA sequence.	6864	51529_Arabidopsis_thaliana_protein_kinase_family_protein_(AT5G40380)_mRNA,_complete_cds__Putative_R-Genes,_predicted_from_NCBI_UniGene
12724	CTCTCCACCTTCCATGACTGGGTGGTTCCCAGTTCTTCCCACCCAAACGACCCCGTTTGGTGTTCATGGTCTGGCGTCAAATGCCACCCCAACACCTCCCAAATCGTTACCCTCGACCTCTCTCAACGCAACCTCTCCGGCCTAATCCCACCACAAATTCGCTACTTGTCTTCCCTAATTCACCTCAATTTCAGCAGAAACAAGTTCAGCGGGCCTCTGCAACCCGCCATTTTCCAACTCAGCAACCTCAGAATCCTCGACATAAGCCACAACGACTTCAACTCAACTTTCCCACCTGGGATTTCGAAGCTCACCTTCTTGAGAATCTTCACTGCTTACAGCAACAGCTTCACCGGCCCCTTGCCCCAAGAGTTCATCAAACTCCGATTCTTGGAGCAG…	282	194	613	1165	3.01835	1.59376	5.09408	0.00037924	0.00413394	Locus_12724_Transcript_7/10_Confidence_0.649_Length_2995	NA	NA	XP_002303493	predicted protein [Populus trichocarpa] >gi|222840925|gb|EEE78472.1| predicted protein [Populus trichocarpa]	6019728	EST IC0AAA85BE10RM1 CitNFL Citrus clementina cDNA 5', mRNA sequence.	10273	54938_010815AASB006083HT_(AASB)_Royal_Gala_10_DAFB_fruit_Malus_x_domestica_cDNA_clone_AASB006083,_mRNA_sequence__Putative_R-Genes,_predicted_from_NCBI_UniGene
6475	CTTTATTTGGAGTGGTTTGAACCAAATTGTGGACACTGTGAGGCAAAGGGCAGGATGTGTAGATTGAAGAACAATGGAACCAAAAGTGAAATTGAATGTGTGGACTTCAGTAAAGCAGGTACGAAAAGGAAATGGGTGGCTACAGGTGCATCTCTGGGTTCATTTGTTGTGTTACTCCTAGTCGTTGCAGCCTATCGTGTCTATAGTTCTGATAAAAAAGAAAAGGAGATGAATGTGTTGATTTGAGCAAAGCAGGTACAAAAAGGAAATGGGTGGCTACAGGTGCATCCCTGAGTTCATTTGTTGTGTTACTCCTTGTCATTGCAGCCTATCGTGTCCGTAGTTCTGATAGAAAAGAAAAGGAGAATCAATTAAAGATTGAAAGATTTTTAGACGATT…	194	189	598	665	2.66457	1.4139	4.66606	0.000917085	0.00855642	Locus_6475_Transcript_3/10_Confidence_0.600_Length_1607	37895	EST PP_LEa0011M24f Peach developing fruit mesocarp Prunus persica cDNA clone PP_LEa0011M24f, mRNA sequence.	XP_002513563	receptor serine/threonine kinase, putative [Ricinus communis] >gi|223547471|gb|EEF48966.1| receptor serine/threonine kinase, putative [Ricinus communis]	18435915	EST AIR009 Apple Induced Resistance (AIR) Malus x domestica cDNA similar to Protein kinase, mRNA sequence.	10270	54935_Mdas9004I24.g1_Apple_EST_Mdas_Malus_x_domestica_cDNA_similar_to_dbj|BAB61188.1|_putative_receptor_serine_Putative_R-Genes,_predicted_from_NCBI_UniGene
11562	TGGTGAGGTTCTTCAGTTGGCTGAGGAAGTCAGGGACAGAGCCGGAGATGTTGGTCCAGCTGAGGCGCAGTAACTTGAGGCTCTTGAGCTTTGCAATGGAGGGTTGGATTGGGCCAGTGAGATTGGGTTGCTTGTGGAACTGAAGGAGTTCAAGATATGGCAAGTCGCCAACTTGGGGGGGGATTTGACCAGAGAGTCCGCCAGAGAAGAGGGTGAGGGAGTTGACGCGGTTTGTGGTGGAGTCACAGGTGACAGAGTACCAGTCACAGCAGTCTGTCTTTGGGTTCCATGAGGACAAGACGTAGGGGTTGTTGAAGGCTTTCTTGATTTGTAGGAGGACTTTCTTGTCTTTGGGGTTGCAGAGCTCGGAGAGAGCTGGGTTTAGGATGGTGGAGAAGA…	609	381	233	204	-2.80153	-1.48622	4.59752	0.000914475	0.008535	Locus_11562_Transcript_3/3_Confidence_0.000_Length_570	27398	EST PP1002F03-T7 PP1 Prunus persica cDNA clone PP1002F03, mRNA sequence.	ABO26221	polygalacturonase inhibiting protein [Prunus persica]	10398350	EST Pm_1375 Fruits and flowers of Prunus mume cv. Xiyeqing Prunus mume cDNA, mRNA sequence.	14158	58823_Prunus_persica_polygalacturonase_inhibiting_protein_(PGIP)_mRNA,_complete_cds__Putative_R-Genes,_predicted_from_NCBI_UniGene
620	AATAGCAAAAAGTGAGAAGATTACAATGAATGGGTGGTGCTGTATCAGATTCATTTTACATGCAAACTTCCCCAATGATGTTCACATGTTAGACCAAGTATCACTTTCACCCCATTCTCTTTTCAGCAACGAAAAAAAACAATATGAGATCGAACCAGTAAAAGTTATAGAAGACGTTTCTCTTGCCATCACAGCAGAACTTTGGGGATAAGTAGAGAATTCGGCGCTATTTATAATCCTCAGTGAAAGAACGTATATTTATATATATTTATGTATTCTCCCATACCGGTACTCATCATGTTGGAGAGAGGGAGGGAGGTGAAAAGGCTTTATCCAGTTAAGCCAAAAAGATACTGTCCATTTCCTTCTCTATTTCCAAGTTCCAACCAATTTCTAATC…	28593	28543	15528	8912	-2.89217	-1.53215	10.4465	0.000935328	0.00869085	Locus_620_Transcript_9/14_Confidence_0.467_Length_1973	35216	EST PP_LEa0003C04f Peach developing fruit mesocarp Prunus persica cDNA clone PP_LEa0003C04f, mRNA sequence.	XP_002313371	predicted protein [Populus trichocarpa] >gi|222849779|gb|EEE87326.1| predicted protein [Populus trichocarpa]	11150293	EST EST 14846 Ripe Apricot Fruit Lambda Zap II Library Prunus armeniaca cDNA clone bgh001p04q 5', mRNA sequence.	13837	58502_N041A03_Populus_bark_cDNA_library_Populus_tremula_x_Populus_tremuloides_cDNA_5_prime,_mRNA_sequence__Putative_R-Genes,_predicted_from_NCBI_UniGene
7824	TGCACGTCAACATCAACGCAAACTTGTGGGGGTGCGCATTACGCCTCTCTCTCTCTCTCTCTCTCTCTCTCTCTCTCTCTCTCTCTTAATCTCTATTAATTTCTATTAAGAGAAGAGAATCACATAGACGGACAAACAGACGGTGAAGTGAAGAGGAGAAATGGGCTAAATCTCAAAATTGGTAGCCATTTCTATTTCTTTTCGTACACGCAAGGACACTCAATAATCCACTCTCGTTTCGTTCCTCTAGCGTACGAGTATTAACCAGGTCCAGGGACCAACAAGTTTTGCTTGCTTAATCGGATTCGGAAACGCACCGTTTGGACTTTGATCATACTCTTTATGTGCGTGCTAGCTCTGGATGGTGGGTGAATCATGGAAGACACCGAGAGTTGCTGT…	664	617	310	199	-3.11236	-1.63801	4.93684	0.000269202	0.00306082	Locus_7824_Transcript_8/8_Confidence_0.077_Length_1852	36072	EST PP_LEa0005N19f Peach developing fruit mesocarp Prunus persica cDNA clone PP_LEa0005N19f, mRNA sequence.	CBI18907	unnamed protein product [Vitis vinifera]	16918923	EST CS00-C1-102-026-D10-CT.F Sweet orange leaf, infected with Xylella fastidiosa (stage 2 of 2) Citrus sinensis cDNA, mRNA sequence.	8858	53523_saf04g07.y1_Gm-c1065_Glycine_max_cDNA_clone_GENOME_SYSTEMS_CLONE_ID:_Gm-c1065-4549_5'_similar_to_TR:O81808_O81808_HYPOTHETICAL_62.6_KD_PROTEIN._;,_mRNA_sequence__Putative_R-Genes,_predicted_from_NCBI_UniGene
22213	CTTGTATCATTTGAAATACCTGAGCTTGAGGGAAACAAAGGTAAAAACTGTTCCTAGATCTATTGGGAGGCTTCAGAATCTAGAAACTCTAGATCTTAAGCATTCCAATGTCAACCAACTTCCGGTTGAGATCCTGAAGCTACAGCGTTTACGCCATCTTCTGGTATATCAACATGAATTTGTATCTTATGAACATTTTCATTCAAAAAAGGGTTTTAAAGTCATGTCAAACATAGGGGTTTTGCAAGCATTACAGAAGCTTTGTTTCATAGAAGTAAACCAAGATGGGGGCACCATAATAAGAGAGCTTGGGAAGCTAAATCAACTTAGGAGGTTAGGCCTCTTAAAATTGAGAAAAGAAGATGGGAAGGCTCTATGTTCATCTATTGAAAAGCTGAC…	374	372	196	87	-3.25895	-1.70441	4.14359	0.000641765	0.00633772	Locus_22213_Transcript_2/2_Confidence_0.000_Length_1353	63889	EST PP_LEc0020D09f Peach shoot Prunus persica cDNA clone PP_LEc0020D09f, mRNA sequence.	XP_002326566	nbs-lrr resistance protein [Populus trichocarpa] >gi|222833888|gb|EEE72365.1| nbs-lrr resistance protein [Populus trichocarpa]	18530588	EST 030730AAWA001899CT (AAWA) Royal Gala 59 DAFB seeds Malus x domestica cDNA clone AAWAA00189, mRNA sequence.	10395	55060_030730AAWA001899CT_(AAWA)_Royal_Gala_59_DAFB_seeds_Malus_x_domestica_cDNA_clone_AAWAA00189,_mRNA_sequence__Putative_R-Genes,_predicted_from_NCBI_UniGene
2030	GACCTCTCCTGATATTGAGCCGCTATCGACCTTCTGGTATTAACATCTATACCTACTGATGTCTCTTATGGCCCAAAACAAAGCATCAAACATGCGGTATTGGGACTTGTAGACATTGTTAAATTATTGCACTGCTGATTGTCAGTAATTGTTACAGAGCTGTTACATTGTTATTTTTTCCTTTTTAATTTGGACTTGCAAATTTTTTTGTTTTTAATAACCTCTATCGTGCTTCTGGAATGGTAATGGTCACAGAATTGTTGGAGTAATTAGATGTTTGAGAAGAAGAACCAGCAGCAGTGGAGTTCCTATGTGTTGAAAAAGCAGGTTCTTTGGTAGGTGGAAGAGATGTAGCTTCACTCGCCAGCATAAGAATTACTGAAGACATTGTTGGTCGAT…	103	120	39	45	-3.27682	-1.71229	2.38487	0.000902477	0.00845202	Locus_2030_Transcript_1/2_Confidence_0.333_Length_714	44381	EST PP_LEa0036M13f Peach developing fruit mesocarp Prunus persica cDNA clone PP_LEa0036M13f, mRNA sequence.	CBI25711	unnamed protein product [Vitis vinifera]	11156363	EST EST 1541 Green Apricot Fruit Lambda Zap II Library Prunus armeniaca cDNA clone ba006l07 3', mRNA sequence.	7098	51763_Arabidopsis_thaliana_S-locus_lectin_protein_kinase_family_protein_(AT1G11330)_mRNA,_complete_cds__Putative_R-Genes,_predicted_from_NCBI_UniGene
26498	ATTGCGAAAGTTGTTGTTCCTTCTTCCTCCTATTTCTCACCTCAGCATGCCATTGCCTTAAAATGTCCGCCATTTGATCTTCTACTATCTTGCCTTTGAATTGTGAACCCATCTGTGTGACAAGTGCATAGAGAGGAAGAGTAATATAGCTGCAGAGGATTTGAGTTGTCACCGCTAAGAAAATCCTTGTAACAATGATCACGGTGTTCTCGTGGTAGCAAGATGTGAACCCGAATTGCCATGTAACCCAAACGAAGACGGCAAGCTCAAATGCATTCACGAATAGAGTATAACGTAGCAGCACCAAGACAAATCTTGGTTTCCTAAACCAGAACAGATCATCGTTTAGTCGAACGAGAGGCGTTCCGACAATCACACTGTTCTGTTCTTTAATTTGAA…	1083	988	474	299	-3.31368	-1.72844	5.60892	0.00013496	0.0016952	Locus_26498_Transcript_5/8_Confidence_0.364_Length_1539	19244	EST PU4_plate21_K04 PU4 Prunus persica cDNA similar to weakly similar to seven transmembrane MLO family protein / MLO-like protein 3 (MLO3) [Arabidopsis thaliana] contains InterProScan IPR004326: Mlo-related protein, mRNA sequence.	XP_002275360	PREDICTED: LOW QUALITY PROTEIN: MLO10 protein [Vitis vinifera]	18449925	EST Mdrta1016B01.g1 Apple_EST_Mdrta Malus x domestica cDNA similar to ref|NP_174980.1| seven transmembrane MLO protein family (MLO9) [Arabidopsis thaliana] gb|AAG51314.1|AC025815_1 Mlo-like protein [Arabidopsis thaliana], mRNA sequence.	10080	54745_Lotus_corniculatus_var._japonicus_MLO1_(MLO1)_mRNA,_complete_cds__Putative_R-Genes,_predicted_from_NCBI_UniGene
6641	CATCAACCACTTCCAATCATTTTGCAAAACTCAACCCAATTTGTCAAAATCTTGATCTCACTCCACTAAGTGACCGACCAAGCCACCATTTTTAATAATCCAAACCCATGAGACCTGCCTAAGTTGAGCTAACTAGAATAACCCACTTCAAAATTCTTGCACTTTCTTTGTTTTCTCTACCAATTTCATGACCATGAACCTTGAATGGACCCCTATGCCAATCCTGCTTTACCTTCTTTTCCTCCCAATTAGCTTTTCCACGGCTTTCTCCCCAGCACCCATGAACTGTACGGACACTACTCGCTTATGCACATCCTTTTTAGCATTTAAGCCCGAAGCCAATGAGACCCTTTCGGTGATTCAGAGCATGTTCGATGTGTTACCTGAAGACGTGACGGT…	2403	2269	813	820	-3.53902	-1.82335	6.75724	2.55122e-05	0.000406476	Locus_6641_Transcript_2/12_Confidence_0.472_Length_2275	38722	EST PP_LEa0014M06f Peach developing fruit mesocarp Prunus persica cDNA clone PP_LEa0014M06f, mRNA sequence.	BAI79272	LysM type receptor kinase [Lotus japonicus]	18717094	EST Mdfrjg3502L07.g2 Apple_EST_Mdfrjg Malus x domestica cDNA 5' similar to ref|NP_175606.1| expressed protein [Arabidopsis thaliana], mRNA sequence.	14122	58787_PP_LEa0014M06f_Peach_developing_fruit_mesocarp_Prunus_persica_cDNA_clone_PP_LEa0014M06f,_mRNA_sequence__Putative_R-Genes,_predicted_from_NCBI_UniGene
12097	GAGGAACTTGGAGGATGCATCCAAAGTAGGCCTTCTCAAGTCCCTCCCTAATGCAGACACCAAATTGTTGCTTTTCCAAGCTGACATATATGACCCCAATGAGTTTCAACCCGCCATCCAAGGATGTGAGTTTGTTTTTCACGTGGCCACTCCGATGCAGCATAACAACCAAAGCTCTCAGTACAAGGACACAGCTGAAGCTGCTGTTGCTGGGGTGAGGATCATTGCCGAGTGTTGCATTCGTTCACAAACCGTTAAACGACTCATCTACACTGCAAGCATCCTTGCTGCGTCGCCGAGGAGAGAAGATGGGGTTGGATTCAAACCCTGCCTTGATGAATCATGTTGGACACCTCTTGATGTCTCACCTACTTATTCAACTGAATTTACAATGGGAGA…	401	478	213	81	-3.69626	-1.88607	4.34158	0.000230401	0.00269052	Locus_12097_Transcript_6/12_Confidence_0.091_Length_925	NA	NA	XP_002299482	predicted protein [Populus trichocarpa] >gi|222846740|gb|EEE84287.1| predicted protein [Populus trichocarpa]	11159574	EST EST 4984 Ripe Apricot Fruit Lambda Zap II Library Prunus armeniaca cDNA clone bh001k18 3', mRNA sequence.	10393	55058_Mdlv3_4028h21.y1_Mdlv3_Malus_x_domestica_cDNA_clone_Mdlv3_4028h21_5'_similar_to_TR:Q41867_Q41867_NADPH_HC-TOXIN_REDUCTASE._;,_mRNA_sequence__Putative_R-Genes,_predicted_from_NCBI_UniGene
8128	AACTAATTATATATAGATAGACATAGACAGATAGATAGAATGAAGGGAACCAAGAAGACATAGCAGCAGCTAATAATACATGGACGGATAGATACATAGATTATAGATGGCGGGTGAGAAAGAAAAAGTATGCGTGACTGGGGCTGGAGGATTTTCCGCCTCTTGGGTCGTTAACCTTCTTCTCTCAAAGGACTATGTTGTTCATGGAACAGTCAGACAGCCAGGGGACAGCAAGTATGCTCACTTGAACAAGCTTGAGAAAGCATCAGAGAACTTGAAACTGTTCAAGGCAGATTTGTTGGACTACGACTCTCTGCGTGCGGCTGTTGAAGGATGCAGTGGAGTCTTCCATGTTGCCAGTCCTGTACCAGCTGCTCATAGTGTTGCAGATCCGGAGGA…	2423	2526	765	877	-3.72829	-1.89851	6.82359	1.09274e-05	0.000196296	Locus_8128_Transcript_2/3_Confidence_0.615_Length_1542	NA	NA	XP_002275693	PREDICTED: bifunctional dihydroflavonol 4-reductase/flavanone 4-reductase [Vitis vinifera] >gi|297745605|emb|CBI40770.3| unnamed protein product [Vitis vinifera]	10398157	EST Pm_1182 Fruits and flowers of Prunus mume cv. Xiyeqing Prunus mume cDNA, mRNA sequence.	10322	54987_061103AAXA002521CT_(AAXA)_Royal_Gala_126_DAFB_fruit_core_Malus_x_domestica_cDNA_clone_AAXAA00252,_mRNA_sequence__Putative_R-Genes,_predicted_from_NCBI_UniGene
29440	TCGCTTTCTTCACTAAAATCTCTCAATGTTCTTGATCTCTCCAACAACCTCTTGACAGGAAATATCCCAGACAGTCTCAGTGAGTTGTTACCAAACTCTATCAACTTCTCAAACAATAAGCTTTCTGGTCCAATTCCTCTTTCATTGATTAAAGGAGGGTTGGTGGAAAGCTTTTCTGGGAACCCAGGTCTCTGTGCTTCAGTCTATGCTAATTCATCAGATCAAAATAAGTTCCCCACATGTCCACAATCTTTCACCAAAAAGAAACTAAATTCTTTCTGGGTAGTTACAGTTTCAATAGTCATCATCCTCATTGGAGCTCTGCTGTTTCTAAAGCGCCGGTTTGGAAAAGAAAGAACAGAGGTGGAACATGATGAAACCTTGTCCTCATCATTCTTC…	653	481	260	93	-3.97194	-1.98984	4.68458	0.000119511	0.00153433	Locus_29440_Transcript_2/4_Confidence_0.600_Length_1331	30643	EST PPN010D04-T7 PPN Prunus persica cDNA clone PPN010D04, mRNA sequence.	XP_002301126	predicted protein [Populus trichocarpa] >gi|222842852|gb|EEE80399.1| predicted protein [Populus trichocarpa]	19359978	EST CGF2003231_C07 WRO-02: Walnut root Juglans hindsii x Juglans regia cDNA clone WRO-02-1_II_C07 5', mRNA sequence.	15946	60611_WIN0512.C21_C24_Cab_Sauv_flower,_leaf_and_root_normalized_(WIN05)_Vitis_vinifera_cDNA_clone_WIN0512_C24_3',_mRNA_sequence__Putative_R-Genes,_predicted_from_NCBI_UniGene
28900	CAACATCAAGAGCACAGAACAAGTACTAAATGAAGTTGGGATACTTTCCCAAGTCAACCACAAAAATCTGGTCAGACTCTTGGGTTATTGTGTGGAAGCTGCGCAGCCATTGATGCTCTATGAGTACATATCAAATGGGACACTCAGTGACCATTTACATGGTAAATTTTCCACCTTTCTTGACTGGAAAACTAGGCTCAGAATTGCCTTACAAACAGCTGAAGCATTGACTTATTTACACTCTGCTGCTCATACTCCCATCTACCACAGAGATGTCAAGTCAACTAATATACTACTTGATGACGATTTCAACGCCAAAGTTGCAGATTTCGGGCTCTCCAGGTTGGCTTGTCCAGGGTTGAGCCATGTCTCAACATGTGCTCAAGGAACATTAGGGTA…	75	59	21	19	-4.12283	-2.04364	1.57161	0.000398676	0.00429758	Locus_28900_Transcript_2/4_Confidence_0.400_Length_621	NA	NA	XP_002519414	serine-threonine protein kinase, plant-type, putative [Ricinus communis] >gi|223541277|gb|EEF42828.1| serine-threonine protein kinase, plant-type, putative [Ricinus communis]	151855	EST CNSM15907.b1_F17.ab1 CNS(LMS) yellow starthistle Centaurea solstitialis cDNA clone CNSM15907, mRNA sequence.	10718	55383_NF043E10NR1F1000_Nodulated_root_Medicago_truncatula_cDNA_clone_NF043E10NR_5',_mRNA_sequence__Putative_R-Genes,_predicted_from_NCBI_UniGene
31069	ACTTCAGTTACAGGCGCAGATTAGCAGTAAAAGGAGATGATTATTGTTCAAAGGAGGGGAAAGTTGCCTTTGTGTCTGCCTATGGGATTCACCAACTGCACATATTTATCTTCGTGTTAGCACTTTTTCATGTGCTCTACTGCATCCTTACCTTGACTTTGGGAAGATACAAGATGAGAAAATGGAAGGTTTGGGAGAAAGAGACAAGGTCAATTGAACATCAGTACTACAATGATCCAGAAAGGTTTAGGTTTGCAAGGGACACATCATTTGGACAGAGACATTTGAAATTCAGGTCACCATTGACCCTTTGGATTGTGTCTTTCTTCAGGCAGCTCTTCCAGTCGGTTACTAGGGTTGATTACCAAACCCTGAGGCATGGATTTATCATGGCACATT…	89	87	7	45	-4.17038	-2.06018	1.95627	0.000659474	0.00649609	Locus_31069_Transcript_1/1_Confidence_0.000_Length_453	NA	NA	ACX55084	Mlo1 [Cucumis melo]	18675788	EST Mddb5008g09.y1 Mddb Malus x domestica cDNA clone Mddb5008g09 5' similar to TR:Q9SY94 Q9SY94 T25B24.9 PROTEIN, mRNA sequence.	10752	55417_EST507267_KV3_Medicago_truncatula_cDNA_clone_pKV3-46N4_5'_end,_mRNA_sequence__Putative_R-Genes,_predicted_from_NCBI_UniGene
12644	GTTGGTGATATACCTACTGACATCGGCCAATTGCAGCTTCTCCAGTTTTTGGATCTTGACTCCAACAACTTCTCCGGTGTCATTCCAAACCATATATCTAACCTTAAAAATTTAGAGGGTTTGTACCTCTCCATGAATCACTTGTCTGGAATAATCCCATCATCATTGGTGAGCCTTAATTTCTTAAAAGAATTTAATGCCTCATACAATAATCTTGAAGGACCAATACCAACAGGCACCCAGCTCCAAAGCTTCAACGCTTCAGCCTTTGAGGGGAATCCAAAACTTTGTGGTGCCCCACTTCCAAATAAGTGTGGACCAAATAAGGGCATTGATGCAGATAAAGAGAACAACGAAGACATGCACAATGGGCTTCGTCAACTTCCATGGTTTTATATT…	77	63	25	16	-4.20278	-2.07134	1.63297	0.000366656	0.0040177	Locus_12644_Transcript_1/1_Confidence_0.000_Length_477	NA	NA	CAN59765	hypothetical protein VITISV_036905 [Vitis vinifera]	18424269	EST Mdst6005k24.y1 Mdst Malus x domestica cDNA clone Mdst6005k24 5' similar to TR:Q9SDM7 Q9SDM7 HYPOTHETICAL 64.4 KD PROTEIN, mRNA sequence.	10232	54897_Mdst6010l13.y1_Mdst_Malus_x_domestica_cDNA_clone_Mdst6010l13_5'_similar_to_TR:Q9SDM7_Q9SDM7_HYPOTHETICAL_64.4_KD_PROTEIN_;,_mRNA_sequence__Putative_R-Genes,_predicted_from_NCBI_UniGene
1595	TTAATCAAAAGAAGACGACGACCATCTCTCTCCTTCTCTCTCTCTCTCTCTCTCATCCTTTCTCTTTGAATTCCCTTCGTTTCTCTCTGATCCGGCACCACCCTACTGGATCTCTCGTTCCCGAAGAGAGCCCAGGGTTTCCAATTTCAAAATTTGAAGACTCCTAGGGTTTGGATTCTCCGAAGTTTCTGGGGTTTCAAGTTTCAATTGTGTTGAAATTTTTGAATTTGGGGCTGCTCGTGGGGTAATTGGATCTGGGAAATTGGGAATTGAGGGAGGGGTGTGGATTTGGATGAGAGAGGAGGTTGGTGGCGTATGTGTTTGAAGGGATTTTGGTGTGGGTCTCGCTGGGGCAAATGTGGCTAGTTTAGTTTTCTTCTTCTTCTTAGTGCAAAGCTC…	11410	10236	3550	2407	-4.49524	-2.1684	8.90309	2.20784e-06	4.96252e-05	Locus_1595_Transcript_17/43_Confidence_0.470_Length_3722	33657	EST PPN026B11-T7 PPN Prunus persica cDNA clone PPN026B11, mRNA sequence.	ACC63895	MAP kinase [Gossypium raimondii]	10400984	EST Pm_4009 Fruits and flowers of Prunus mume cv. Xiyeqing Prunus mume cDNA, mRNA sequence.	14463	59128_Lycopersicon_esculentum_clone_113864R,_mRNA_sequence__Putative_R-Genes,_predicted_from_NCBI_UniGene
1707	CAAATATTAAACTCTCTATACACTCTCTGTTCTATTTTAGACGCAACAATTTGATCTGTAACCTTACCAGCAAATTCAAAATGGTTGTCATTCTTCTTCTTCTCTTGTTTCTATTAGCTCCTTGTGCAACCTCATTAAACTTCAATTTCCCCAACTTCCCAAATAGCATCATCAACACCCTATCTCTCCAGGGAGATGCTTCGGTCGACGGTGATTTCCTCCAACTCACCAAAAGGCCTCTTGACGCGGGAAAAACCTACAGCGTCGGCCGAGCCACCTACAGCCAACCCTTCCTCCTCGGCGACAACGCCACGGGAAAACTCGCCGACTTCACCACAAATTTCACATTCACCATCGACTCGCAAAACAATTCAAACTATTCAGACGGGCTCACCTTCT…	1224	1240	376	284	-4.61714	-2.207	5.75979	7.84825e-07	1.99299e-05	Locus_1707_Transcript_2/6_Confidence_0.500_Length_2116	65030	EST PP_LEc0004H15f Peach shoot Prunus persica cDNA clone PP_LEc0004H15f, mRNA sequence.	XP_002334872	predicted protein [Populus trichocarpa] >gi|222831889|gb|EEE70366.1| predicted protein [Populus trichocarpa]	90234	EST CHTM14074.b1_C16.ab1 CHT(LMS) Jerusalem artichoke Helianthus tuberosus cDNA clone CHTM14074, mRNA sequence.	10704	55369_EST647977_HOGA_Medicago_truncatula_cDNA_clone_HOGA-33H16,_mRNA_sequence__Putative_R-Genes,_predicted_from_NCBI_UniGene
16031	AGAAGCACATTCTGATCAGGTAGCCAAAGGATCAAAAGCAAGCAATTCACCACATGTCATCATATGTATCGGCTTCGACAAATACAGCATCTGAGTTGAGAGGAAATGAGAAACTTGTTTCATTGTCGGACGAGATTTCGGGTTGGAATTCAAGCATGAAAATGCTATCTGCACAAGAGAGACCACTTCGCTTGCAAGTTGATGCGATGGAGTGGAAATGCGTTGGTCCAAAACACTATCTGCACAAGAGAGACCACTTCGCTTGCAAGTTGATGCGATGGAGTGGAAATGCGTTGGTCCAAAACATCCACAATTTCTATTTGATGAGTTGGTAATGCAGATGATGATGAGGGGGAGGAGGATGAAGAGAGTGATGAGAAAGATGAGAAAAGATCTCCA…	1016	1042	297	171	-5.43762	-2.44298	5.4619	1.86633e-07	5.74841e-06	Locus_16031_Transcript_14/21_Confidence_0.049_Length_748	44504	EST PP_LEa0037E14f Peach developing fruit mesocarp Prunus persica cDNA clone PP_LEa0037E14f, mRNA sequence.	XP_002335909	predicted protein [Populus trichocarpa] >gi|222836268|gb|EEE74689.1| predicted protein [Populus trichocarpa]	13539765	EST Mdrtc1026H14.g1 Apple_EST_Mdrtc Malus hybrid rootstock cDNA 5' similar to ref|NP_849538.1| receptor protein kinase-related protein [Arabidopsis thaliana], mRNA sequence.	10323	54988_000508AOFA002836HT_(AOFA)_Royal_Gala_24_DAFB_fruit_Malus_x_domestica_cDNA_clone_AOFA002836,_mRNA_sequence__Putative_R-Genes,_predicted_from_NCBI_UniGene
28470	TTATTACACACGTATTAATTTATAAACAGAAACCTCATTCACTGTCTTGCTTGAACGTGGGAACTACTTTAGCCGATTTTCCCTTTCGTCTATCCTCGCTTCCATTTGCAACCCTCCTGGCTATGTGCTGCAACATCTTCACAATTTCTGAGAATTCAGGTCTCAATGATGGCTCTTGCTGCCAGCATCTCTCCATCAATTCCATCAACATTGGATTAGTGTGCCTTGGAATTGTAGGCCTCAGACCCTGAAATTCATGCCCCAACAGCACTCAATTAATAGACTTCACTTCTAGTTTTGAGACCTTATTCATTAAAAATTATCAAGGCATGTATGCCCAGCTCGCTCGCATGGTTGGGCATTAATAAATCATTCGGATCTTCAGATAACACCCCTATT…	118	184	53	15	-5.47615	-2.45316	2.69208	4.92467e-05	0.000717003	Locus_28470_Transcript_2/2_Confidence_0.000_Length_479	NA	NA	XP_002530727	protein kinase, putative [Ricinus communis] >gi|223529691|gb|EEF31633.1| protein kinase, putative [Ricinus communis]	8600117	EST FQ343511 Alnus glutinosa nodule 3 weeks after inoculation with Frankia alni Alnus glutinosa cDNA, mRNA sequence.	16120	60785_WIN1132.C21_L02_Muscat_Hamburg_pre-veraison_berry_normalized_(WIN11)_Vitis_vinifera_cDNA_clone_WIN1132_L02_3',_mRNA_sequence__Putative_R-Genes,_predicted_from_NCBI_UniGene
27581	TGTTTCAGACTTTGGCACTGCTAAGTTTTTAAATCCAGACTCAACTAATTGGACTGCCGCTGCAGGCACATATGGCTACATGGCACCAGAGTTTGCTTACACAATGGAAGTGAATGAGAACTGCGATGTTTATAGCTTTGGTGTGGTCACATTGGAAATAATTATGGGAAAGCATCCTGGAGATCTTTTCTCATCAGTCTCTTCATCCTCCTTCTCCTCCTCATCATCTGGATTACCAGCCCATCAAATAGAAATTGTGGACGTTTTGGACCAACGCATTTCCCCTCCTACGCATCAACTTGCAAGCGAAGTGGTCTCTCTTGTGAAGATAGCATTTTCATGCTTGAATTCCAACCCGAAATCTCGTCCAACAATGAA	112	116	32	19	-5.50631	-2.46109	2.27402	1.07611e-05	0.000193693	Locus_27581_Transcript_1/2_Confidence_0.333_Length_378	44504	EST PP_LEa0037E14f Peach developing fruit mesocarp Prunus persica cDNA clone PP_LEa0037E14f, mRNA sequence.	XP_002335909	predicted protein [Populus trichocarpa] >gi|222836268|gb|EEE74689.1| predicted protein [Populus trichocarpa]	2348247	EST FR660928 WZ0AQSAA Quercus suber cDNA clone WZ0AQSAA11YJ04NM1, mRNA sequence.	16006	60671_WIN029.TB24_I05_Cab_Sauv_flower,_leaf_and_root_non-normalized_(WIN02)_Vitis_vinifera_cDNA_clone_WIN029_I05_3',_mRNA_sequence__Putative_R-Genes,_predicted_from_NCBI_UniGene
12709	TGGCACCAGACAGTGAAACGACATTTGATTTTCGGAAGTACATAAGCAGATCACTTGAAGAGGATTTCAAAGTTGTTGTGGAGATCAGCCCAGTTATATGGTTCTCTGCAGTGCTGTTCTTGCTTTCCAACACATATGGATGGTATTCTTATTTCTGGCTACCATTTATCCCTTTAGTTATAATCCTGTTGGTGGGAACAAAACTACAAGTGATTATATCAATGATGGGGTTGAGGATTCAGGAGAGAGGGGATGTGGTGAAGGGTGCCCCTCTTGTTCAACCCAGCGATCACCTCTTCTGGTTTGGAAGCCCTCGCTTCATGCTCTTTCTCATCCACTTCGTTCTGTTTCAGAATGCATTTCAGCTGGCCTTCTTTGCATGGAGTACATATGCGTTTG…	395	372	50	121	-5.5417	-2.47033	4.02109	3.79894e-07	1.05969e-05	Locus_12709_Transcript_4/7_Confidence_0.556_Length_1027	27684	EST PPN077D12-T7 PPN Prunus persica cDNA clone PPN077D12, mRNA sequence.	AEC12478	membrane protein [Rosa multiflora]	18444927	EST Mdfb8005B17.g1 Apple_EST_Mdfb Malus x domestica cDNA similar to ref|NP_172598.1| seven transmembrane MLO protein family (MLO2) [Arabidopsis thaliana] pir|B86247 hypothetical protein [imported] - Arabidopsis thaliana gb|AAD49991.1|AC007259_4 Highly similar to Mlo proteins [Arabidopsis thaliana] gb|AAK53795.1|A, mRNA sequence.	10080	54745_Lotus_corniculatus_var._japonicus_MLO1_(MLO1)_mRNA,_complete_cds__Putative_R-Genes,_predicted_from_NCBI_UniGene
31178	CGCTCGAGGACTTCTTTATCTTCATCAAGATTCCAGATTGAGGATCATTCACAGAGATTTGAAAACTAGCAATATTCTCTTAGACGAGGAGATGAATCCCAAAATATCTGACTTTGGCTTGGCAAGGATTGTTGGAGGCAAAGAAACTGAGTCAAGTACAAACACAGTAGTTGGAACTTATGGTTACATGTCTCCGGAGTATGCATTAGATGGAACTTTCTCAGTGAAATCAAATGTGTTTAGCTTTGGTGTGGTTCTTCTTGAGATAATCAGCGGAAAAAAGAACACAGGATTCTACCTCAAATGTGTTTAGCTTTGGTGTGGTTCTTCTTGAGATAATCAGCGGAAAAAAGAACACAGGATTCTACCAATCCAAAGAAACTTTCAGCCTCATAAATC…	34	30	10	3	-5.98452	-2.58123	0.404635	0.000360803	0.00396155	Locus_31178_Transcript_2/2_Confidence_0.000_Length_558	46773	EST AJ822182 S3 Prunus persica cDNA clone S318D4, mRNA sequence.	CBI17984	unnamed protein product [Vitis vinifera]	18415859	EST Mdst6002n19.y1 Mdst Malus x domestica cDNA clone Mdst6002n19 5' similar to TR:Q9ZR08 Q9ZR08 PUTATIVE RECEPTOR KINASE, mRNA sequence.	16145	60810_VV_PEb23g01.b1_Vitis_vinifera_cv._perlette_LibB_Vitis_vinifera_cDNA,_mRNA_sequence__Putative_R-Genes,_predicted_from_NCBI_UniGene
29360	GTTTCTGCAGTCATAACGCCAGATTGTGCCTGTACTCTAGCAATGCCGAAATCAGCAACTTTCACAACCTGTCAAACAAGTATTTTGAACTTCTAAAAAAAATGATGAAATTCAGATCGCCATGTTAAAACTATGTACAGCCTTGGAAGAACCTGATAACCTCCTATCAAGGAGGAGCAATATGAAACAAGGACAAGAATGCACACGCCTGCCCATGCCTCCCTTTAATTTTGAGAAAAGTATAATAAATAAAAGAATGCACACGCCTGCCCATGCCTCCCTTTAATTTTGAGAAAAGTATAATAAATAAAAGTATATAAATTTAAAGGATGAAGGCGAGCTATTCAAAAAGAAGGGACAACTAATACAAATGCAATAATAAAGCACCCCTTTGCTTAT…	40	36	9	6	-6.17282	-2.62593	0.644418	7.60585e-05	0.00104684	Locus_29360_Transcript_2/2_Confidence_0.333_Length_467	NA	NA	NA	NA	8600117	EST FQ343511 Alnus glutinosa nodule 3 weeks after inoculation with Frankia alni Alnus glutinosa cDNA, mRNA sequence.	16120	60785_WIN1132.C21_L02_Muscat_Hamburg_pre-veraison_berry_normalized_(WIN11)_Vitis_vinifera_cDNA_clone_WIN1132_L02_3',_mRNA_sequence__Putative_R-Genes,_predicted_from_NCBI_UniGene
17387	CAAACACAAAAATACTGTGAGTGTGTATGTCTGTGAGTACAAGTCCAAAGCAAAAAAAGTCTTGTACTAGCAAGTTTTCTCTTCCTTGGCTATTTCTTTGTTGCTTCTCCCTCCCTTTCCAGGAAGTTGACACACCCAGAAGACCACAGAAATATCTGGATATCTAAATAGAAAGCTAACCAACTTCAAGATATCAACCTCACATCAGACAGAGGGATGGGAAATTGTTATGCAGCTCCTGTGAATAACCATAGCTCGTCTACCCCAGCAACATCTAGAAACAATAGCAAGCAAAATGGATTGGCAGGAATCAAAAAGGCTGCCGGGAATAGTAGTGGCAAAACAAGTAGTGGAATAACCCAAAAAAATGCTAGCAAGGCATTAGGCAAAGGCAACAGC…	686	512	185	41	-6.55114	-2.71175	4.64321	2.79531e-06	6.05287e-05	Locus_17387_Transcript_1/3_Confidence_0.667_Length_1469	66816	EST PP_LEc0023B15f Peach shoot Prunus persica cDNA clone PP_LEc0023B15f, mRNA sequence.	XP_002510681	serine/threonine-protein kinase cx32, putative [Ricinus communis] >gi|223551382|gb|EEF52868.1| serine/threonine-protein kinase cx32, putative [Ricinus communis]	10398925	EST Pm_1950 Fruits and flowers of Prunus mume cv. Xiyeqing Prunus mume cDNA, mRNA sequence.	9064	53729_GH_CHX18L11.f_GH_CHX_Gossypium_hirsutum_cDNA_clone_GH_CHX18L11_5',_mRNA_sequence__Putative_R-Genes,_predicted_from_NCBI_UniGene
6447	TATATGTACAGTAGCTAGCACCAAGCTTTTACAAAATCTATTTATAAGGAGGCTTAATTAGATGCTTCACGCTTAATCAGCCCCAGCTCTGGCCCCTCCCCCGCTTGTAATCCATGGATGTCTGAGGACTTGCTCAGCCGAGAACCTTCTGGAAACGTCCTTACACAGCATCCGCCTCAACAAATCTTTGACGGACGCCGAGACGCCGTTGAAAACCCTCGAAGGAAATCTCAAGTTCGCTCTGAGCACCGCCTCGAAGATCTCTGCCGCCGTTTCGCCGTAAAACGGAGGGAAACCGGCCAGCATTATGTACAGAACAACGCCGGAGCTCCAAACGTCGACCTTCTCCCCGTACTTCCTTCCCGCCACCAATTCCGGCGCCACGTAATACGGCGTTCC…	1322	1548	152	342	-7.18397	-2.84478	5.87948	1.16632e-09	7.06466e-08	Locus_6447_Transcript_2/5_Confidence_0.350_Length_1094	14046	EST PU3_plate46_C24 PU3 Prunus persica cDNA similar to hypothetical domain/motif containing InterProScan IPR000719: Protein kinase, mRNA sequence.	XP_002285162	PREDICTED: phosphoenolpyruvate carboxylase kinase 1 [Vitis vinifera] >gi|296083649|emb|CBI23638.3| unnamed protein product [Vitis vinifera]	18695553	EST Mdfrs3137G05.g1 Apple_EST_Mdfrs Malus x domestica cDNA 5' similar to gb|AAN12515.1| phosphoenolpyruvate carboxylase kinase [Glycine max] gb|AAN12516.1| phosphoenolpyruvate carboxylase kinase [Glycine max], mRNA sequence.	14447	59112_Lycopersicon_esculentum_cultivar_TA496_phosphoenolpyruvate_carboxylase_kinase_mRNA,_complete_cds__Putative_R-Genes,_predicted_from_NCBI_UniGene
32108	AGGAAAGTGGTTAACAAGCAAACACAAGAGAGCTCTAGTTGAAGCACTTGAGAAGATTAAATCTGAGCTCATGCTATTGGGATTTATATCCTTGCTCCTAACTGTGCTGCAAGATTATATCTCTGATATATGCATACCAAAAATTATTGGAGACTCTTGGCTTCCCTGCAGTAAGGAAGCACAGTCAAAATCTGAAAACAAGGGTAGGAAACTTCTTTATTTCTCAGATCCTGACTTCAGTTACAGGCGCAGATTAGCAGTAAAAGGAGATGATTATTGTTCAAAGGAGGGGAAAGTTG	28	30	5	4	-7.76485	-2.95696	0.202697	6.09028e-05	0.000862694	Locus_32108_Transcript_1/1_Confidence_0.000_Length_299	13416	EST PU3_plate28_H24 PU3 Prunus persica cDNA similar to weakly similar to seven transmembrane MLO family protein / MLO-like protein 2 (MLO2) [Arabidopsis thaliana] contains InterProScan IPR004326: Mlo-related protein, mRNA sequence.	AEC12478	membrane protein [Rosa multiflora]	10398864	EST Pm_1889 Fruits and flowers of Prunus mume cv. Xiyeqing Prunus mume cDNA, mRNA sequence.	10752	55417_EST507267_KV3_Medicago_truncatula_cDNA_clone_pKV3-46N4_5'_end,_mRNA_sequence__Putative_R-Genes,_predicted_from_NCBI_UniGene
33272	CAACTGTCAACGCCAGCATCGTCCACATCCTCAAGTACCTCACAGGCTCAGCCAAGACTTATGCCAATGCTGTGCAAGCCTATGTTCATGTTAGGGACGTGGCTCTGGCCCACATTCTGGTGTATGAAACTCCATCTGCCTCGGGAAGGTACCTTTGTGGTGAGAGTGTGCTTCACCGTGGAGACGTGGTAGAAATCCTAGCCATGTTCTTCCCAGAATACCCAATTCCCACCAAGTGCTCGGATGAAGTCAAACCAAGAGTAAAACCATACAAGTTGACAACCAAGAAGCTACAAGACC	14	21	4	1	-8.25858	-3.04589	-0.544858	0.000323732	0.0036099	Locus_33272_Transcript_1/1_Confidence_0.000_Length_300	70230	EST PU1_plate31_L17 PU1 Prunus persica cDNA clone PU1_plate31_L17 5' similar to PU1_plate31_L17 identical to cinnamoyl-CoA reductase, mRNA sequence.	AAG42528	cinnamoyl-CoA reductase, partial [Prunus persica]	11159218	EST EST 4628 Ripe Apricot Fruit Lambda Zap II Library Prunus armeniaca cDNA clone bh006f23 3', mRNA sequence.	10280	54945_061005ABCA999089CT_(ABCA)_Royal_Gala_fruit_stored_at_0.5_degrees_C_for_24_hours_Malus_x_domestica_cDNA_clone_ABCAA99908,_mRNA_sequence__Putative_R-Genes,_predicted_from_NCBI_UniGene
19055	GATATATCTCATCTCTCTCTTTCTCTCTCTGTATTTAATTTCCTTGGTTCAACTTCATCTTTCACACAAATGGTTGCTAAGAACTACGAGTGTTCACGTGGGGTTGTGGAAATGGCTTGGATTATGCTTAGTGTTGATTACTCGAGGCTTTTCTGGTTGCTGTTCCGGGTCTTCTCCTATGAAAACCATGAGGGAAAGCCTCGGATCTTCTAGCACGCGCCACAGAATCTTTCATACACATCCCATATAAGTATTGTTGAATTATTAGTTTATAATTATTAGGTTTTATACGTACGTAGTATATAATCAAAGTGCAAAAGCTAGCCGGGACTTGTTTGGTCGGAGAGTTTCCGAGGTTGCTTGGATTCTCAGCCATGAACACCACCCGGTTGGGAAGGA…	4075	3908	891	296	-8.3185	-3.05632	7.33946	1.22268e-08	5.41583e-07	Locus_19055_Transcript_11/12_Confidence_0.600_Length_2840	34223	EST PPN045E01-T7 PPN Prunus persica cDNA clone PPN045E01, mRNA sequence.	XP_002323664	predicted protein [Populus trichocarpa] >gi|222868294|gb|EEF05425.1| predicted protein [Populus trichocarpa]	18586778	EST 011023ABEA004497HT (ABEA) Royal Gala seedling leaves infected with Venturia inaequalis Malus x domestica cDNA clone ABEA004497, mRNA sequence.	10919	55584_Nicotiana_tabacum_cultivar_sumsun_NN_mitogen-activated_protein_kinase_(oipk)_mRNA,_complete_cds__Putative_R-Genes,_predicted_from_NCBI_UniGene
32399	GCTCAACACCTCCTAAGAAATGATCCTGTCTTAACATGGGAAAGAAGAGTTAAGATTCTAAGAGATTGTGCGCTTGCTTTGAGGTATCTCCACCACTATATAGATGGATGCATTGTTCACAGAGATATTAAGCTTACCAACATCCTTTTGACTGAGAACTTGGATCCCAAGCTTTCTGATTTTGGGTTGGCAAAGATGTTGGGGATGGAGGAGAGCAAAGTATTTACAGATGTCAGAGGAACCATAGGCTATATGGATCCAGAATATATGACCAATGCCAAGTTAACCTGCGCCAGTGATGTCTATAGTTTTGGTATTGTTTCTCTGCAACTGCTATCAGGGCA	27	16	5	1	-8.51964	-3.09079	-0.250111	0.000183365	0.00220798	Locus_32399_Transcript_1/1_Confidence_0.000_Length_344	NA	NA	XP_002319677	predicted protein [Populus trichocarpa] >gi|222858053|gb|EEE95600.1| predicted protein [Populus trichocarpa]	18913845	EST CCYO3358.g1 CCYO Brachypodium distachyon flower + flower drought Brachypodium distachyon cDNA clone CCYO3358 3', mRNA sequence.	8134	52799_BR074003_flower_cDNA_library_KFFB_Brassica_rapa_subsp._pekinensis_cDNA_clone_KFFB-033D05_5',_mRNA_sequence__Putative_R-Genes,_predicted_from_NCBI_UniGene
13843	CACATGTATACACGAACAGAACAGAGAGATAGAAAGATGCCAGAATACTGTGTAACTGGAGGAACAGGTTTCATAGCTGCCTACTTAGTCAAGGCTTTGCTTGAGAAGGGCCATCTTGTCCGGACCACGGTGCGAGACCCAGAGGATGTGGGGAAGGTTGGCTTTCTGTGGGAATTGAATGGAGCCAAGGAAAGGCTGAAGATGTTCAGAGCTGATTTAATGGAGGAAGGAAGCTTTGACGAGGCTATTCAAGGGGTTGATGGGGTTTTCCACACTGCATCACCTGTGCTTGTTCCATATGACGACAACGTTCAGGCAACTCTGATTGATCCATGTATAAAGGGCACCTTGAATGTGCTGACTTCCTGCTCAAAGACAACGTTCAGGCAACTCTGATTG…	868	845	184	46	-9.20414	-3.20228	5.10295	1.25171e-08	5.52644e-07	Locus_13843_Transcript_2/4_Confidence_0.583_Length_1301	55995	EST IB723 RD Prunus persica cDNA, mRNA sequence.	AFK36139	unknown [Lotus japonicus]	18597833	EST 061103AFBC001725CT (AFBC) Royal Gala pre-opened floral bud Malus x domestica cDNA clone AFBCC00172, mRNA sequence.	10453	55118_061103AFBC001725CT_(AFBC)_Royal_Gala_pre-opened_floral_bud_Malus_x_domestica_cDNA_clone_AFBCC00172,_mRNA_sequence__Putative_R-Genes,_predicted_from_NCBI_UniGene
