# Supplementary material for: Transcriptomic Analysis of Prunus domestica Undergoing Hypersensitive Response to Plum Pox Virus Infection
Source: PLoS One. 2014 Jun 24;9(6):e100477. doi: 10.1371/journal.pone.0100477 (PMC4069073; doi:10.1371/journal.pone.0100477)
Supplement: Table S3 — Genes possibly involved in plant defense not included in the PRGdb. Similarity to a known protein is given in the Homology column. The raw number of reads found on each sample is given in columns Jojo-W1, Jojo-W2, Jojo-W+PPV and Jojo-M+PPV. Fold changes between infected and non-infected samples and FDR values are detailed in columns FC and FDR, respectively. Column labeled Description expands on the details of each unigene, including length in nucleotides. (XLS) [file pone.0100477.s006.xls]

## Sheet: Hoja1
Table S3. Genes that might be involved in plant defense and are not included in the PRGdb
Homology	Jojo-W1	Jojo-W2	Jojo-W+PPV	Jojo-M+PPV	FC	logFC	logCPM	PValue	FDR	Description
Class V chitinase	19	13	341	474	20.4509	4.3541	3.63908	1.20398e-15	3.52092e-13	Locus_10790_Transcript_1/5_Confidence_0.583_Length_802
Serine Carboxipeptidase-like	18	20	825	149	20.6031	4.36479	3.96285	1.33264e-10	1.06415e-08	Locus_2126_Transcript_8/11_Confidence_0.357_Length_1111
Serine Carboxipeptidase-like	44	45	986	1294	20.6581	4.36863	5.12099	2.04999e-19	1.08354e-16	Locus_2868_Transcript_3/8_Confidence_0.467_Length_1770
MCM6	5	2	10	177	20.9564	4.38932	1.45689	5.33696e-06	0.00010541	Locus_7337_Transcript_1/1_Confidence_0.000_Length_668
MYB Transcription factor	11	11	510	71	21.1423	4.40206	3.22138	3.32241e-09	1.74777e-07	Locus_15005_Transcript_1/2_Confidence_0.333_Length_1133
PRP	429	376	5875	15878	21.8368	4.44869	8.34014	7.61112e-17	2.79729e-14	Locus_1580_Transcript_2/8_Confidence_0.412_Length_1038
MYB Transcription factor	31	37	416	1431	21.8866	4.45198	4.77744	8.3354e-15	2.0798e-12	Locus_6856_Transcript_3/5_Confidence_0.478_Length_1890
Endoglucanase cel1	23	13	945	49	22.187	4.47164	4.0034	1.2215e-07	4.03658e-06	Locus_29700_Transcript_6/6_Confidence_0.111_Length_1754
GDSL sterase lipase	72	58	571	3016	22.2667	4.47682	5.72004	5.20304e-13	7.81808e-11	Locus_2213_Transcript_6/7_Confidence_0.385_Length_1713
HMG	34	25	140	1525	22.7286	4.50644	4.59897	9.13342e-10	5.77678e-08	Locus_4250_Transcript_9/9_Confidence_0.080_Length_825
TLP1	332	265	15969	956	22.9076	4.51776	8.08957	1.13216e-08	5.11485e-07	Locus_3639_Transcript_7/23_Confidence_0.082_Length_975
TLR4	1	2	34	58	23.139	4.53226	0.503725	1.53318e-07	4.86555e-06	Locus_28228_Transcript_1/1_Confidence_0.000_Length_291
MYB Transcription factor	22	25	1271	84	23.198	4.53593	4.44592	1.36443e-08	5.96596e-07	Locus_6269_Transcript_2/2_Confidence_0.143_Length_1373
WRKY Transcription factor	5	5	297	6	23.9784	4.58366	2.29073	6.23754e-06	0.000120828	Locus_23205_Transcript_4/4_Confidence_0.222_Length_939
Glycoprotein EP1	123	106	565	6379	24.4878	4.61399	6.65212	2.37568e-10	1.77017e-08	Locus_150_Transcript_1/12_Confidence_0.550_Length_1718
Aspartic proteinase precursor	142	126	1501	6721	24.7786	4.63102	6.91358	1.08188e-14	2.49355e-12	Locus_3202_Transcript_1/11_Confidence_0.576_Length_1961
Thymidine kinase	15	13	146	763	26.0415	4.70274	3.73488	3.70263e-12	4.64058e-10	Locus_3011_Transcript_2/2_Confidence_0.000_Length_863
MDL4 precursor	230	162	5550	7229	26.3362	4.71898	7.59077	3.0534e-21	2.37266e-18	Locus_1784_Transcript_1/3_Confidence_0.545_Length_2018
Polyphenol oxidase	4	5	310	3	27.4545	4.77897	2.33209	1.15386e-05	0.000205915	Locus_32829_Transcript_4/7_Confidence_0.500_Length_761
Snakin-2	6	3	26	288	27.5421	4.78357	2.18971	4.0195e-08	1.53107e-06	Locus_8774_Transcript_1/2_Confidence_0.333_Length_419
PR2	133	120	8790	198	28.6915	4.84255	7.17067	2.03343e-07	6.17225e-06	Locus_19623_Transcript_10/15_Confidence_0.311_Length_1229
Nmt1	31	41	525	2044	28.755	4.84574	5.23318	3.27602e-16	1.08656e-13	Locus_1481_Transcript_2/6_Confidence_0.714_Length_1715
TLP1	42	25	320	2095	29.042	4.86007	5.12992	4.64953e-13	7.18484e-11	Locus_6323_Transcript_2/2_Confidence_0.000_Length_644
Aspartic proteinase precursor	90	77	1518	4497	29.0763	4.86177	6.46706	2.13466e-18	9.67604e-16	Locus_2498_Transcript_11/11_Confidence_0.167_Length_2404
Pal1	96	93	2077	4737	29.1089	4.86339	6.65627	3.55886e-20	2.36074e-17	Locus_883_Transcript_5/6_Confidence_0.462_Length_2077
Remorin-like protein	19	11	300	825	30.0951	4.91146	4.05374	2.86492e-16	9.71476e-14	Locus_9718_Transcript_5/8_Confidence_0.467_Length_1322
Endoglucanase cel1	46	39	898	2381	31.1028	4.95897	5.59345	2.1916e-19	1.12462e-16	Locus_4861_Transcript_2/8_Confidence_0.571_Length_1052
Aurora-like protein	31	17	200	1671	31.3661	4.97113	4.75368	6.24713e-12	7.0793e-10	Locus_680_Transcript_1/1_Confidence_0.000_Length_924
MYB Transcription factor	8	5	471	50	31.8642	4.99386	3.0472	1.68005e-09	9.68059e-08	Locus_23011_Transcript_3/5_Confidence_0.500_Length_1027
Calss III chitinase	160	160	12193	452	31.9195	4.99637	7.65629	1.1403e-08	5.12642e-07	Locus_9506_Transcript_11/13_Confidence_0.283_Length_1574
PHD finger-like protein	3	9	111	372	31.9581	4.99811	2.82988	1.59212e-12	2.14361e-10	Locus_17157_Transcript_1/2_Confidence_0.333_Length_504
TLP2	199	202	15575	326	32.0352	5.00158	7.98919	1.34158e-07	4.33982e-06	Locus_11033_Transcript_10/10_Confidence_0.103_Length_1055
Ankyrin repeat containing protein	43	33	82	2944	32.0923	5.00416	5.43001	3.5853e-08	1.39498e-06	Locus_2338_Transcript_1/3_Confidence_0.600_Length_1979
Serine carboxipeptidase-like protein	11	12	115	856	33.8062	5.07922	3.80886	5.39505e-12	6.24379e-10	Locus_5231_Transcript_3/6_Confidence_0.533_Length_1062
Pectinesterase inhibitor	11	10	224	713	35.697	5.15773	3.77863	3.88469e-16	1.25776e-13	Locus_6081_Transcript_1/1_Confidence_0.000_Length_604
DFR	4	0	79	109	36.0334	5.17126	1.50742	3.33138e-11	3.03022e-09	Locus_7093_Transcript_2/3_Confidence_0.333_Length_557
PRP1	6	2	344	36	37.3787	5.22414	2.58645	2.71814e-09	1.46386e-07	Locus_14150_Transcript_1/1_Confidence_0.000_Length_291
GLABRA3	4	2	33	256	37.5716	5.23157	2.064	1.99548e-09	1.13065e-07	Locus_11567_Transcript_1/1_Confidence_0.000_Length_365
Endoglucanase cel2	14	19	387	1258	40.029	5.32297	4.58308	1.35671e-18	6.25398e-16	Locus_1608_Transcript_1/2_Confidence_0.625_Length_1039
Rgh1/Rfs2	5	5	47	474	41.2145	5.36508	2.90061	1.76586e-10	1.35667e-08	Locus_7179_Transcript_2/2_Confidence_0.000_Length_941
2OG-Fe(II) oxygenase	1	1	104	10	41.5433	5.37654	0.851138	3.65721e-07	1.02647e-05	Locus_696_Transcript_1/2_Confidence_0.333_Length_624
Rho GDP dissociation inhibitor	6	1	72	329	44.9032	5.48875	2.5398	5.25587e-12	6.10871e-10	Locus_349_Transcript_3/3_Confidence_0.167_Length_756
GDSL esterase lipase	9	5	181	614	45.1953	5.4981	3.53173	3.55844e-16	1.16601e-13	Locus_5283_Transcript_1/3_Confidence_0.500_Length_845
HRGP	9	11	124	1061	47.3745	5.56604	4.08026	5.42312e-13	8.10399e-11	Locus_6501_Transcript_2/2_Confidence_0.250_Length_684
Disease resistance response protein	3	3	274	91	47.4426	5.56811	2.49859	3.30077e-13	5.3119e-11	Locus_2830_Transcript_1/3_Confidence_0.400_Length_535
NtEIG-A1	3	1	223	36	49.6217	5.6329	2.01956	5.58491e-10	3.77843e-08	Locus_16494_Transcript_1/1_Confidence_0.000_Length_538
DFR	2	1	75	127	50.7223	5.66455	1.5923	2.34532e-12	3.03741e-10	Locus_12441_Transcript_1/1_Confidence_0.000_Length_418
JMT	12	9	131	1219	51.4265	5.68444	4.26386	2.45779e-13	4.15183e-11	Locus_1930_Transcript_3/4_Confidence_0.375_Length_1092
HMG	69	72	1164	7869	51.7035	5.69219	7.00881	1.70462e-16	5.94365e-14	Locus_1476_Transcript_7/10_Confidence_0.500_Length_1215
PR4	14	12	1725	150	57.8037	5.85309	4.8772	6.76097e-13	9.88592e-11	Locus_9910_Transcript_2/3_Confidence_0.000_Length_539
NIMIN2	4	4	321	269	58.0203	5.85849	3.15211	1.70306e-19	9.45266e-17	Locus_17634_Transcript_1/2_Confidence_0.333_Length_385
Aspartic proteinase precursor	2	1	37	206	61.0034	5.93082	1.80956	1.36547e-10	1.07955e-08	Locus_18605_Transcript_1/1_Confidence_0.000_Length_708
Histone 4	12	10	175	1555	62.9339	5.97576	4.61649	8.84334e-15	2.18648e-12	Locus_988_Transcript_2/3_Confidence_0.333_Length_550
Endoglucanase cel1	8	7	451	744	63.4651	5.98789	4.13611	5.82624e-24	6.33825e-21	Locus_10883_Transcript_7/7_Confidence_0.091_Length_1520
Polyphenol oxidase	2	4	509	11	67.5742	6.0784	3.03384	3.50515e-08	1.36968e-06	Locus_32723_Transcript_4/7_Confidence_0.556_Length_904
CYCD3	32	26	502	4642	71.4179	6.15821	6.18312	4.99264e-16	1.54301e-13	Locus_745_Transcript_6/10_Confidence_0.542_Length_1522
Histone 3	3	4	69	609	75.8998	6.24602	3.26511	3.76502e-13	5.95332e-11	Locus_2523_Transcript_1/1_Confidence_0.000_Length_228
IQ domain	4	4	93	794	87.2135	6.44648	3.64943	1.41587e-14	3.15634e-12	Locus_2543_Transcript_1/3_Confidence_0.500_Length_1113
GDSL esterase lipase	0	3	64	294	89.8405	6.48929	2.36167	3.80448e-13	5.98095e-11	Locus_5603_Transcript_2/2_Confidence_0.000_Length_404
GDSL esterase lipase	3	2	67	533	92.8904	6.53746	3.08795	1.48209e-13	2.58388e-11	Locus_10867_Transcript_1/2_Confidence_0.333_Length_726
Histone 3	11	17	324	3029	96.0373	6.58552	5.56074	1.01079e-16	3.66539e-14	Locus_3157_Transcript_3/4_Confidence_0.286_Length_665
MLP	85	108	5618	18586	101.254	6.66184	8.43557	9.58601e-27	1.53359e-23	Locus_665_Transcript_10/11_Confidence_0.333_Length_1312
SWI2/SNF2-like protein	1	0	14	155	111.834	6.80522	1.2641	3.73917e-09	1.94444e-07	Locus_1669_Transcript_1/1_Confidence_0.000_Length_364
PR2	14	15	633	3616	117.534	6.87694	5.90925	1.09185e-21	9.276e-19	Locus_2765_Transcript_1/2_Confidence_0.333_Length_1288
GDSL esterase lipase	0	1	19	160	118.441	6.88802	1.35127	6.44285e-10	4.28426e-08	Locus_16382_Transcript_1/1_Confidence_0.000_Length_465
Histone 3	28	21	1012	7747	143.839	7.16831	6.94344	9.69182e-21	7.12401e-18	Locus_5011_Transcript_1/7_Confidence_0.333_Length_673
PDF-1	14	19	537	5975	158.441	7.30781	6.50875	2.31539e-18	1.03232e-15	Locus_813_Transcript_8/10_Confidence_0.179_Length_1153
GRP	3	0	199	542	185.881	7.53823	3.41415	2.42081e-21	1.93643e-18	Locus_3539_Transcript_1/4_Confidence_0.429_Length_945
Subtilisin serine protease	5	5	242	2474	214.761	7.74659	5.24704	2.07169e-19	1.08354e-16	Locus_2622_Transcript_2/3_Confidence_0.333_Length_1695
GDSL esterase lipase	57	44	7080	22977	240.021	7.90702	8.74014	1.9399e-33	7.53706e-30	Locus_589_Transcript_4/20_Confidence_0.444_Length_1935
Polyphenol oxidase	4	7	4545	75	332.752	8.3783	6.16919	1.07807e-12	1.48834e-10	Locus_18545_Transcript_5/6_Confidence_0.593_Length_1921
Histone 3	2	3	213	2564	429.773	8.74743	5.27308	4.76383e-20	2.95964e-17	Locus_5042_Transcript_3/3_Confidence_0.333_Length_431
GDSL esterase lipase	4	3	2692	17278	2234.69	11.1259	8.12595	6.40643e-35	3.48471e-31	Locus_372_Transcript_7/7_Confidence_0.200_Length_1466
nRAMP1	1249	1157	110	31	-21.071	-4.39719	5.50766	2.18e-14	4.63e-12	Locus_5222_Transcript_5/5_Confidence_0.222_Length_1864
Glutaredoxin	104	106	6	2	-31.4234	-4.97377	1.94951	7.13e-13	1.04e-10	Locus_32727_Transcript_1/2_Confidence_0.333_Length_471
