# Supplementary material for: Transcriptomic Analysis of Prunus domestica Undergoing Hypersensitive Response to Plum Pox Virus Infection
Source: PLoS One. 2014 Jun 24;9(6):e100477. doi: 10.1371/journal.pone.0100477 (PMC4069073; doi:10.1371/journal.pone.0100477)
Supplement: Table S4 — List of genes from PRGdb matched by more than one ‘Jojo’ unigene. Reference numbers of the matched genes are shown in the NCBI Match column. The raw number of reads found on each sample is shown in columns Jojo-W1, Jojo-W2, Jojo-W+PPV and Jojo-M+PPV. Fold changes between infected and non-infected samples is given in column FC. Column labeled Description expands on the details of each gene. (XLS) [file pone.0100477.s007.xls]

## Sheet: Hoja1
Table S4. List of genes from PRGdb that were matched by more than one ‘Jojo’ unigene
NCBI Match	Unigene	Reads				FC	Description
		Jojo-W1	Jojo-W2	Jojo-W+PPV	Jojo-M+PPV
GI:225453949	12860	6	15	246	333	22.0623	PREDICTED: probable LRR receptor-like serine/threonine-protein kinase At4g08850 [Vitis vinifera]
XP_002279998	8200	5	2	64	89	17.1518	PREDICTED: probable LRR receptor-like serine/threonine-protein kinase At4g08850 [Vitis vinifera]
GI:225432572	1197	11	12	24	170	6.76198	PREDICTED: mitogen-activated protein kinase kinase kinase 3 [Vitis vinifera]
XP_002281142	7652	32	31	59	383	5.65453	PREDICTED: mitogen-activated protein kinase kinase kinase 3 [Vitis vinifera] >gi|297737007|emb|CBI26208.3| unnamed protein product [Vitis vinifera]
GI:224094266	15793	7	8	31	63	5.00576	predicted protein [Populus trichocarpa]
XP_002310117	1609	25	12	63	156	4.76164	predicted protein [Populus trichocarpa] >gi|222853020|gb|EEE90567.1| predicted protein [Populus trichocarpa]
GI:255571000	15839	8	5	44	72	7.10766	Receptor protein kinase CLAVATA1 precursor, putative [Ricinus communis]
XP_002526451	17238	22	9	90	151	6.24618	Receptor protein kinase CLAVATA1 precursor, putative [Ricinus communis] >gi|223534231|gb|EEF35946.1| Receptor protein kinase CLAVATA1 precursor, putative [Ricinus communis]
GI:255585904	19478	10	7	22	109	6.16094	ATP binding protein, putative [Ricinus communis]
XP_002533625	11135	23	21	56	152	3.80687	ATP binding protein, putative [Ricinus communis] >gi|223526483|gb|EEF28754.1| ATP binding protein, putative [Ricinus communis]
XP_002533625	19515	8	10	25	87	4.9801	ATP binding protein, putative [Ricinus communis] >gi|223526483|gb|EEF28754.1| ATP binding protein, putative [Ricinus communis]
GI:357447557	19912	0	0	22	39	221.615	Somatic embryogenesis receptor kinase [Medicago truncatula]
XP_003594054	9380	0	0	12	21	120.349	Somatic embryogenesis receptor kinase [Medicago truncatula] >gi|355483102|gb|AES64305.1| Somatic embryogenesis receptor kinase [Medicago truncatula]
GI:224073186	16031	1016	1042	297	171	-43.3398	predicted protein [Populus trichocarpa]
XP_002335909	27581	112	116	32	19	-45.4532	predicted protein [Populus trichocarpa] >gi|222836268|gb|EEE74689.1| predicted protein [Populus trichocarpa]
